# Supplementary material for: Cargo Analysis and MRI‐Based Therapeutic Assessment of Iron Oxide Labelled Extracellular Vesicles of Hypoxia Human Stem Cells in Ischemic Stroke
Source: J Extracell Biol. 2025 Jul 17;4(7):e70063. doi: 10.1002/jex2.70063 (PMC12269532; doi:10.1002/jex2.70063)
Supplement: Supplementary file 1 — Supplemental Data files (excel) S1. DEGs of hypoxia and normoxia hMSCs from mRNA‐Seq. [file JEX2-4-e70063-s003.xlsx]

## Sheet: SigGene_BM_Hypo_vs_BM_2D_Result
EntrezID	Symbols	Name	logFC	baseMean	lfcSE	stat	P.Value	adj.P.Val
653720	GOLGA8M	golgin A8 family member M	5.9758	9.4749	1.1351	5.2647	1.4041e-07	5.9845e-06
23136	EPB41L3	erythrocyte membrane protein band 4.1 like 3	4.8843	342.82	0.98424	4.9625	6.9585e-07	1.9462e-05
389336	C5orf46	chromosome 5 open reading frame 46	4.4589	100.7	0.8251	5.404	6.5156e-08	3.2631e-06
2558	GABRA5	gamma-aminobutyric acid type A receptor subunit alpha5	4.3555	35.528	0.92297	4.719	2.3698e-06	5.0977e-05
104548973	SALRNA2	senescence associated long non-coding RNA 2	4.3397	7.5821	0.95876	4.5264	5.9998e-06	0.00010587
106182118	LIMS1-AS1	LIMS1 antisense RNA 1	4.2785	6.3225	0.98453	4.3458	1.388e-05	0.00020769
692210	SNORD93	"small nucleolar RNA, C/D box 93"	4.162	4.8412	1.01	4.1208	3.7757e-05	0.00045584
1131	CHRM3	cholinergic receptor muscarinic 3	4.1322	153.86	0.89074	4.639	3.5005e-06	6.9343e-05
10911	UTS2	urotensin 2	4.0774	5.8053	1.0729	3.8005	0.00014439	0.0013382
3356	HTR2A	5-hydroxytryptamine receptor 2A	4.0092	72.24	0.79178	5.0636	4.1143e-07	1.3132e-05
54360	CYTL1	cytokine like 1	3.9496	150.38	0.94263	4.19	2.7895e-05	0.00035734
162632	USP32P1	ubiquitin specific peptidase 32 pseudogene 1	3.9494	152.61	0.62981	6.2709	3.5899e-10	7.1028e-08
8858	PROZ	"protein Z, vitamin K dependent plasma glycoprotein"	3.9413	4.5671	1.0241	3.8485	0.00011885	0.0011392
388574	RPL23AP87	ribosomal protein L23a pseudogene 87	3.8853	17.599	0.87136	4.4588	8.2406e-06	0.00013615
100233209	PCED1B-AS1	PCED1B antisense RNA 1	3.8691	3.1025	1.1495	3.3659	0.00076288	0.005198
105379054	VCAN-AS1	VCAN antisense RNA 1	3.843	21.978	0.80058	4.8003	1.5843e-06	3.6957e-05
441389	LINC01239	long intergenic non-protein coding RNA 1239	3.8196	59.379	0.59802	6.3871	1.691e-10	4.2343e-08
692109	SNORD69	"small nucleolar RNA, C/D box 69"	3.7957	12.726	0.66002	5.7509	8.8788e-09	7.1503e-07
101927087	LINC02516	long intergenic non-protein coding RNA 2516	3.7925	5.5858	0.99757	3.8017	0.00014372	0.0013337
100505915	LOC100505915	uncharacterized LOC100505915	3.7101	4.5724	0.95152	3.8991	9.6535e-05	0.0009639
100289230	LOC100289230	uncharacterized LOC100289230	3.6863	13.68	0.72833	5.0613	4.1636e-07	1.3239e-05
109616991	SNORD19C	"small nucleolar RNA, C/D box 19C"	3.6829	6.6517	0.94867	3.8821	0.00010355	0.00102
117156	SCGB3A2	secretoglobin family 3A member 2	3.6614	3.5556	1.1663	3.1394	0.0016927	0.010002
112543491	LOC112543491	linc-UFC1	3.6079	6.8871	0.94416	3.8213	0.00013274	0.0012536
106736475	PCF11-AS1	PCF11 antisense RNA 1	3.5996	15.037	0.64406	5.589	2.2842e-08	1.4079e-06
100422556	LOC100422556	"LEO1 homolog, Paf1/RNA polymerase II complex component pseudogene"	3.5499	4.9661	0.98828	3.592	0.00032818	0.0026469
414197	ZNF32-AS1	ZNF32 antisense RNA 1	3.5473	5.1471	0.90862	3.904	9.4617e-05	0.00094771
441054	C4orf47	chromosome 4 open reading frame 47	3.5204	69.118	0.49043	7.1781	7.0663e-13	5.6622e-10
56833	SLAMF8	SLAM family member 8	3.5164	34.731	0.83227	4.2251	2.3883e-05	0.00031503
4036	LRP2	LDL receptor related protein 2	3.4944	2.7183	1.1498	3.0391	0.0023729	0.013127
107075116	MIR3142HG	MIR3142 host gene	3.4653	462.5	0.68743	5.0409	4.6327e-07	1.4305e-05
3552	IL1A	interleukin 1 alpha	3.4477	3576.2	0.70725	4.8748	1.0891e-06	2.7706e-05
284412	LOC284412	uncharacterized LOC284412	3.3888	1.9612	1.2292	2.757	0.0058342	0.027251
152816	ODAPH	odontogenesis associated phosphoprotein	3.372	113.33	0.43951	7.6722	1.6903e-14	2.2574e-11
27233	SULT1C4	sulfotransferase family 1C member 4	3.3703	10.134	0.9003	3.7436	0.00018142	0.001617
646600	IGF2BP2-AS1	IGF2BP2 antisense RNA 1	3.3346	3.8665	1.0685	3.1208	0.0018034	0.010525
2922	GRP	gastrin releasing peptide	3.3279	2.7652	1.2434	2.6764	0.0074425	0.033141
102724699	LINC02043	long intergenic non-protein coding RNA 2043	3.3145	1.7816	1.1935	2.7771	0.0054844	0.025828
2570	GABRR2	gamma-aminobutyric acid type A receptor subunit rho2	3.293	27.118	0.57602	5.7168	1.0856e-08	8.168e-07
286002	SLC26A4-AS1	SLC26A4 antisense RNA 1	3.2919	2.5947	1.1642	2.8276	0.0046903	0.02276
100506142	LOC100506142	uncharacterized LOC100506142	3.2695	12.329	0.83565	3.9125	9.1351e-05	0.00092249
57480	PLEKHG1	pleckstrin homology and RhoGEF domain containing G1	3.2683	40.479	0.54283	6.0209	1.735e-09	2.2067e-07
3824	KLRD1	killer cell lectin like receptor D1	3.2615	6.9339	0.93093	3.5035	0.00045915	0.0034742
80307	FER1L4	fer-1 like family member 4 (pseudogene)	3.2404	161.63	0.3401	9.5279	1.6054e-21	8.5759e-18
119587	CPXM2	"carboxypeptidase X, M14 family member 2"	3.2177	182.84	0.8595	3.7437	0.00018132	0.001617
123722	FSD2	fibronectin type III and SPRY domain containing 2	3.2147	21.974	0.6289	5.1116	3.1936e-07	1.0879e-05
100505622	LOC100505622	uncharacterized LOC100505622	3.198	23.694	0.86696	3.6887	0.00022536	0.0019353
101926926	RDH10-AS1	RDH10 antisense RNA 1	3.1955	21.875	0.85168	3.752	0.00017541	0.0015757
151295	SLC23A3	solute carrier family 23 member 3	3.1878	18.642	0.5923	5.3821	7.3618e-08	3.586e-06
89884	LHX4	LIM homeobox 4	3.1844	7.9261	0.94794	3.3593	0.00078151	0.0052913
222537	HS3ST5	heparan sulfate-glucosamine 3-sulfotransferase 5	3.1784	4.4394	1.0573	3.0062	0.0026449	0.014335
613227	HIGD1C	HIG1 hypoxia inducible domain family member 1C	3.1769	4.1518	1.0513	3.0218	0.0025124	0.013742
894	CCND2	cyclin D2	3.1652	121.49	0.69763	4.5371	5.7025e-06	0.00010211
100996511	LINC01355	long intergenic non-protein coding RNA 1355	3.1638	131.02	0.41397	7.6426	2.1291e-14	2.6246e-11
105369490	LINC02550	long intergenic non-protein coding RNA 2550	3.1534	13.918	0.85828	3.6741	0.00023865	0.002029
100874018	EPN2-AS1	EPN2 antisense RNA 1	3.1511	2.5579	1.1056	2.8501	0.0043708	0.021526
4438	MSH4	mutS homolog 4	3.1451	6.3071	0.88172	3.567	0.00036109	0.0028563
3553	IL1B	interleukin 1 beta	3.1282	21713	0.66935	4.6734	2.962e-06	6.0507e-05
100874207	ST3GAL6-AS1	ST3GAL6 antisense RNA 1	3.1164	23.219	0.81675	3.8156	0.00013587	0.0012756
677793	SNORA2A	"small nucleolar RNA, H/ACA box 2A"	3.1056	1.5201	1.2269	2.5313	0.011363	0.046374
105371998	LOC105371998	uncharacterized LOC105371998	3.1043	11.739	0.65627	4.7303	2.2422e-06	4.8889e-05
643401	PURPL	p53 upregulated regulator of p53 levels	3.0937	5.0919	0.91148	3.3941	0.00068844	0.0048032
60676	PAPPA2	pappalysin 2	3.092	3.3637	1.0539	2.9338	0.003348	0.017347
101927229	LINC01929	long intergenic non-protein coding RNA 1929	3.0888	31.511	0.74639	4.1383	3.4984e-05	0.00043194
285335	SLC9C1	solute carrier family 9 member C1	3.0831	7.4089	0.82709	3.7276	0.00019331	0.0016994
646241	LINC02223	long intergenic non-protein coding RNA 2223	3.0828	1.5261	1.2146	2.5382	0.011143	0.045647
29942	PURG	purine rich element binding protein G	3.0759	34.37	0.64575	4.7633	1.9044e-06	4.2865e-05
50940	PDE11A	phosphodiesterase 11A	3.0737	72.917	0.64234	4.7851	1.7088e-06	3.9178e-05
767846	PFN1P2	profilin 1 pseudogene 2	3.0569	16.752	0.60505	5.0522	4.3668e-07	1.3695e-05
105371414	LOC105371414	uncharacterized LOC105371414	3.0564	53.464	0.51834	5.8966	3.7111e-09	3.7171e-07
100874203	COL4A2-AS1	COL4A2 antisense RNA 1	3.0463	9.2457	0.78018	3.9046	9.4364e-05	0.00094605
728047	GOLGA8O	golgin A8 family member O	3.045	1.6744	1.195	2.5481	0.01083	0.044639
100422976	MIR4256	microRNA 4256	3.0411	1.8206	1.1625	2.616	0.0088954	0.038168
100288974	BMS1P21	BMS1 pseudogene 21	3.0382	2.7178	1.0479	2.8993	0.0037401	0.018968
2662	GDF10	growth differentiation factor 10	3.0265	6.2384	0.89031	3.3993	0.00067548	0.0047273
84465	MEGF11	multiple EGF like domains 11	3.0124	3.9734	1.1341	2.6563	0.0079007	0.034642
6459	SH3GL1P2	"SH3 domain containing GRB2 like 1, endophilin A2 pseudogene 2"	3.004	2.1978	1.1441	2.6255	0.0086519	0.037384
101929151	LINC02204	long intergenic non-protein coding RNA 2204	3.0032	10.499	0.74317	4.041	5.3221e-05	0.0005998
57864	SLC46A2	solute carrier family 46 member 2	3.0008	10.346	0.73502	4.0826	4.4529e-05	0.000519
10737	RFPL3S	RFPL3 antisense	2.9956	2.3545	1.0817	2.7692	0.0056187	0.026363
100289561	LOC100289561	uncharacterized LOC100289561	2.9884	7.7674	0.71259	4.1937	2.7442e-05	0.00035324
100861517	OCIAD1-AS1	OCIAD1 antisense RNA 1	2.9853	17.578	0.64782	4.6082	4.0624e-06	7.7875e-05
5067	CNTN3	contactin 3	2.9752	138.76	0.71184	4.1796	2.9202e-05	0.00036883
51090	PLLP	plasmolipin	2.9749	4.6303	0.89927	3.3081	0.00093937	0.0061673
399761	BMS1P1	BMS1 pseudogene 1	2.9747	5.9512	0.85783	3.4677	0.00052495	0.0038526
105370578	LINC01629	long intergenic non-protein coding RNA 1629	2.9736	13.162	0.64836	4.5863	4.5108e-06	8.4549e-05
137902	PXDNL	peroxidasin like	2.9607	3.9756	1.0165	2.9126	0.0035838	0.018312
728780	ANKDD1B	ankyrin repeat and death domain containing 1B	2.9583	13.576	0.61487	4.8112	1.5e-06	3.5456e-05
106633808	SNORD143	"small nucleolar RNA, C/D box 143"	2.9538	8.9755	0.76966	3.8378	0.00012414	0.0011814
100113384	SNORD123	"small nucleolar RNA, C/D box 123"	2.9468	12.512	0.6078	4.8482	1.2458e-06	3.0762e-05
7503	XIST	X inactive specific transcript	2.9356	2700.3	0.45293	6.4814	9.0885e-11	2.6973e-08
347716	USP32P3	ubiquitin specific peptidase 32 pseudogene 3	2.9344	123.89	0.34246	8.5684	1.0491e-17	3.3626e-14
105374454	LOC105374454	uncharacterized LOC105374454	2.9335	13.204	0.63378	4.6285	3.6829e-06	7.2067e-05
406911	MIR125B1	microRNA 125b-1	2.9241	2.9164	1.1422	2.5601	0.010463	0.043375
643180	CCT6P3	chaperonin containing TCP1 subunit 6 pseudogene 3	2.9204	50.521	0.46059	6.3407	2.2878e-10	5.1641e-08
100130742	LRRC69	leucine rich repeat containing 69	2.894	14.49	0.71455	4.05	5.121e-05	0.0005804
100642175	SPRY4-IT1	SPRY4 intronic transcript 1	2.8877	10.542	0.84156	3.4313	0.00060066	0.0043061
2321	FLT1	fms related receptor tyrosine kinase 1	2.8752	4653.9	0.56727	5.0685	4.0107e-07	1.2855e-05
442898	MIR324	microRNA 324	2.8682	18.102	0.69436	4.1307	3.6165e-05	0.00044292
154197	PNLDC1	"PARN like, ribonuclease domain containing 1"	2.8627	6.1276	0.97036	2.9501	0.0031767	0.016615
100216546	LINC01004	long intergenic non-protein coding RNA 1004	2.857	192.92	0.36908	7.7407	9.8849e-15	1.4401e-11
100506060	SMG1P7	SMG1 pseudogene 7	2.853	48.464	0.46198	6.1754	6.5977e-10	1.1015e-07
100132618	ZRANB2-AS1	ZRANB2 antisense RNA 1	2.8477	38.753	0.50513	5.6376	1.7248e-08	1.1554e-06
101448202	LOC101448202	uncharacterized LOC101448202	2.8466	11.01	0.80745	3.5254	0.00042284	0.0032517
101929555	LOC101929555	uncharacterized LOC101929555	2.833	3.2188	1.0304	2.7494	0.0059698	0.027779
100130887	ATE1-AS1	ATE1 antisense RNA 1	2.8232	24.803	0.53415	5.2854	1.2544e-07	5.4925e-06
9389	SLC22A14	solute carrier family 22 member 14	2.8219	3.4837	0.94433	2.9883	0.0028056	0.015063
151651	EFHB	EF-hand domain family member B	2.818	10.283	0.80911	3.4828	0.00049617	0.0037012
100874048	DGUOK-AS1	DGUOK antisense RNA 1	2.8163	6.799	0.88401	3.1858	0.0014435	0.0087558
57631	LRCH2	leucine rich repeats and calponin homology domain containing 2	2.8157	431.16	0.56982	4.9413	7.76e-07	2.1368e-05
23015	GOLGA8A	golgin A8 family member A	2.8119	665.48	0.3436	8.1837	2.7534e-16	6.3038e-13
653645	TBC1D3P1-DHX40P1	"TBC1D3P1-DHX40P1 readthrough, transcribed pseudogene"	2.8027	4.5982	0.89538	3.1302	0.001747	0.010267
55876	GSDMB	gasdermin B	2.7981	154.52	0.27642	10.122	4.391e-24	3.5185e-20
3635	INPP5D	inositol polyphosphate-5-phosphatase D	2.7919	14.18	0.80644	3.462	0.00053611	0.0039124
408186	OVOS	alpha-2-macroglobulin like 1 pseudogene	2.7882	7.8389	0.89226	3.1248	0.001779	0.01042
644242	LINC00622	long intergenic non-protein coding RNA 622	2.7871	96.874	0.58579	4.7577	1.9577e-06	4.3881e-05
101929162	LOC101929162	uncharacterized LOC101929162	2.7824	6.3521	0.79973	3.4792	0.00050296	0.0037351
158038	LINGO2	leucine rich repeat and Ig domain containing 2	2.7776	460.87	0.8061	3.4457	0.00056964	0.0041177
2798	GNRHR	gonadotropin releasing hormone receptor	2.7705	4.4816	0.89533	3.0944	0.001972	0.011299
101927257	MRTFA-AS1	MRTFA antisense RNA 1	2.7656	2.4972	1.0902	2.5367	0.011191	0.045822
6354	CCL7	C-C motif chemokine ligand 7	2.7639	1533.5	0.73469	3.762	0.00016855	0.0015235
221442	ADCY10P1	ADCY10 pseudogene 1	2.7558	56.937	0.40032	6.8839	5.8222e-12	3.5508e-09
109617013	SNORD63B	"small nucleolar RNA, C/D box 63B"	2.7541	10.982	0.75535	3.6461	0.00026623	0.0022211
441307	HRAT92	heart tissue-associated transcript 92	2.7536	6.098	0.94555	2.9121	0.0035896	0.018332
50511	SYCP3	synaptonemal complex protein 3	2.7515	13.498	0.67217	4.0935	4.2496e-05	0.00050039
3139	HLA-L	"major histocompatibility complex, class I, L (pseudogene)"	2.7462	70.977	0.43072	6.3758	1.8206e-10	4.4207e-08
2916	GRM6	glutamate metabotropic receptor 6	2.737	10.195	0.57992	4.7196	2.3627e-06	5.0893e-05
3604	TNFRSF9	TNF receptor superfamily member 9	2.7355	91.296	0.88198	3.1015	0.0019252	0.011082
728963	RPS15AP10	ribosomal protein S15a pseudogene 10	2.7231	10.262	0.62768	4.3384	1.4355e-05	0.00021341
5033	P4HA1	prolyl 4-hydroxylase subunit alpha 1	2.7142	8636.2	0.22772	11.919	9.3981e-33	1.5061e-28
56901	NDUFA4L2	NDUFA4 mitochondrial complex associated like 2	2.709	334.16	0.75957	3.5665	0.00036173	0.0028596
9720	CCDC144A	coiled-coil domain containing 144A	2.7081	20.516	0.66633	4.0642	4.8205e-05	0.00055319
105373021	LOC105373021	uncharacterized LOC105373021	2.704	7.5955	0.87883	3.0768	0.0020924	0.011862
651302	ZNF192P1	zinc finger protein 192 pseudogene 1	2.7027	26.597	0.43788	6.1722	6.7362e-10	1.1115e-07
10402	ST3GAL6	"ST3 beta-galactoside alpha-2,3-sialyltransferase 6"	2.6857	560.97	0.48227	5.5689	2.563e-08	1.5441e-06
220164	DOK6	docking protein 6	2.6834	250.48	0.63661	4.2151	2.4962e-05	0.00032577
344387	CDKL4	cyclin dependent kinase like 4	2.6752	5.4248	0.9344	2.8631	0.0041958	0.020844
8605	PLA2G4C	phospholipase A2 group IVC	2.675	132.51	0.64917	4.1206	3.7787e-05	0.00045584
3617	IMPG1	interphotoreceptor matrix proteoglycan 1	2.6727	4.1051	1.0326	2.5882	0.0096477	0.040784
90865	IL33	interleukin 33	2.6702	6077.7	1.0524	2.5373	0.011172	0.045756
474338	SUMO1P3	SUMO1 pseudogene 3	2.6699	11.748	0.72528	3.6812	0.00023218	0.0019835
102238594	SPACA6P-AS	SPACA6P antisense RNA	2.662	7.0746	0.80602	3.3026	0.00095792	0.006266
102724594	U2AF1L5	U2 small nuclear RNA auxiliary factor 1 like 5	2.6618	6.2506	0.87958	3.0262	0.0024764	0.013577
50839	TAS2R10	taste 2 receptor member 10	2.6604	5.8863	0.93426	2.8476	0.0044047	0.02166
3698	ITIH2	inter-alpha-trypsin inhibitor heavy chain 2	2.6551	5.9111	1.0024	2.6488	0.0080772	0.035271
285847	LOC285847	uncharacterized LOC285847	2.6519	4.009	0.97661	2.7154	0.0066194	0.03018
644285	LOC644285	uncharacterized LOC644285	2.6476	15.574	0.7555	3.5044	0.0004577	0.0034681
26791	SNORD58A	"small nucleolar RNA, C/D box 58A"	2.6465	6.4107	0.85494	3.0955	0.0019648	0.011262
4645	MYO5B	myosin VB	2.6342	12.133	0.6686	3.9399	8.1522e-05	0.00083866
284047	CCDC144B	coiled-coil domain containing 144B (pseudogene)	2.6336	84.001	0.39979	6.5874	4.4745e-11	1.7032e-08
100130557	NFYC-AS1	NFYC antisense RNA 1	2.6329	24.214	0.51519	5.1105	3.2124e-07	1.0907e-05
401105	FLJ42393	uncharacterized LOC401105	2.6325	3.7817	0.98945	2.6606	0.007801	0.034336
2282	FKBP1AP1	FKBP prolyl isomerase 1A pseudogene 1	2.6324	4.7463	0.94092	2.7976	0.0051477	0.024619
25791	NGEF	neuronal guanine nucleotide exchange factor	2.6103	20.638	0.82374	3.1689	0.0015301	0.0091878
26792	SNORD57	"small nucleolar RNA, C/D box 57"	2.6018	7.6869	0.74844	3.4763	0.00050843	0.0037653
127255	LRRIQ3	leucine rich repeats and IQ motif containing 3	2.599	19.983	0.82835	3.1376	0.0017034	0.010046
131873	COL6A6	collagen type VI alpha 6 chain	2.598	36.087	0.93192	2.7878	0.0053062	0.025181
106614088	MIR34AHG	MIR34A host gene	2.5966	1578.6	0.28622	9.0721	1.1678e-19	4.6787e-16
619567	SNORD2	"small nucleolar RNA, C/D box 2"	2.5957	33.411	0.46333	5.6022	2.1162e-08	1.3464e-06
646214	LOC646214	p21 (RAC1) activated kinase 2 pseudogene	2.5928	27.378	0.52884	4.9027	9.4518e-07	2.4715e-05
104968399	LOC104968399	uncharacterized LOC104968399	2.5752	13.213	0.65297	3.9438	8.021e-05	0.00082986
286006	LSMEM1	leucine rich single-pass membrane protein 1	2.5706	48.48	0.53883	4.7707	1.836e-06	4.15e-05
5452	POU2F2	POU class 2 homeobox 2	2.5656	1850.4	0.4795	5.3506	8.7655e-08	4.1195e-06
619518	SSBP3-AS1	SSBP3 antisense RNA 1	2.5654	26.591	0.60985	4.2067	2.5917e-05	0.00033604
100505625	LINC02102	long intergenic non-protein coding RNA 2102	2.5618	4.4686	0.94677	2.7058	0.0068133	0.030844
63951	DMRTA1	DMRT like family A1	2.5578	47.553	0.60655	4.2171	2.475e-05	0.0003238
57000	GSN-AS1	GSN antisense RNA 1	2.556	16.614	0.56113	4.5552	5.2344e-06	9.505e-05
1008	CDH10	cadherin 10	2.5461	128.61	0.78752	3.2331	0.0012247	0.0076189
100272228	LINC00894	long intergenic non-protein coding RNA 894	2.546	30.822	0.48918	5.2047	1.943e-07	7.6132e-06
101927288	MANEA-DT	MANEA divergent transcript	2.5408	8.9042	0.79814	3.1834	0.0014555	0.0088186
245711	SPDYA	speedy/RINGO cell cycle regulator family member A	2.5399	13.558	0.68077	3.7309	0.00019077	0.0016835
285955	SPDYE1	speedy/RINGO cell cycle regulator family member E1	2.5313	9.2432	0.80542	3.1429	0.0016731	0.009916
55805	LRP2BP	LRP2 binding protein	2.527	147.26	0.37083	6.8145	9.4621e-12	5.0547e-09
100775107	RBM5-AS1	RBM5 antisense RNA 1	2.5148	111.17	0.4336	5.7996	6.6458e-09	5.6955e-07
80215	RUNX1-IT1	RUNX1 intronic transcript 1	2.5088	5.8507	0.99	2.5341	0.011274	0.046057
692196	SNORD76	"small nucleolar RNA, C/D box 76"	2.4991	25.967	0.47027	5.3142	1.0713e-07	4.8631e-06
5733	PTGER3	prostaglandin E receptor 3	2.4941	13.981	0.97376	2.5613	0.010427	0.043267
60437	CDH26	cadherin 26	2.4932	3.5243	0.93845	2.6567	0.0078906	0.034607
9603	NFE2L3	"nuclear factor, erythroid 2 like 3"	2.489	1293.7	0.55224	4.5071	6.573e-06	0.00011413
111064646	TPM1-AS	TPM1 antisense RNA	2.4754	102.98	0.55329	4.4739	7.679e-06	0.0001294
8653	DDX3Y	DEAD-box helicase 3 Y-linked	2.4706	1147.3	0.98083	2.5189	0.011773	0.047679
119437	CTAGE7P	"CTAGE family member 7, pseudogene"	2.4705	6.2024	0.96139	2.5698	0.010177	0.042463
692223	SNORD97	"small nucleolar RNA, C/D box 97"	2.4699	6.2996	0.85347	2.8939	0.0038048	0.019223
9481	SLC25A27	solute carrier family 25 member 27	2.4602	65.743	0.43353	5.6748	1.3883e-08	9.7584e-07
100113381	SNORD19B	"small nucleolar RNA, C/D box 19B"	2.4591	8.6699	0.74358	3.3072	0.00094238	0.0061795
6542	SLC7A2	solute carrier family 7 member 2	2.4569	1889.5	0.59606	4.1218	3.7589e-05	0.00045498
115749	C12orf56	chromosome 12 open reading frame 56	2.4538	12.321	0.70604	3.4754	0.00051004	0.0037729
84433	CARD11	caspase recruitment domain family member 11	2.4534	256.15	0.91837	2.6715	0.0075514	0.033505
79729	SH3D21	SH3 domain containing 21	2.452	60.705	0.44775	5.4762	4.3445e-08	2.2903e-06
728	C5AR1	complement C5a receptor 1	2.4499	37.898	0.46696	5.2464	1.5514e-07	6.4095e-06
100422558	SMG1P6	SMG1 pseudogene 6	2.4448	26.094	0.52781	4.632	3.6211e-06	7.1205e-05
348254	CCDC144CP	"coiled-coil domain containing 144C, pseudogene"	2.4442	18.987	0.59326	4.12	3.7894e-05	0.00045661
114088	TRIM9	tripartite motif containing 9	2.4413	13.94	0.73119	3.3389	0.00084117	0.0056286
10630	PDPN	podoplanin	2.4411	805.21	0.47944	5.0916	3.551e-07	1.174e-05
79365	BHLHE41	basic helix-loop-helix family member e41	2.4393	1251.7	0.49047	4.9733	6.5812e-07	1.8753e-05
339883	C3orf35	chromosome 3 open reading frame 35	2.4392	22.119	0.59848	4.0757	4.5885e-05	0.00053132
5327	PLAT	"plasminogen activator, tissue type"	2.4371	14019	0.70605	3.4518	0.00055687	0.0040377
23562	CLDN14	claudin 14	2.4349	111.98	0.62719	3.8823	0.00010347	0.0010198
100505678	STARD4-AS1	STARD4 antisense RNA 1	2.4319	597.74	0.46789	5.1976	2.0192e-07	7.8025e-06
100310846	ANKRD61	ankyrin repeat domain 61	2.431	10.856	0.67033	3.6265	0.00028726	0.0023657
7093	TLL2	tolloid like 2	2.4304	16.011	0.59968	4.0528	5.0607e-05	0.00057519
2719	GPC3	glypican 3	2.4264	121.74	0.83223	2.9155	0.0035511	0.018191
153770	PLAC8L1	PLAC8 like 1	2.4229	13.005	0.65651	3.6906	0.00022375	0.0019248
692198	SNORD78	"small nucleolar RNA, C/D box 78"	2.4218	6.0916	0.86642	2.7952	0.0051875	0.024787
100133991	MAP3K14-AS1	MAP3K14 antisense RNA 1	2.4173	11.591	0.67444	3.5841	0.00033822	0.0027115
5146	PDE6C	phosphodiesterase 6C	2.4127	6.8251	0.86148	2.8007	0.0050995	0.024403
440823	MIAT	myocardial infarction associated transcript	2.4115	331.34	0.50994	4.7291	2.2552e-06	4.904e-05
100131564	CCDC18-AS1	CCDC18 antisense RNA 1	2.4093	165.47	0.36997	6.5121	7.4095e-11	2.3283e-08
440345	NPIPB4	nuclear pore complex interacting protein family member B4	2.4058	47.545	0.4775	5.0383	4.6969e-07	1.4365e-05
1038	CDR1	cerebellar degeneration related protein 1	2.3934	358.44	0.42888	5.5805	2.3976e-08	1.4555e-06
2898	GRIK2	glutamate ionotropic receptor kainate type subunit 2	2.3928	451.36	0.57444	4.1653	3.1088e-05	0.00039015
1404	HAPLN1	hyaluronan and proteoglycan link protein 1	2.3895	13907	0.66064	3.617	0.00029806	0.0024371
9963	SLC23A1	solute carrier family 23 member 1	2.3887	13.596	0.5664	4.2173	2.4726e-05	0.00032374
5143	PDE4C	phosphodiesterase 4C	2.3878	105.36	0.51725	4.6164	3.9046e-06	7.5121e-05
79369	B3GNT4	"UDP-GlcNAc:betaGal beta-1,3-N-acetylglucosaminyltransferase 4"	2.375	10.305	0.76053	3.1229	0.0017911	0.010476
55779	CFAP44	cilia and flagella associated protein 44	2.3718	430.13	0.36415	6.5134	7.3481e-11	2.3283e-08
6326	SCN2A	sodium voltage-gated channel alpha subunit 2	2.3666	93.717	0.43764	5.4077	6.3845e-08	3.2176e-06
2796	GNRH1	gonadotropin releasing hormone 1	2.3643	72.586	0.42017	5.6269	1.8342e-08	1.1998e-06
100861518	P4HA2-AS1	P4HA2 antisense RNA 1	2.363	170.81	0.36201	6.5274	6.6927e-11	2.2345e-08
130733	TMEM178A	transmembrane protein 178A	2.3619	32.121	0.62773	3.7626	0.00016815	0.0015225
57035	RSRP1	arginine and serine rich protein 1	2.3601	1538.7	0.28763	8.2053	2.2999e-16	6.1431e-13
100874113	YEATS2-AS1	YEATS2 antisense RNA 1	2.3565	11.941	0.63514	3.7102	0.00020706	0.0018034
442590	SPDYE5	speedy/RINGO cell cycle regulator family member E5	2.356	7.8011	0.74996	3.1414	0.0016812	0.0099569
283726	SAXO2	stabilizer of axonemal microtubules 2	2.3537	19.852	0.68097	3.4564	0.00054754	0.0039796
6289	SAA2	serum amyloid A2	2.3484	17.346	0.67237	3.4927	0.0004782	0.0035929
285141	ERICH2	glutamate rich 2	2.3457	16.396	0.75653	3.1006	0.0019315	0.011113
651	BMP3	bone morphogenetic protein 3	2.3435	8.1604	0.77309	3.0314	0.0024344	0.013393
26118	WSB1	WD repeat and SOCS box containing 1	2.3433	4833.6	0.28717	8.1599	3.3522e-16	6.7153e-13
440295	GOLGA6L9	golgin A6 family like 9	2.3424	15.186	0.61798	3.7904	0.00015043	0.0013855
664	BNIP3	BCL2 interacting protein 3	2.3413	4572.6	0.28876	8.1082	5.1354e-16	9.1445e-13
728498	GOLGA8H	golgin A8 family member H	2.3327	8.1926	0.71613	3.2573	0.0011247	0.0071212
730198	MEIS1-AS3	MEIS1 antisense RNA 3	2.3302	51.022	0.78547	2.9666	0.0030108	0.015951
4117	MAK	male germ cell associated kinase	2.3219	23.893	0.52934	4.3865	1.1519e-05	0.0001787
55384	MEG3	maternally expressed 3	2.3195	3910.4	0.30722	7.5502	4.3457e-14	4.9745e-11
81571	MIR600HG	MIR600 host gene	2.3178	14.957	0.60907	3.8055	0.0001415	0.0013177
727758	ROCK1P1	Rho associated coiled-coil containing protein kinase 1 pseudogene 1	2.3164	15.932	0.61363	3.7749	0.00016008	0.001461
100628315	DNM3OS	DNM3 opposite strand/antisense RNA	2.3144	1950.7	0.35944	6.439	1.2029e-10	3.2674e-08
100505648	RAD51-AS1	RAD51 antisense RNA 1	2.3089	25.321	0.57911	3.987	6.6917e-05	0.00071781
5140	PDE3B	phosphodiesterase 3B	2.3079	193.83	0.74946	3.0794	0.0020741	0.011766
55800	SCN3B	sodium voltage-gated channel beta subunit 3	2.3077	6.6533	0.90133	2.5603	0.010458	0.043365
160287	LDHAL6A	lactate dehydrogenase A like 6A	2.3038	7.0967	0.92148	2.5001	0.012415	0.049829
10747	MASP2	mannan binding lectin serine peptidase 2	2.3014	45.767	0.43572	5.2818	1.2794e-07	5.5715e-06
3219	HOXB9	homeobox B9	2.2952	117.65	0.68767	3.3376	0.00084502	0.0056497
341346	SMCO2	single-pass membrane protein with coiled-coil domains 2	2.2809	15.029	0.73769	3.0919	0.0019886	0.011344
3673	ITGA2	integrin subunit alpha 2	2.2802	9871.3	0.4754	4.7964	1.6152e-06	3.746e-05
25878	MXRA5	matrix remodeling associated 5	2.2772	4009.5	0.37148	6.1302	8.7762e-10	1.3145e-07
2811	GP1BA	glycoprotein Ib platelet subunit alpha	2.2753	17.217	0.69592	3.2695	0.0010774	0.0068762
100499484	SUGT1P4-STRA6LP	SUGT1P4-STRA6LP readthrough	2.2737	17.215	0.5056	4.4971	6.8898e-06	0.00011835
8552	INE1	inactivation escape 1	2.2695	24.673	0.45072	5.0354	4.7681e-07	1.45e-05
205	AK4	adenylate kinase 4	2.2654	571.76	0.48046	4.7151	2.4158e-06	5.1552e-05
440300	LOC440300	chondroitin sulfate proteoglycan 4 pseudogene	2.2632	8.9822	0.84118	2.6905	0.0071338	0.03198
114899	C1QTNF3	C1q and TNF related 3	2.2576	100.16	0.54264	4.1603	3.1786e-05	0.00039655
59283	CACNG8	calcium voltage-gated channel auxiliary subunit gamma 8	2.2548	49.255	0.69575	3.2408	0.0011921	0.0074569
91752	ZNF804A	zinc finger protein 804A	2.2541	359.4	0.83425	2.702	0.0068934	0.031093
100507117	ASAP1-IT2	ASAP1 intronic transcript 2	2.2515	8.2487	0.74522	3.0212	0.0025177	0.013766
152573	SHISA3	shisa family member 3	2.2511	32.956	0.82045	2.7438	0.0060742	0.028199
100653515	CEP295NL	CEP295 N-terminal like	2.2509	6.8216	0.85273	2.6396	0.0083001	0.036056
3135	HLA-G	"major histocompatibility complex, class I, G"	2.2504	11.37	0.74141	3.0353	0.002403	0.013261
56131	PCDHB4	protocadherin beta 4	2.2469	20.161	0.67231	3.342	0.00083177	0.0055728
10788	IQGAP2	IQ motif containing GTPase activating protein 2	2.2458	497.15	0.68312	3.2876	0.0010105	0.0065353
647859	OCLNP1	OCLN pseudogene 1	2.2442	8.0275	0.78735	2.8504	0.0043667	0.021517
338645	LUZP2	leucine zipper protein 2	2.2347	506.96	0.88024	2.5388	0.011125	0.045609
51208	CLDN18	claudin 18	2.2327	15.379	0.55584	4.0167	5.9018e-05	0.0006541
653381	SORD2P	"sorbitol dehydrogenase 2, pseudogene"	2.2308	71.252	0.86474	2.5797	0.0098879	0.041548
3782	KCNN3	potassium calcium-activated channel subfamily N member 3	2.2259	51.781	0.77197	2.8834	0.0039345	0.019779
346653	FAM71F2	family with sequence similarity 71 member F2	2.2245	66.295	0.30844	7.2121	5.5112e-13	4.9068e-10
100506551	LOC100506551	uncharacterized LOC100506551	2.2244	5.6078	0.84183	2.6423	0.0082339	0.035819
100506282	LOC100506282	uncharacterized LOC100506282	2.2229	21.797	0.53379	4.1645	3.1209e-05	0.00039136
339541	ARMH1	armadillo like helical domain containing 1	2.2132	11.275	0.64397	3.4368	0.00058858	0.0042318
101929580	GTF2IP23	general transcription factor IIi pseudogene 23	2.2104	9.615	0.8411	2.628	0.0085884	0.037139
641648	SNORD87	"small nucleolar RNA, C/D box 87"	2.2092	11.063	0.81175	2.7215	0.0064987	0.029748
2256	FGF11	fibroblast growth factor 11	2.1981	60.009	0.47148	4.6622	3.1288e-06	6.2913e-05
109286553	ARHGAP27P1-BPTFP1-KPNA2P3	"ARHGAP27P1-BPTFP1-KPNA2P3 readthrough, transcribed pseudogene"	2.1932	198.14	0.33168	6.6124	3.781e-11	1.5148e-08
200162	SPAG17	sperm associated antigen 17	2.1932	25.039	0.61996	3.5377	0.0004036	0.0031322
102724814	LOC102724814	uncharacterized LOC102724814	2.1915	74.274	0.38787	5.6501	1.604e-08	1.0846e-06
101241892	NPTN-IT1	NPTN intronic transcript 1	2.1901	64.172	0.45831	4.7786	1.7648e-06	4.0232e-05
221400	TDRD6	tudor domain containing 6	2.1896	10.428	0.76983	2.8443	0.0044513	0.021822
692072	SNORD5	"small nucleolar RNA, C/D box 5"	2.1789	19.544	0.58968	3.6951	0.00021979	0.0018947
100131434	LINC00893	long intergenic non-protein coding RNA 893	2.1779	23.654	0.48489	4.4915	7.0737e-06	0.00012073
120406	NXPE2	neurexophilin and PC-esterase domain family member 2	2.1713	9.8178	0.81797	2.6545	0.0079437	0.034764
100130357	LOC100130357	uncharacterized LOC100130357	2.1673	16.184	0.6438	3.3664	0.00076158	0.0051936
646851	FAM227A	family with sequence similarity 227 member A	2.1619	134.14	0.3947	5.4773	4.3192e-08	2.2845e-06
7018	TF	transferrin	2.159	18.907	0.66834	3.2304	0.001236	0.0076688
57575	PCDH10	protocadherin 10	2.1578	2090.9	0.57535	3.7504	0.00017657	0.0015822
340277	FAM221A	family with sequence similarity 221 member A	2.1488	26.383	0.55762	3.8536	0.00011642	0.0011212
109729161	LNCSRLR	lncRNA sorafenib resistance in renal cell carcinoma associated	2.1443	41.581	0.41131	5.2134	1.8542e-07	7.301e-06
100505785	KIRREL1-IT1	KIRREL1 intronic transcript 1	2.1424	5.9066	0.85124	2.5168	0.011842	0.047888
100507156	LOC100507156	uncharacterized LOC100507156	2.1413	41.006	0.48007	4.4603	8.1862e-06	0.00013557
102723809	LOC102723809	uncharacterized LOC102723809	2.1326	6.427	0.83189	2.5636	0.010361	0.043049
286046	XKR6	XK related 6	2.132	45.502	0.59497	3.5834	0.00033915	0.0027176
101927237	LOC101927237	uncharacterized LOC101927237	2.1318	5.9919	0.8452	2.5222	0.011662	0.047289
280	AMY2B	amylase alpha 2B	2.1302	66.393	0.37365	5.7009	1.1915e-08	8.8404e-07
339829	CCDC39	coiled-coil domain containing 39	2.129	123.53	0.45245	4.7054	2.5341e-06	5.3649e-05
100505532	LINC01301	long intergenic non-protein coding RNA 1301	2.1249	8.4535	0.71148	2.9866	0.0028212	0.015121
114044	MCM3AP-AS1	MCM3AP antisense RNA 1	2.1229	63.397	0.33975	6.2484	4.1459e-10	7.6371e-08
1030	CDKN2B	cyclin dependent kinase inhibitor 2B	2.1223	7419.6	0.44031	4.82	1.4355e-06	3.4337e-05
284371	ZNF841	zinc finger protein 841	2.1185	559.25	0.32278	6.5633	5.2634e-11	1.7947e-08
78989	COLEC11	collectin subfamily member 11	2.0939	16.441	0.69671	3.0054	0.0026522	0.014354
101929140	LOC101929140	uncharacterized LOC101929140	2.0914	10.319	0.78584	2.6614	0.0077814	0.034289
100507257	MEG9	maternally expressed 9	2.0864	104.26	0.38919	5.3608	8.2833e-08	3.9391e-06
100126793	GHRLOS	ghrelin opposite strand/antisense RNA	2.0859	14.826	0.59796	3.4883	0.00048607	0.0036439
100873954	SNRK-AS1	SNRK antisense RNA 1	2.0856	19.544	0.59705	3.4932	0.00047735	0.0035882
100132116	ACTA2-AS1	ACTA2 antisense RNA 1	2.0847	46.498	0.52082	4.0028	6.259e-05	0.00068236
23414	ZFPM2	"zinc finger protein, FOG family member 2"	2.0835	361.94	0.53768	3.8749	0.00010667	0.001044
642987	TMEM232	transmembrane protein 232	2.0825	14.732	0.76584	2.7192	0.0065436	0.029911
6335	SCN9A	sodium voltage-gated channel alpha subunit 9	2.0815	1114	0.57043	3.649	0.00026322	0.0022005
101929736	LINC01372	long intergenic non-protein coding RNA 1372	2.0788	5.7263	0.8259	2.517	0.011835	0.047873
100507331	ZSWIM8-AS1	ZSWIM8 antisense RNA 1	2.0787	5.7571	0.81975	2.5357	0.011222	0.045902
100287722	AP4B1-AS1	AP4B1 antisense RNA 1	2.0779	6.3236	0.81615	2.546	0.010897	0.04486
133396	IL31RA	interleukin 31 receptor A	2.0768	81.188	0.74916	2.7721	0.005569	0.026172
102724168	LINC02542	long intergenic non-protein coding RNA 2542	2.0754	14.636	0.6329	3.2791	0.0010412	0.0066933
5787	PTPRB	protein tyrosine phosphatase receptor type B	2.075	111.73	0.54956	3.7758	0.00015951	0.0014575
1285	COL4A3	collagen type IV alpha 3 chain	2.07	14.154	0.58844	3.5178	0.00043513	0.003327
347736	NME9	NME/NM23 family member 9	2.0698	10.891	0.61303	3.3763	0.00073466	0.0050487
7436	VLDLR	very low density lipoprotein receptor	2.0615	414.7	0.53625	3.8442	0.00012095	0.0011556
285512	FAM13A-AS1	FAM13A antisense RNA 1	2.0598	34.415	0.47548	4.332	1.4774e-05	0.00021842
10234	LRRC17	leucine rich repeat containing 17	2.0579	3947	0.50743	4.0555	5.0033e-05	0.0005707
158257	LINC02603	long intergenic non-protein coding RNA 2603	2.0578	33.281	0.44259	4.6495	3.327e-06	6.6399e-05
93556	EGFEM1P	"EGF like and EMI domain containing 1, pseudogene"	2.0545	10.97	0.74082	2.7733	0.0055488	0.026088
84419	C15orf48	chromosome 15 open reading frame 48	2.0509	677.08	0.58625	3.4984	0.00046813	0.0035305
7111	TMOD1	tropomodulin 1	2.0488	28.192	0.67409	3.0393	0.0023712	0.013122
3625	INHBB	inhibin subunit beta B	2.044	73.159	0.64285	3.1796	0.0014748	0.0089121
100288615	WHAMMP1	"WAS protein homolog associated with actin, golgi membranes and microtubules pseudogene 1"	2.0439	83.622	0.39509	5.1734	2.2983e-07	8.6057e-06
101927770	LOC101927770	uncharacterized LOC101927770	2.0429	9.6173	0.71805	2.8451	0.0044404	0.021795
124989	EFCAB13	EF-hand calcium binding domain 13	2.0425	75.317	0.31751	6.4328	1.2525e-10	3.2957e-08
101929690	LINC01583	long intergenic non-protein coding RNA 1583	2.0395	44.725	0.55284	3.6891	0.00022504	0.0019348
22843	PPM1E	"protein phosphatase, Mg2+/Mn2+ dependent 1E"	2.0384	17.275	0.6061	3.3631	0.0007708	0.0052365
50840	TAS2R14	taste 2 receptor member 14	2.0351	12.744	0.72384	2.8115	0.0049316	0.023713
151649	PP2D1	protein phosphatase 2C like domain containing 1	2.0349	15.096	0.57604	3.5325	0.00041163	0.0031853
147670	SMIM17	small integral membrane protein 17	2.028	7.9785	0.64346	3.1517	0.0016231	0.0096809
4908	NTF3	neurotrophin 3	2.0255	322.5	0.50858	3.9827	6.8125e-05	0.00072688
3137	HLA-J	"major histocompatibility complex, class I, J (pseudogene)"	2.0248	21.475	0.61941	3.2689	0.0010795	0.0068873
358	AQP1	aquaporin 1 (Colton blood group)	2.0227	80.35	0.64317	3.145	0.0016611	0.0098631
114819	CROCCP3	CROCC pseudogene 3	2.0214	71.164	0.37074	5.4522	4.9751e-08	2.5555e-06
101927402	LOC101927402	uncharacterized LOC101927402	2.018	22.035	0.50665	3.983	6.8046e-05	0.00072652
84460	ZMAT1	zinc finger matrin-type 1	2.0166	57.205	0.55559	3.6295	0.00028392	0.0023478
27035	NOX1	NADPH oxidase 1	2.0156	16.895	0.61918	3.2552	0.001133	0.0071628
164832	LONRF2	LON peptidase N-terminal domain and ring finger 2	2.0153	284.64	0.6116	3.2952	0.00098354	0.0063847
7481	WNT11	Wnt family member 11	2.0149	53.336	0.57462	3.5064	0.00045413	0.0034444
7151	TOP1P1	DNA topoisomerase I pseudogene 1	2.0144	25.696	0.46873	4.2976	1.7263e-05	0.00024549
729092	AGAP5	"ArfGAP with GTPase domain, ankyrin repeat and PH domain 5"	2.012	44.47	0.35034	5.7432	9.2916e-09	7.4083e-07
105370941	LOC105370941	uncharacterized LOC105370941	2.0089	11.194	0.64857	3.0975	0.0019519	0.011208
283629	TSSK4	testis specific serine kinase 4	2.003	22.757	0.5531	3.6213	0.0002931	0.0024015
206412	C6orf163	chromosome 6 open reading frame 163	1.9999	12.157	0.60645	3.2977	0.00097475	0.0063499
643338	C15orf62	chromosome 15 open reading frame 62	1.9992	16.15	0.64245	3.1119	0.0018591	0.010772
100286844	BCDIN3D-AS1	BCDIN3D antisense RNA 1	1.998	11.415	0.6474	3.0861	0.0020277	0.011523
57125	PLXDC1	plexin domain containing 1	1.9957	47.713	0.629	3.1729	0.0015095	0.009084
7518	XRCC4	X-ray repair cross complementing 4	1.9883	1166.6	0.41313	4.8128	1.4884e-06	3.5268e-05
8989	TRPA1	transient receptor potential cation channel subfamily A member 1	1.9811	937.74	0.60296	3.2857	0.0010174	0.0065669
154075	SAMD3	sterile alpha motif domain containing 3	1.9729	154.26	0.48867	4.0372	5.4092e-05	0.00060877
147741	ZNF560	zinc finger protein 560	1.9714	9.9962	0.70877	2.7815	0.0054109	0.025572
100129460	DPY19L1P1	DPY19L1 pseudogene 1	1.9707	16.918	0.55978	3.5205	0.00043066	0.0033007
3439	IFNA1	interferon alpha 1	1.9706	30.751	0.59459	3.3142	0.00091908	0.0060614
101927420	LOC101927420	uncharacterized LOC101927420	1.9702	16.733	0.56483	3.4882	0.00048636	0.0036439
401027	C2orf66	chromosome 2 open reading frame 66	1.9689	24.923	0.49853	3.9495	7.8324e-05	0.00081508
400999	FLJ42351	uncharacterized LOC400999	1.9628	15.6	0.56474	3.4755	0.00050982	0.0037729
65997	RASL11B	RAS like family 11 member B	1.9602	53.6	0.59488	3.2952	0.00098364	0.0063847
80332	ADAM33	ADAM metallopeptidase domain 33	1.9569	409.64	0.5475	3.5743	0.00035119	0.0028018
402176	RPL21P44	ribosomal protein L21 pseudogene 44	1.9562	19.268	0.63191	3.0958	0.001963	0.01126
23705	CADM1	cell adhesion molecule 1	1.9485	1235.6	0.56829	3.4288	0.00060634	0.0043361
138948	DBH-AS1	DBH antisense RNA 1	1.9483	18.911	0.74966	2.5989	0.0093524	0.039799
94122	SYTL5	synaptotagmin like 5	1.9468	23.927	0.59478	3.2732	0.0010635	0.0068093
101928243	DARS-AS1	DARS antisense RNA 1	1.9448	20.882	0.50196	3.8743	0.00010692	0.0010455
80177	MYCT1	MYC target 1	1.9443	40.926	0.45374	4.285	1.8275e-05	0.00025512
151449	GDF7	growth differentiation factor 7	1.9415	11.432	0.72377	2.6825	0.007308	0.032632
9098	USP6	ubiquitin specific peptidase 6	1.9366	28.284	0.44651	4.3371	1.4436e-05	0.00021421
6445	SGCG	sarcoglycan gamma	1.9364	112.11	0.66283	2.9214	0.003485	0.017947
1959	EGR2	early growth response 2	1.9338	693.25	0.4294	4.5035	6.6852e-06	0.0001152
414208	ZNF32-AS2	ZNF32 antisense RNA 2	1.9331	21.441	0.53846	3.59	0.00033064	0.0026614
3576	CXCL8	C-X-C motif chemokine ligand 8	1.9319	135790	0.58412	3.3073	0.00094184	0.0061785
57526	PCDH19	protocadherin 19	1.9299	33.971	0.5508	3.5037	0.00045879	0.0034731
8643	PTCH2	patched 2	1.9285	35.952	0.39771	4.8491	1.2401e-06	3.0669e-05
643699	GOLGA8N	golgin A8 family member N	1.927	29.329	0.49453	3.8966	9.755e-05	0.00097343
2086	ERV3-1	"endogenous retrovirus group 3 member 1, envelope"	1.9191	255.27	0.27894	6.8801	5.9822e-12	3.5508e-09
100506124	LOC100506124	uncharacterized LOC100506124	1.918	25.076	0.49856	3.8471	0.00011953	0.001145
56849	TCEAL7	transcription elongation factor A like 7	1.9147	571.75	0.40921	4.679	2.8833e-06	5.916e-05
55784	MCTP2	multiple C2 and transmembrane domain containing 2	1.9107	394.87	0.51126	3.7372	0.00018611	0.0016515
55096	EBLN2	endogenous Bornavirus like nucleoprotein 2	1.9095	57.619	0.37512	5.0904	3.573e-07	1.1758e-05
50859	SPOCK3	"SPARC (osteonectin), cwcv and kazal like domains proteoglycan 3"	1.9093	408.66	0.50031	3.8162	0.00013551	0.001273
12	SERPINA3	serpin family A member 3	1.9071	30.689	0.6164	3.0939	0.0019756	0.011308
4166	CHST6	carbohydrate sulfotransferase 6	1.9054	56.997	0.43116	4.4191	9.9109e-06	0.00015851
104355426	LENG8-AS1	LENG8 antisense RNA 1	1.9022	23.663	0.47695	3.9883	6.6537e-05	0.00071565
27075	TSPAN13	tetraspanin 13	1.9017	1827.3	0.34403	5.5276	3.2457e-08	1.8445e-06
116966	WDR17	WD repeat domain 17	1.9001	25.854	0.70981	2.6769	0.0074316	0.033101
200150	PLD5	phospholipase D family member 5	1.8963	37.291	0.63106	3.005	0.0026561	0.014371
54551	MAGEL2	MAGE family member L2	1.8947	29.379	0.61281	3.0919	0.0019891	0.011344
150082	LCA5L	lebercilin LCA5 like	1.8916	36.519	0.40531	4.6671	3.0543e-06	6.2024e-05
118490	MSS51	MSS51 mitochondrial translational activator	1.8885	49.97	0.34413	5.4879	4.0679e-08	2.1803e-06
110841583	LAMC1-AS1	LAMC1 antisense RNA 1	1.8838	26.37	0.43919	4.2891	1.7939e-05	0.0002524
57538	ALPK3	alpha kinase 3	1.8784	155.19	0.46913	4.0041	6.2255e-05	0.00068056
100288203	LOC100288203	"WASP homolog associated with actin, golgi membranes and microtubules pseudogene"	1.8769	152.46	0.26937	6.9676	3.2244e-12	2.1531e-09
6095	RORA	RAR related orphan receptor A	1.8732	428.39	0.42315	4.4269	9.5609e-06	0.00015338
5352	PLOD2	"procollagen-lysine,2-oxoglutarate 5-dioxygenase 2"	1.8729	42873	0.28451	6.5827	4.6201e-11	1.7032e-08
220963	SLC16A9	solute carrier family 16 member 9	1.8702	39.96	0.56301	3.3218	0.00089424	0.0059195
595135	PGM5P2	phosphoglucomutase 5 pseudogene 2	1.8685	6.9835	0.68912	2.7115	0.006698	0.030457
80336	PABPC1L	poly(A) binding protein cytoplasmic 1 like	1.8681	454.9	0.33895	5.5114	3.5605e-08	1.9615e-06
284161	GDPD1	glycerophosphodiester phosphodiesterase domain containing 1	1.8666	133.35	0.31604	5.9061	3.5038e-09	3.5316e-07
493900	TMEM9B-AS1	TMEM9B antisense RNA 1	1.8561	17.764	0.57986	3.201	0.0013697	0.0083817
55117	SLC6A15	solute carrier family 6 member 15	1.8499	365.05	0.69316	2.6687	0.0076136	0.033696
100507178	SLFNL1-AS1	SLFNL1 antisense RNA 1	1.8485	14.654	0.60202	3.0705	0.0021371	0.012072
84217	ZMYND12	zinc finger MYND-type containing 12	1.8479	13.491	0.53401	3.4604	0.00053941	0.0039329
100500849	MIR3916	microRNA 3916	1.8449	12.346	0.62125	2.9696	0.0029816	0.015847
10149	ADGRG2	adhesion G protein-coupled receptor G2	1.8449	12.856	0.62377	2.9576	0.0031003	0.016296
440253	WHAMMP2	"WAS protein homolog associated with actin, golgi membranes and microtubules pseudogene 2"	1.8446	87.487	0.39118	4.7154	2.4119e-06	5.1538e-05
55124	PIWIL2	piwi like RNA-mediated gene silencing 2	1.8428	36.741	0.6145	2.9989	0.0027095	0.014606
767588	SNORD114-10	"small nucleolar RNA, C/D box 114-10"	1.8408	16.041	0.64772	2.8419	0.004484	0.021962
252995	FNDC5	fibronectin type III domain containing 5	1.8396	18.163	0.58214	3.1601	0.0015771	0.0094448
152110	NEK10	NIMA related kinase 10	1.8343	58.479	0.42849	4.2808	1.8626e-05	0.00025854
646471	LOC646471	uncharacterized LOC646471	1.8318	65.341	0.41464	4.4177	9.9748e-06	0.00015938
51554	ACKR4	atypical chemokine receptor 4	1.8312	9.6723	0.70454	2.5992	0.0093445	0.039775
6857	SYT1	synaptotagmin 1	1.8283	710.64	0.49956	3.6598	0.00025243	0.0021269
100505741	SPATA1	spermatogenesis associated 1	1.822	15.824	0.54226	3.36	0.00077947	0.005282
112806053	TBILA	TGF-beta induced lncRNA	1.8217	29.042	0.53816	3.385	0.00071172	0.0049291
100287497	LOC100287497	septin 7 pseudogene	1.8154	94.857	0.40997	4.4282	9.5037e-06	0.00015261
10936	GPR75	G protein-coupled receptor 75	1.8121	30.493	0.43866	4.1311	3.6106e-05	0.00044292
400410	ST20	suppressor of tumorigenicity 20	1.8116	146.71	0.39189	4.6227	3.7876e-06	7.3398e-05
26770	SNORD79	"small nucleolar RNA, C/D box 79"	1.8105	12.207	0.72074	2.512	0.012005	0.048424
388591	RNF207	ring finger protein 207	1.81	231.66	0.36512	4.9571	7.1543e-07	1.9837e-05
1577	CYP3A5	cytochrome P450 family 3 subfamily A member 5	1.81	11.071	0.63085	2.8692	0.0041157	0.020503
283131	NEAT1	nuclear paraspeckle assembly transcript 1	1.8059	8446.8	0.26879	6.7184	1.8375e-11	8.4135e-09
7422	VEGFA	vascular endothelial growth factor A	1.8059	11218	0.3175	5.6878	1.2868e-08	9.3315e-07
29968	PSAT1	phosphoserine aminotransferase 1	1.8033	2129.1	0.45383	3.9735	7.081e-05	0.00074904
80862	ZNRD1ASP	"zinc ribbon domain containing 1 antisense, pseudogene"	1.8017	67.967	0.38199	4.7168	2.3963e-06	5.1342e-05
5563	PRKAA2	protein kinase AMP-activated catalytic subunit alpha 2	1.8002	64.291	0.33964	5.3002	1.1568e-07	5.1931e-06
100379224	LOC100379224	uncharacterized LOC100379224	1.7965	56.781	0.42209	4.2563	2.0786e-05	0.00028132
3730	ANOS1	anosmin 1	1.7941	284.47	0.43504	4.124	3.7231e-05	0.00045168
169834	ZNF883	zinc finger protein 883	1.7932	91.544	0.50009	3.5858	0.000336	0.0026978
79774	GRTP1	growth hormone regulated TBC protein 1	1.7871	33.147	0.58818	3.0383	0.0023789	0.013151
257044	CATSPERE	catsper channel auxiliary subunit epsilon	1.7851	77.928	0.41574	4.2939	1.7557e-05	0.00024834
339977	LRRC66	leucine rich repeat containing 66	1.7811	36.511	0.37557	4.7422	2.1137e-06	4.6658e-05
26802	SNORD47	"small nucleolar RNA, C/D box 47"	1.7761	43.905	0.39291	4.5204	6.1722e-06	0.0001081
27152	INTU	inturned planar cell polarity protein	1.7747	206.26	0.34703	5.1138	3.1575e-07	1.0833e-05
101929532	LOC101929532	uncharacterized LOC101929532	1.7721	154.23	0.49216	3.6006	0.00031746	0.0025719
317760	ADAM20P1	ADAM metallopeptidase domain 20 pseudogene 1	1.7695	11.865	0.69609	2.5421	0.01102	0.04525
81539	SLC38A1	solute carrier family 38 member 1	1.7684	3917.3	0.39254	4.5049	6.6416e-06	0.00011482
2312	FLG	filaggrin	1.7653	1088.9	0.51344	3.4381	0.00058577	0.0042135
100132215	LOC100132215	uncharacterized LOC100132215	1.7637	29.733	0.51858	3.4011	0.00067113	0.0047111
130872	AHSA2P	"activator of HSP90 ATPase homolog 2, pseudogene"	1.7603	1140	0.31083	5.6633	1.4852e-08	1.026e-06
283314	C1RL-AS1	C1RL antisense RNA 1	1.7586	89.273	0.50664	3.4711	0.0005184	0.0038162
149428	BNIPL	BCL2 interacting protein like	1.7573	8.303	0.64695	2.7163	0.0066022	0.030136
407975	MIR17HG	miR-17-92a-1 cluster host gene	1.7565	43.678	0.55792	3.1483	0.0016422	0.0097763
100130872	LOC100130872	uncharacterized LOC100130872	1.7535	116.52	0.3984	4.4014	1.0756e-05	0.00016917
100128398	LOC100128398	uncharacterized LOC100128398	1.7502	36.111	0.39495	4.4315	9.3573e-06	0.00015056
386627	SAP30L-AS1	SAP30L antisense RNA 1 (head to head)	1.75	92.308	0.42569	4.1109	3.9409e-05	0.00047203
9077	DIRAS3	DIRAS family GTPase 3	1.7496	609.45	0.46932	3.7279	0.0001931	0.0016994
375316	RBM44	RNA binding motif protein 44	1.7462	20.977	0.61455	2.8414	0.0044919	0.021988
27147	DENND2A	DENN domain containing 2A	1.7457	79.144	0.60561	2.8825	0.0039451	0.01982
283417	DPY19L2	dpy-19 like 2	1.7407	22.017	0.50396	3.454	0.00055232	0.0040106
84898	PLXDC2	plexin domain containing 2	1.7406	1259.8	0.35233	4.9404	7.7969e-07	2.1433e-05
137209	ZNF572	zinc finger protein 572	1.7384	28.582	0.38251	4.5446	5.5038e-06	9.9057e-05
56123	PCDHB13	protocadherin beta 13	1.7321	29.745	0.53206	3.2554	0.0011322	0.0071604
2847	MCHR1	melanin concentrating hormone receptor 1	1.7316	83.396	0.63241	2.7381	0.0061797	0.028582
130162	CLHC1	clathrin heavy chain linker domain containing 1	1.73	245.57	0.30498	5.6725	1.4076e-08	9.8507e-07
57722	IGDCC4	immunoglobulin superfamily DCC subclass member 4	1.7278	406.41	0.46852	3.6878	0.00022617	0.0019404
100507034	PITRM1-AS1	PITRM1 antisense RNA 1	1.7259	60.796	0.40781	4.2322	2.3139e-05	0.00030749
729096	BMS1P4	BMS1 pseudogene 4	1.7258	56.755	0.34048	5.0687	4.0044e-07	1.2855e-05
50507	NOX4	NADPH oxidase 4	1.7225	741.21	0.3666	4.6985	2.6208e-06	5.5047e-05
100506965	PWAR6	Prader Willi/Angelman region RNA 6	1.7219	247.75	0.36625	4.7013	2.5849e-06	5.4435e-05
84848	MIR503HG	MIR503 host gene	1.7215	221.56	0.3966	4.3407	1.4206e-05	0.00021172
647070	LOC647070	uncharacterized LOC647070	1.7191	9.3792	0.64944	2.6471	0.0081196	0.035408
8794	TNFRSF10C	TNF receptor superfamily member 10c	1.719	19.968	0.63139	2.7225	0.0064783	0.029672
2026	ENO2	enolase 2	1.7168	1373.4	0.39231	4.3761	1.2082e-05	0.00018529
392490	FLJ44635	TPT1-like protein	1.7115	15.133	0.63088	2.7129	0.0066696	0.030374
84709	MGARP	mitochondria localized glutamic acid rich protein	1.711	637.11	0.4251	4.025	5.6981e-05	0.00063465
339327	ZNF546	zinc finger protein 546	1.7104	134.37	0.30223	5.6592	1.5204e-08	1.0458e-06
727956	SDHAP2	succinate dehydrogenase complex flavoprotein subunit A pseudogene 2	1.7103	82.547	0.4091	4.1807	2.9059e-05	0.00036814
6781	STC1	stanniocalcin 1	1.7097	11811	0.43377	3.9415	8.0974e-05	0.00083463
10984	KCNQ1OT1	KCNQ1 opposite strand/antisense transcript 1	1.7084	702.78	0.34665	4.9284	8.2922e-07	2.2335e-05
7038	TG	thyroglobulin	1.7065	39.074	0.44786	3.8104	0.00013875	0.0012966
57717	PCDHB16	protocadherin beta 16	1.702	47.136	0.46678	3.6463	0.00026609	0.002221
7857	SCG2	secretogranin II	1.7014	159.44	0.46356	3.6703	0.00024228	0.0020544
83850	ESYT3	extended synaptotagmin 3	1.7011	12.18	0.59391	2.8642	0.0041807	0.020789
100505696	SH3BP5-AS1	SH3BP5 antisense RNA 1	1.6941	138.38	0.32278	5.2484	1.534e-07	6.3765e-06
150759	LINC00342	long intergenic non-protein coding RNA 342	1.6906	139	0.36954	4.5749	4.7652e-06	8.8096e-05
7710	ZNF154	zinc finger protein 154	1.6855	234.25	0.32438	5.196	2.0362e-07	7.8253e-06
340544	MORF4L2-AS1	MORF4L2 antisense RNA 1	1.6852	12.609	0.6737	2.5014	0.01237	0.049686
10846	PDE10A	phosphodiesterase 10A	1.6849	390.51	0.51743	3.2564	0.0011284	0.0071394
493860	CCDC73	coiled-coil domain containing 73	1.6796	20.429	0.48254	3.4808	0.00049985	0.0037155
203522	INTS6L	integrator complex subunit 6 like	1.6781	605.26	0.28655	5.8564	4.7307e-09	4.3824e-07
6581	SLC22A3	solute carrier family 22 member 3	1.677	842.36	0.23029	7.2822	3.2844e-13	3.2897e-10
440353	NPIPB12	nuclear pore complex interacting protein family member B12	1.6769	18.949	0.61357	2.7331	0.0062747	0.028912
7767	ZNF224	zinc finger protein 224	1.6749	277.34	0.29826	5.6156	1.9593e-08	1.2712e-06
129530	LYG1	lysozyme g1	1.6728	24.302	0.58264	2.871	0.0040917	0.020402
284618	RUSC1-AS1	RUSC1 antisense RNA 1	1.6714	90.808	0.38953	4.2908	1.7801e-05	0.00025112
84765	ZNF577	zinc finger protein 577	1.6695	180.01	0.31406	5.3158	1.0618e-07	4.8341e-06
100874042	HM13-AS1	HM13 antisense RNA 1	1.6684	12.124	0.61316	2.721	0.006509	0.029787
684959	SNORA25	"small nucleolar RNA, H/ACA box 25"	1.6659	13.206	0.66276	2.5136	0.011951	0.048268
6664	SOX11	SRY-box transcription factor 11	1.6641	561.22	0.41037	4.055	5.0124e-05	0.00057133
158160	HSD17B7P2	hydroxysteroid 17-beta dehydrogenase 7 pseudogene 2	1.6586	35.521	0.47332	3.5041	0.00045813	0.0034698
619189	SERINC4	serine incorporator 4	1.6575	26.658	0.47742	3.4718	0.00051694	0.0038107
172	AFG3L1P	"AFG3 like matrix AAA peptidase subunit 1, pseudogene"	1.6565	224.46	0.21093	7.8533	4.0511e-15	6.4923e-12
100271715	ARHGEF33	Rho guanine nucleotide exchange factor 33	1.6565	19.519	0.50911	3.2537	0.0011393	0.0071912
1047	CLGN	calmegin	1.6557	176.35	0.62029	2.6693	0.0076004	0.033648
285638	LOC285638	uncharacterized LOC285638	1.6543	26.693	0.56043	2.9519	0.0031581	0.01654
85478	CCDC65	coiled-coil domain containing 65	1.6529	23.675	0.48858	3.3831	0.00071678	0.0049541
100527964	LHX4-AS1	LHX4 antisense RNA 1	1.6499	46.05	0.42794	3.8555	0.00011549	0.0011167
89876	MAATS1	MYCBP associated and testis expressed 1	1.6499	15.864	0.57658	2.8615	0.0042163	0.020904
4312	MMP1	matrix metallopeptidase 1	1.6494	51059	0.62225	2.6507	0.0080334	0.035118
100874260	UBE2CP5	ubiquitin conjugating enzyme E2 C pseudogene 5	1.6477	118.97	0.25863	6.3711	1.877e-10	4.4897e-08
256691	MAMDC2	MAM domain containing 2	1.6477	82.285	0.49076	3.3574	0.00078665	0.0053178
100506211	MIR210HG	MIR210 host gene	1.6461	88.812	0.44332	3.7131	0.00020474	0.0017851
93953	GCNA	germ cell nuclear acidic peptidase	1.6454	101.88	0.32009	5.1405	2.7404e-07	9.7162e-06
51380	CSAD	cysteine sulfinic acid decarboxylase	1.6441	341.86	0.2677	6.1415	8.1745e-10	1.2477e-07
101929130	LOC101929130	uncharacterized LOC101929130	1.6437	18.414	0.60603	2.7122	0.006684	0.030414
6565	SLC15A2	solute carrier family 15 member 2	1.6433	27.217	0.5401	3.0426	0.0023453	0.013001
339005	WHAMMP3	"WAS protein homolog associated with actin, golgi membranes and microtubules pseudogene 3"	1.6432	101.92	0.29586	5.5542	2.7897e-08	1.6682e-06
56911	MAP3K7CL	MAP3K7 C-terminal like	1.642	580.16	0.57027	2.8793	0.0039852	0.01999
7292	TNFSF4	TNF superfamily member 4	1.6404	242.73	0.37772	4.3428	1.4067e-05	0.0002103
55769	ZNF83	zinc finger protein 83	1.639	1164	0.35347	4.6369	3.536e-06	6.9961e-05
100130771	EFCAB10	EF-hand calcium binding domain 10	1.638	13.207	0.57581	2.8447	0.0044455	0.021807
23281	MTUS2	microtubule associated scaffold protein 2	1.6318	80.656	0.64625	2.5251	0.011567	0.047027
346007	EYS	eyes shut homolog	1.6307	25.003	0.61693	2.6432	0.0082128	0.035756
2201	FBN2	fibrillin 2	1.6293	3161.2	0.45067	3.6152	0.00030013	0.0024516
1287	COL4A5	collagen type IV alpha 5 chain	1.6271	2393.3	0.45687	3.5614	0.00036888	0.0029093
2150	F2RL1	F2R like trypsin receptor 1	1.6266	1322.2	0.52097	3.1224	0.0017941	0.010486
54768	HYDIN	HYDIN axonemal central pair apparatus protein	1.6263	70.083	0.32556	4.9954	5.8704e-07	1.7046e-05
100507321	ERVK13-1	endogenous retrovirus group K13 member 1	1.6262	199.28	0.2326	6.9915	2.7196e-12	1.895e-09
101927759	LOC101927759	uncharacterized LOC101927759	1.6255	14.811	0.62791	2.5887	0.0096346	0.040758
26033	ATRNL1	attractin like 1	1.6228	41.156	0.50921	3.1868	0.0014385	0.0087323
729178	STXBP5-AS1	STXBP5 antisense RNA 1	1.6215	80.653	0.52093	3.1128	0.0018534	0.010746
339400	FLG-AS1	FLG antisense RNA 1	1.6208	92.247	0.43611	3.7165	0.00020196	0.0017656
121551	BTBD11	BTB domain containing 11	1.6205	521.46	0.39281	4.1253	3.7026e-05	0.00045055
124817	CNTD1	cyclin N-terminal domain containing 1	1.6203	19.867	0.58304	2.779	0.0054532	0.025734
101930370	LOC101930370	uncharacterized LOC101930370	1.6203	13.371	0.60478	2.6791	0.0073818	0.032925
57061	HYMAI	hydatidiform mole associated and imprinted	1.6202	18.741	0.63196	2.5638	0.010354	0.043031
23639	LRRC6	leucine rich repeat containing 6	1.6199	36.423	0.35171	4.6059	4.1074e-06	7.8534e-05
344405	PRORSD1P	"prolyl-tRNA synthetase associated domain containing 1, pseudogene"	1.617	34.034	0.43657	3.7038	0.00021237	0.0018417
730092	RRN3P1	RRN3 pseudogene 1	1.6161	63.74	0.36359	4.4449	8.7918e-06	0.0001429
389765	LOC389765	kinesin family member 27 pseudogene	1.6161	19.45	0.54211	2.9812	0.0028716	0.01534
56521	DNAJC12	DnaJ heat shock protein family (Hsp40) member C12	1.6121	336.13	0.35578	4.5311	5.8684e-06	0.00010403
202020	TAPT1-AS1	TAPT1 antisense RNA 1 (head to head)	1.6012	27.962	0.40134	3.9896	6.6175e-05	0.00071271
6173	RPL36A	ribosomal protein L36a	1.6011	102.07	0.43899	3.6473	0.00026497	0.0022128
353355	ZNF233	zinc finger protein 233	1.6002	15.461	0.57221	2.7966	0.0051639	0.024689
8612	PLPP2	phospholipid phosphatase 2	1.5989	342.97	0.47032	3.3995	0.00067502	0.0047273
23329	TBC1D30	TBC1 domain family member 30	1.5975	13.338	0.53774	2.9708	0.0029705	0.015795
134466	ZNF300P1	zinc finger protein 300 pseudogene 1	1.5945	45.383	0.51335	3.106	0.0018962	0.010959
162963	ZNF610	zinc finger protein 610	1.5936	79.885	0.29781	5.3511	8.7411e-08	4.1195e-06
6263	RYR3	ryanodine receptor 3	1.591	70.691	0.36331	4.3793	1.1907e-05	0.00018304
51312	SLC25A37	solute carrier family 25 member 37	1.5896	3081.4	0.25421	6.2533	4.0193e-10	7.5986e-08
3818	KLKB1	kallikrein B1	1.5887	18.158	0.55443	2.8654	0.0041643	0.02072
100132101	HERC2P7	hect domain and RLD 2 pseudogene 7	1.5853	10.324	0.62972	2.5175	0.011819	0.047842
24	ABCA4	ATP binding cassette subfamily A member 4	1.5842	18.267	0.62853	2.5205	0.011719	0.047498
9668	ZNF432	zinc finger protein 432	1.583	601.9	0.3365	4.7044	2.5465e-06	5.3769e-05
101929780	NBPF25P	"NBPF member 25, pseudogene"	1.5824	74.397	0.44247	3.5763	0.00034855	0.0027846
57216	VANGL2	VANGL planar cell polarity protein 2	1.5812	107.55	0.62676	2.5229	0.01164	0.047247
27295	PDLIM3	PDZ and LIM domain 3	1.5784	1459	0.40224	3.9241	8.7065e-05	0.00088459
338376	IFNE	interferon epsilon	1.5776	234.65	0.40685	3.8776	0.00010548	0.0010352
283624	LINC00641	long intergenic non-protein coding RNA 641	1.5742	488.59	0.40261	3.9099	9.2333e-05	0.00093124
1363	CPE	carboxypeptidase E	1.5733	665.99	0.38406	4.0966	4.1932e-05	0.00049558
7754	ZNF204P	"zinc finger protein 204, pseudogene"	1.5733	13.25	0.51963	3.0277	0.0024643	0.01352
58494	JAM2	junctional adhesion molecule 2	1.5731	493.31	0.29481	5.3359	9.5096e-08	4.4047e-06
105377621	LOC105377621	uncharacterized LOC105377621	1.5714	31.337	0.53094	2.9596	0.0030803	0.016223
266747	RGL4	ral guanine nucleotide dissociation stimulator like 4	1.5709	101.08	0.30706	5.1161	3.1194e-07	1.0774e-05
6563	SLC14A1	solute carrier family 14 member 1 (Kidd blood group)	1.57	3790.6	0.47067	3.3357	0.00085077	0.005681
283970	PDXDC2P-NPIPB14P	nuclear pore complex-interacting protein	1.5698	315.77	0.27968	5.613	1.9882e-08	1.2848e-06
728448	PPIEL	peptidylprolyl isomerase E like pseudogene	1.5643	85.154	0.32963	4.7457	2.0777e-06	4.6055e-05
10677	AVIL	advillin	1.5587	100.86	0.2702	5.7688	7.9853e-09	6.5965e-07
7700	ZNF141	zinc finger protein 141	1.5561	321.65	0.2617	5.9462	2.7447e-09	2.9521e-07
5167	ENPP1	ectonucleotide pyrophosphatase/phosphodiesterase 1	1.5555	2356.1	0.40509	3.8399	0.0001231	0.0011736
11259	FILIP1L	filamin A interacting protein 1 like	1.5553	2552	0.37841	4.11	3.9561e-05	0.00047349
79970	ZNF767P	"zinc finger family member 767, pseudogene"	1.5538	197.07	0.25664	6.0545	1.4085e-09	1.8655e-07
10457	GPNMB	glycoprotein nmb	1.5521	5380.4	0.46127	3.3649	0.0007658	0.0052136
27122	DKK3	dickkopf WNT signaling pathway inhibitor 3	1.5507	5940.9	0.53994	2.8721	0.004078	0.020347
644192	NR2F2-AS1	NR2F2 antisense RNA 1	1.5505	61.014	0.33118	4.6816	2.8462e-06	5.8704e-05
3199	HOXA2	homeobox A2	1.5503	64.171	0.38938	3.9815	6.847e-05	0.00072949
401320	GARS-DT	GARS divergent transcript	1.5493	120.13	0.30598	5.0633	4.1215e-07	1.3132e-05
100506691	LOC100506691	uncharacterized LOC100506691	1.5489	19.426	0.61836	2.5049	0.01225	0.049265
118491	CFAP70	cilia and flagella associated protein 70	1.5458	17.704	0.52772	2.9291	0.003399	0.017556
353500	BMP8A	bone morphogenetic protein 8a	1.5428	45.272	0.51104	3.019	0.0025362	0.013849
127495	LRRC39	leucine rich repeat containing 39	1.5424	27.14	0.45655	3.3783	0.00072937	0.005021
284998	LINC01114	long intergenic non-protein coding RNA 1114	1.542	20.954	0.4675	3.2984	0.00097245	0.0063422
84561	SLC12A8	solute carrier family 12 member 8	1.5416	1352.3	0.44983	3.4271	0.00061009	0.0043595
130271	PLEKHH2	"pleckstrin homology, MyTH4 and FERM domain containing H2"	1.5402	401.86	0.45397	3.3927	0.00069195	0.0048179
163255	ZNF540	zinc finger protein 540	1.5395	28.953	0.43087	3.573	0.00035298	0.0028129
55356	SLC22A15	solute carrier family 22 member 15	1.5391	73.249	0.59883	2.5702	0.010165	0.042425
29126	CD274	CD274 molecule	1.5374	211.89	0.41282	3.7242	0.0001959	0.0017193
6347	CCL2	C-C motif chemokine ligand 2	1.5349	10716	0.52744	2.9102	0.0036122	0.018418
494513	PJVK	pejvakin	1.5331	65.184	0.34385	4.4586	8.2504e-06	0.00013617
400765	MIR137HG	MIR137 host gene	1.5295	37.895	0.40757	3.7527	0.00017491	0.0015722
643723	LYPLAL1-DT	LYPLAL1 divergent transcript	1.5286	34.113	0.58934	2.5937	0.0094936	0.040271
9254	CACNA2D2	calcium voltage-gated channel auxiliary subunit alpha2delta 2	1.5276	16.085	0.59169	2.5818	0.0098295	0.041391
11082	ESM1	endothelial cell specific molecule 1	1.5255	537	0.56298	2.7096	0.0067366	0.030601
4601	MXI1	"MAX interactor 1, dimerization protein"	1.5248	1030.8	0.24691	6.1754	6.5982e-10	1.1015e-07
26771	SNORD102	"small nucleolar RNA, C/D box 102"	1.5219	26.217	0.5888	2.5848	0.0097436	0.041082
652966	SNORD10	"small nucleolar RNA, C/D box 10"	1.5216	20.879	0.56026	2.7159	0.0066095	0.030152
55818	KDM3A	lysine demethylase 3A	1.5169	1957.9	0.24949	6.0803	1.1999e-09	1.6578e-07
143689	PIWIL4	piwi like RNA-mediated gene silencing 4	1.5147	70.955	0.32256	4.6959	2.6538e-06	5.5595e-05
56122	PCDHB14	protocadherin beta 14	1.5143	82.527	0.35635	4.2495	2.1421e-05	0.00028775
84466	MEGF10	multiple EGF like domains 10	1.5136	371.19	0.56627	2.6729	0.0075194	0.0334
100129917	LOC100129917	uncharacterized LOC100129917	1.5101	25.408	0.57955	2.6057	0.0091691	0.039123
60677	CELF6	CUGBP Elav-like family member 6	1.5082	18.832	0.57469	2.6243	0.0086822	0.037464
10350	ABCA9	ATP binding cassette subfamily A member 9	1.5055	234.63	0.41549	3.6235	0.0002906	0.0023846
151613	TTC14	tetratricopeptide repeat domain 14	1.5038	1506.3	0.27383	5.4919	3.9759e-08	2.1382e-06
100133220	GOLGA6L3	golgin A6 family like 3	1.5033	15.808	0.51229	2.9345	0.0033411	0.017328
19	ABCA1	ATP binding cassette subfamily A member 1	1.5022	4623.4	0.31303	4.7987	1.5968e-06	3.7141e-05
440944	THUMPD3-AS1	THUMPD3 antisense RNA 1	1.5013	254.99	0.29944	5.0137	5.3406e-07	1.5879e-05
100128893	GATA6-AS1	GATA6 antisense RNA 1 (head to head)	1.4964	79.401	0.34548	4.3313	1.4826e-05	0.00021859
22989	MYH15	myosin heavy chain 15	1.4958	309.73	0.59288	2.523	0.011637	0.047247
374650	GOLGA6L5P	"golgin A6 family like 5, pseudogene"	1.4952	33.336	0.53758	2.7813	0.005414	0.025579
29799	YPEL1	yippee like 1	1.4943	63.74	0.36515	4.0923	4.2713e-05	0.00050241
5163	PDK1	pyruvate dehydrogenase kinase 1	1.4943	688.9	0.38364	3.895	9.8217e-05	0.00097948
84620	ST6GAL2	"ST6 beta-galactoside alpha-2,6-sialyltransferase 2"	1.4921	1338.1	0.50827	2.9357	0.0033284	0.017274
101929484	LINC01615	long intergenic non-protein coding RNA 1615	1.49	103.7	0.46427	3.2093	0.0013305	0.0081787
81792	ADAMTS12	ADAM metallopeptidase with thrombospondin type 1 motif 12	1.4892	3638.7	0.43749	3.404	0.0006641	0.0046761
441124	GTF2IP20	general transcription factor IIi pseudogene 20	1.4872	41.285	0.3685	4.0358	5.4419e-05	0.00061159
27345	KCNMB4	potassium calcium-activated channel subfamily M regulatory beta subunit 4	1.4846	54.812	0.43046	3.4488	0.00056299	0.0040789
286102	TMED10P1	transmembrane p24 trafficking protein 10 pseudogene 1	1.483	84.834	0.49902	2.9717	0.0029613	0.015756
1462	VCAN	versican	1.4825	80993	0.42746	3.4681	0.00052407	0.0038508
101752399	STAG3L5P-PVRIG2P-PILRB	STAG3L5P-PVRIG2P-PILRB readthrough	1.4824	112.68	0.36453	4.0665	4.7716e-05	0.00055054
79684	MSANTD2	Myb/SANT DNA binding domain containing 2	1.4814	465.13	0.23479	6.3093	2.8021e-10	5.9088e-08
26266	SLC13A4	solute carrier family 13 member 4	1.48	19.68	0.5169	2.8631	0.0041946	0.020844
9185	REPS2	RALBP1 associated Eps domain containing 2	1.4771	22.095	0.54033	2.7336	0.006264	0.028888
109729128	LINC01930	long intergenic non-protein coding RNA 1930	1.4756	40.088	0.56311	2.6205	0.0087795	0.037813
90338	ZNF160	zinc finger protein 160	1.4745	645.52	0.24639	5.9845	2.1705e-09	2.5224e-07
100289019	SLC25A25-AS1	SLC25A25 antisense RNA 1	1.4742	46.059	0.50439	2.9227	0.0034704	0.017883
285966	TCAF2	TRPM8 channel associated factor 2	1.4738	57.72	0.41006	3.5942	0.00032539	0.0026271
55840	EAF2	ELL associated factor 2	1.473	65.557	0.41011	3.5917	0.00032847	0.0026479
90594	ZNF439	zinc finger protein 439	1.4726	213.84	0.29879	4.9288	8.2743e-07	2.2324e-05
101929243	LOC101929243	uncharacterized LOC101929243	1.4689	36.82	0.37405	3.9269	8.604e-05	0.00087826
7675	ZNF121	zinc finger protein 121	1.468	113.1	0.37041	3.9632	7.3962e-05	0.0007754
1286	COL4A4	collagen type IV alpha 4 chain	1.462	53.462	0.52443	2.7877	0.0053079	0.025182
728190	NUTM2A-AS1	NUTM2A antisense RNA 1	1.4565	142.18	0.38386	3.7942	0.0001481	0.0013672
63934	ZNF667	zinc finger protein 667	1.4534	200.98	0.24252	5.9927	2.0641e-09	2.4504e-07
643253	CCT6P1	chaperonin containing TCP1 subunit 6 pseudogene 1	1.4523	59.251	0.32763	4.4327	9.3048e-06	0.00014987
4703	NEB	nebulin	1.4506	57.586	0.54023	2.6851	0.0072509	0.032414
285346	ZNF852	zinc finger protein 852	1.4504	41.294	0.40479	3.5832	0.00033944	0.0027186
101926941	SPRY4-AS1	SPRY4 antisense RNA 1	1.4475	26.581	0.56952	2.5416	0.011034	0.045273
9988	DMTF1	cyclin D binding myb like transcription factor 1	1.4466	1953.1	0.32836	4.4054	1.0558e-05	0.00016654
2239	GPC4	glypican 4	1.4434	875.76	0.37271	3.8727	0.00010763	0.0010511
390927	ZNF793	zinc finger protein 793	1.4425	130.83	0.34666	4.1612	3.1652e-05	0.00039598
342909	ZNF284	zinc finger protein 284	1.4417	165.3	0.23673	6.0902	1.1275e-09	1.5851e-07
22824	HSPA4L	heat shock protein family A (Hsp70) member 4 like	1.4415	193.33	0.42028	3.4298	0.00060397	0.0043211
643836	ZFP62	ZFP62 zinc finger protein	1.4412	406.87	0.24007	6.0034	1.9327e-09	2.3288e-07
389114	ZNF662	zinc finger protein 662	1.4406	122.82	0.28233	5.1023	3.3546e-07	1.1296e-05
8418	CMAHP	"cytidine monophospho-N-acetylneuraminic acid hydroxylase, pseudogene"	1.4404	604.48	0.5136	2.8045	0.0050387	0.024155
130752	MDH1B	malate dehydrogenase 1B	1.4391	16.273	0.52651	2.7334	0.0062686	0.028895
1296	COL8A2	collagen type VIII alpha 2 chain	1.4374	580.42	0.29504	4.8717	1.1064e-06	2.8057e-05
641339	ZNF674	zinc finger protein 674	1.4363	156.05	0.29559	4.8593	1.1783e-06	2.9458e-05
10418	SPON1	spondin 1	1.4345	246.96	0.45099	3.1809	0.0014684	0.0088801
89932	PAPLN	"papilin, proteoglycan like sulfated glycoprotein"	1.4344	239.02	0.33808	4.2428	2.2079e-05	0.00029535
374819	LRRC37A3	leucine rich repeat containing 37 member A3	1.4333	106.5	0.3067	4.6733	2.9638e-06	6.0507e-05
339834	CCDC36	coiled-coil domain containing 36	1.4316	61.595	0.35543	4.0279	5.628e-05	0.00062984
26974	ZNF285	zinc finger protein 285	1.4295	84.876	0.30243	4.7269	2.2803e-06	4.945e-05
401398	POT1-AS1	POT1 antisense RNA 1	1.4294	24.884	0.4837	2.9552	0.0031251	0.016394
170959	ZNF431	zinc finger protein 431	1.4287	297.82	0.32058	4.4567	8.324e-06	0.00013724
4500	MT1L	"metallothionein 1L, pseudogene"	1.4274	209.98	0.35608	4.0085	6.11e-05	0.00067113
57528	KCTD16	potassium channel tetramerization domain containing 16	1.4247	736.52	0.48863	2.9157	0.0035491	0.018191
56126	PCDHB10	protocadherin beta 10	1.4244	59.044	0.45568	3.1259	0.0017724	0.010386
100129482	ZNF37BP	"zinc finger protein 37B, pseudogene"	1.4212	496.11	0.39165	3.6287	0.00028485	0.0023521
23117	NPIPB3	nuclear pore complex interacting protein family member B3	1.4193	50.723	0.36832	3.8534	0.00011649	0.0011212
645638	WFDC21P	"WAP four-disulfide core domain 21, pseudogene"	1.4192	600	0.40276	3.5237	0.00042556	0.0032694
729978	NPIPB2	nuclear pore complex interacting protein family member B2	1.4184	24.196	0.53958	2.6286	0.0085725	0.0371
147685	C19orf18	chromosome 19 open reading frame 18	1.4181	21.957	0.50381	2.8146	0.0048831	0.023522
7184	HSP90B1	heat shock protein 90 beta family member 1	1.4177	79101	0.27022	5.2463	1.5518e-07	6.4095e-06
151556	GPR155	G protein-coupled receptor 155	1.4114	357.57	0.25207	5.5991	2.1551e-08	1.3597e-06
3787	KCNS1	potassium voltage-gated channel modifier subfamily S member 1	1.41	17.793	0.5454	2.5852	0.0097317	0.041066
53335	BCL11A	BAF chromatin remodeling complex subunit BCL11A	1.4071	78.121	0.41713	3.3732	0.00074288	0.0050878
654	BMP6	bone morphogenetic protein 6	1.4063	456.57	0.32518	4.3246	1.5278e-05	0.0002233
80063	ATF7IP2	activating transcription factor 7 interacting protein 2	1.4062	85.218	0.30115	4.6694	3.0215e-06	6.1527e-05
79667	KLF3-AS1	KLF3 antisense RNA 1	1.4054	25.407	0.48206	2.9154	0.0035528	0.018191
105371267	LOC105371267	p53-regulated lncRNA 1	1.4014	45.117	0.50142	2.7948	0.0051925	0.024788
440993	MIR570HG	MIR570 host gene	1.3991	35.103	0.52246	2.6779	0.0074094	0.033012
1124	CHN2	chimerin 2	1.3986	73.543	0.50199	2.7861	0.0053352	0.025281
55314	TMEM144	transmembrane protein 144	1.3967	110.06	0.35592	3.9241	8.7041e-05	0.00088459
3075	CFH	complement factor H	1.3915	7064.8	0.44806	3.1056	0.0018992	0.010972
150709	ANKAR	ankyrin and armadillo repeat containing	1.3911	50.151	0.42362	3.2839	0.0010239	0.0066009
100616668	TPTE2P5	transmembrane phosphoinositide 3-phosphatase and tensin homolog 2 pseudogene 5	1.3895	28.67	0.41394	3.3568	0.00078863	0.005326
57677	ZFP14	ZFP14 zinc finger protein	1.389	165.25	0.26058	5.3305	9.7948e-08	4.5107e-06
201283	AMZ2P1	archaelysin family metallopeptidase 2 pseudogene 1	1.3889	184.25	0.32589	4.262	2.0258e-05	0.00027577
728407	PARGP1	poly(ADP-ribose) glycohydrolase pseudogene 1	1.3875	19.906	0.53603	2.5885	0.0096386	0.040758
119385	AGAP11	"ArfGAP with GTPase domain, ankyrin repeat and PH domain 11"	1.3874	32.879	0.4901	2.8308	0.0046434	0.022564
25907	TMEM158	transmembrane protein 158 (gene/pseudogene)	1.3855	8578.8	0.43456	3.1883	0.0014311	0.0086982
375513	GUSBP4	GUSB pseudogene 4	1.3852	42.337	0.47514	2.9153	0.0035529	0.018191
202151	RANBP3L	RAN binding protein 3 like	1.3842	369.3	0.44716	3.0956	0.0019643	0.011262
148206	ZNF714	zinc finger protein 714	1.383	171.87	0.30984	4.4637	8.0555e-06	0.00013392
100507062	PSMD6-AS2	PSMD6 antisense RNA 2	1.3807	49.496	0.45328	3.046	0.0023193	0.012879
100216001	MANCR	mitotically associated long non coding RNA	1.3791	29.936	0.48662	2.8341	0.0045953	0.022391
90271	OLMALINC	oligodendrocyte maturation-associated long intergenic non-coding RNA	1.3772	37.708	0.46877	2.938	0.0033038	0.017168
753	LDLRAD4	low density lipoprotein receptor class A domain containing 4	1.3727	408.9	0.45197	3.0371	0.0023887	0.013196
6676	SPAG4	sperm associated antigen 4	1.3672	111.14	0.33511	4.0799	4.5058e-05	0.00052327
401074	LINC00960	long intergenic non-protein coding RNA 960	1.3668	103.29	0.4389	3.1141	0.0018451	0.01071
3653	IPW	imprinted in Prader-Willi syndrome	1.3636	707.17	0.39499	3.4524	0.00055572	0.0040335
375189	PFN4	profilin family member 4	1.3622	14.391	0.4783	2.848	0.0043991	0.021639
5099	PCDH7	protocadherin 7	1.3604	1401.6	0.46707	2.9126	0.0035844	0.018312
100996724	LOC100996724	phosphodiesterase 4D interacting protein-like	1.36	49.293	0.4115	3.305	0.00094972	0.006225
116828	N4BP2L2-IT2	N4BPL2 intronic transcript 2	1.3587	59.189	0.48689	2.7905	0.0052633	0.025052
81669	CCNL2	cyclin L2	1.3578	4060.5	0.18451	7.3591	1.8512e-13	1.9778e-10
6695	SPOCK1	"SPARC (osteonectin), cwcv and kazal like domains proteoglycan 1"	1.3569	21985	0.36387	3.729	0.00019227	0.001693
122773	KLHDC1	kelch domain containing 1	1.3568	139.62	0.39454	3.4389	0.00058414	0.0042093
5270	SERPINE2	serpin family E member 2	1.3565	105100	0.27285	4.9716	6.6416e-07	1.8805e-05
2550	GABBR1	gamma-aminobutyric acid type B receptor subunit 1	1.3564	603.55	0.22604	6.0004	1.9682e-09	2.3539e-07
100996485	C5orf66	chromosome 5 open reading frame 66	1.3538	132.76	0.29008	4.6669	3.0572e-06	6.2024e-05
8091	HMGA2	high mobility group AT-hook 2	1.3531	5455.4	0.33186	4.0775	4.5528e-05	0.00052834
678655	CD27-AS1	CD27 antisense RNA 1	1.3517	291.64	0.27958	4.8347	1.3336e-06	3.2188e-05
7273	TTN	titin	1.3503	391.8	0.32691	4.1306	3.6176e-05	0.00044292
55713	ZNF334	zinc finger protein 334	1.3494	261.19	0.31749	4.2502	2.1354e-05	0.00028757
728621	CCDC30	coiled-coil domain containing 30	1.3491	24.058	0.49673	2.716	0.0066083	0.030152
22891	ZNF365	zinc finger protein 365	1.343	318.33	0.38791	3.4622	0.00053578	0.0039118
3215	HOXB5	homeobox B5	1.342	68.469	0.35885	3.7398	0.0001842	0.0016381
30001	ERO1A	endoplasmic reticulum oxidoreductase 1 alpha	1.3404	3623.9	0.29133	4.6012	4.2013e-06	8.0059e-05
84307	ZNF397	zinc finger protein 397	1.3384	182.05	0.30566	4.3787	1.1941e-05	0.0001833
51661	FKBP7	FKBP prolyl isomerase 7	1.3375	2727.1	0.31712	4.2178	2.4671e-05	0.00032328
8029	CUBN	cubilin	1.3365	45.587	0.32293	4.1387	3.4931e-05	0.00043161
285463	CTBP1-AS	CTBP1 antisense RNA	1.3361	32.837	0.48661	2.7457	0.0060387	0.028067
220729	LOC220729	succinate dehydrogenase complex flavoprotein subunit A pseudogene	1.3345	253.1	0.24682	5.4066	6.4249e-08	3.2278e-06
375248	ANKRD36	ankyrin repeat domain 36	1.3323	268.87	0.33227	4.0097	6.0797e-05	0.00066919
60401	EDA2R	ectodysplasin A2 receptor	1.3315	472.71	0.27425	4.8552	1.2025e-06	2.9971e-05
80161	ASMTL-AS1	ASMTL antisense RNA 1	1.3312	64.461	0.45319	2.9373	0.0033107	0.017193
100271836	SMG1P3	SMG1 pseudogene 3	1.3265	38.146	0.45188	2.9354	0.0033309	0.017281
100507433	ZNF571-AS1	ZNF571 antisense RNA 1	1.3255	22.308	0.4514	2.9364	0.0033209	0.01724
440270	GOLGA8B	golgin A8 family member B	1.3251	589.21	0.39057	3.3927	0.00069205	0.0048179
150381	PRR34-AS1	PRR34 antisense RNA 1	1.3249	77.544	0.36234	3.6564	0.00025576	0.0021482
26355	FAM162A	family with sequence similarity 162 member A	1.3232	1070.9	0.32584	4.0609	4.8891e-05	0.00055966
8420	SNHG3	small nucleolar RNA host gene 3	1.3218	767.07	0.32265	4.0966	4.193e-05	0.00049558
4820	NKTR	natural killer cell triggering receptor	1.3211	2640	0.30861	4.2807	1.8633e-05	0.00025854
132671	SPATA18	spermatogenesis associated 18	1.3198	634.92	0.36553	3.6108	0.00030531	0.0024849
83849	SYT15	synaptotagmin 15	1.3194	112.75	0.48758	2.7061	0.0068079	0.030829
100505576	LINC00672	long intergenic non-protein coding RNA 672	1.3163	64.655	0.38501	3.419	0.00062862	0.0044695
4345	CD200	CD200 molecule	1.3162	1128.8	0.39042	3.3713	0.00074823	0.0051157
107987295	LINC02246	long intergenic non-protein coding RNA 2246	1.3157	250.69	0.30959	4.2498	2.1396e-05	0.00028773
59353	TMEM35A	transmembrane protein 35A	1.313	212.78	0.41677	3.1504	0.0016303	0.0097161
441733	PRKXP1	PRKX pseudogene 1	1.3107	71.397	0.41593	3.1512	0.001626	0.0096945
54482	TRMT13	tRNA methyltransferase 13 homolog	1.3079	449.88	0.31899	4.1001	4.1294e-05	0.00049057
343450	KCNT2	potassium sodium-activated channel subfamily T member 2	1.3078	253.42	0.46867	2.7905	0.0052624	0.025052
102723508	KANTR	KDM5C adjacent transcript	1.3066	40.736	0.4445	2.9394	0.003289	0.017108
58496	LY6G5B	lymphocyte antigen 6 family member G5B	1.3058	99.914	0.3275	3.9873	6.6833e-05	0.00071781
92	ACVR2A	activin A receptor type 2A	1.3036	925.85	0.25904	5.0323	4.8458e-07	1.4708e-05
100289635	ZNF605	zinc finger protein 605	1.3007	1139	0.29604	4.3936	1.1149e-05	0.00017431
7762	ZNF215	zinc finger protein 215	1.2986	135.28	0.2642	4.9152	8.8679e-07	2.3647e-05
100996712	SRGAP2D	SLIT-ROBO Rho GTPase activating protein 2D (pseudogene)	1.2979	86.961	0.32692	3.9702	7.1802e-05	0.00075704
2152	F3	"coagulation factor III, tissue factor"	1.2976	1095	0.32003	4.0548	5.0183e-05	0.0005716
26575	RGS17	regulator of G protein signaling 17	1.2975	122.56	0.49352	2.6291	0.0085603	0.037068
170622	COMMD6	COMM domain containing 6	1.2974	3583.1	0.39511	3.2837	0.0010246	0.0066023
643246	MAP1LC3B2	microtubule associated protein 1 light chain 3 beta 2	1.2958	28.586	0.49308	2.628	0.0085884	0.037139
8745	ADAM23	ADAM metallopeptidase domain 23	1.2944	1169.4	0.44967	2.8785	0.0039963	0.020027
6662	SOX9	SRY-box transcription factor 9	1.2941	833.23	0.34921	3.7058	0.0002107	0.0018292
65267	WNK3	WNK lysine deficient protein kinase 3	1.2896	81.865	0.36617	3.522	0.00042832	0.0032844
57683	ZDBF2	zinc finger DBF-type containing 2	1.2888	844.9	0.36947	3.4882	0.00048625	0.0036439
64770	CCDC14	coiled-coil domain containing 14	1.286	1795.9	0.33247	3.8681	0.0001097	0.0010701
379025	PSMA3-AS1	PSMA3 antisense RNA 1	1.2854	1006.1	0.3334	3.8554	0.00011553	0.0011167
253959	RALGAPA1	Ral GTPase activating protein catalytic subunit alpha 1	1.2846	123.94	0.46181	2.7817	0.0054068	0.025572
8497	PPFIA4	PTPRF interacting protein alpha 4	1.2836	155.9	0.46	2.7905	0.0052619	0.025052
55073	LRRC37A4P	"leucine rich repeat containing 37 member A4, pseudogene"	1.2835	46.343	0.38704	3.3161	0.00091277	0.0060247
57396	CLK4	CDC like kinase 4	1.2816	671.17	0.32023	4.0021	6.2781e-05	0.00068398
91316	GUSBP11	GUSB pseudogene 11	1.2811	180.36	0.26496	4.8349	1.3322e-06	3.2188e-05
148213	ZNF681	zinc finger protein 681	1.2803	37.421	0.37942	3.3743	0.00074015	0.0050778
81671	VMP1	vacuole membrane protein 1	1.2799	8758.4	0.22705	5.637	1.7302e-08	1.1554e-06
7556	ZNF10	zinc finger protein 10	1.2764	264.57	0.3214	3.9713	7.1494e-05	0.00075528
55283	MCOLN3	mucolipin 3	1.2705	32.132	0.45735	2.7779	0.005472	0.025785
4126	MANBA	mannosidase beta	1.2699	3679.1	0.22301	5.6944	1.238e-08	9.1006e-07
23230	VPS13A	vacuolar protein sorting 13 homolog A	1.2698	2128.6	0.39655	3.2022	0.0013638	0.0083551
3309	HSPA5	heat shock protein family A (Hsp70) member 5	1.2697	45694	0.40114	3.1651	0.0015503	0.0093052
51136	RNFT1	"ring finger protein, transmembrane 1"	1.2685	535.69	0.34927	3.6318	0.00028148	0.0023292
4015	LOX	lysyl oxidase	1.2683	44063	0.32241	3.9339	8.3593e-05	0.00085711
390940	PINLYP	phospholipase A2 inhibitor and LY6/PLAUR domain containing	1.2676	51.675	0.48568	2.61	0.0090536	0.038764
55184	DZANK1	double zinc ribbon and ankyrin repeat domains 1	1.2672	87.774	0.33791	3.7502	0.00017672	0.0015822
3908	LAMA2	laminin subunit alpha 2	1.2662	1872.3	0.40938	3.093	0.0019817	0.011326
51130	ASB3	ankyrin repeat and SOCS box containing 3	1.2647	72.889	0.36178	3.4956	0.00047299	0.0035621
55076	TMEM45A	transmembrane protein 45A	1.2644	1797.4	0.30686	4.1205	3.7801e-05	0.00045584
440918	FLJ46875	uncharacterized LOC440918	1.2633	70.39	0.37831	3.3394	0.00083946	0.0056195
153642	ARSK	arylsulfatase family member K	1.2626	668.32	0.27489	4.5929	4.3718e-06	8.2817e-05
5274	SERPINI1	serpin family I member 1	1.2619	153.9	0.32457	3.8878	0.00010114	0.0010012
157489	SDAD1P1	SDA1 domain containing 1 pseudogene 1	1.2616	89.648	0.31696	3.9803	6.8819e-05	0.00073185
100887750	MRPS31P5	mitochondrial ribosomal protein S31 pseudogene 5	1.2596	130.31	0.29208	4.3124	1.6148e-05	0.00023315
9445	ITM2B	integral membrane protein 2B	1.2551	20932	0.29899	4.1979	2.6936e-05	0.00034757
56242	ZNF253	zinc finger protein 253	1.2534	126.97	0.37157	3.3733	0.00074272	0.0050878
440515	ZNF506	zinc finger protein 506	1.2497	293.72	0.28321	4.4125	1.0219e-05	0.00016296
7881	KCNAB1	potassium voltage-gated channel subfamily A member regulatory beta subunit 1	1.2485	201.45	0.43714	2.856	0.0042897	0.021198
54583	EGLN1	egl-9 family hypoxia inducible factor 1	1.2475	1931.5	0.20742	6.0144	1.8056e-09	2.233e-07
79618	HMBOX1	homeobox containing 1	1.2473	278.3	0.28051	4.4466	8.7257e-06	0.00014197
152687	ZNF595	zinc finger protein 595	1.2466	171.51	0.36916	3.377	0.00073294	0.0050434
147687	ZNF417	zinc finger protein 417	1.2439	167.28	0.29115	4.2723	1.9349e-05	0.00026617
117608	ZNF354B	zinc finger protein 354B	1.2416	185.36	0.3306	3.7556	0.00017292	0.0015577
26018	LRIG1	leucine rich repeats and immunoglobulin like domains 1	1.241	3198.4	0.28422	4.3664	1.2631e-05	0.00019187
285908	LINC00174	long intergenic non-protein coding RNA 174	1.2396	29.879	0.48129	2.5757	0.010005	0.041929
256309	CCDC110	coiled-coil domain containing 110	1.2382	124.49	0.41448	2.9874	0.0028135	0.0151
90799	CEP95	centrosomal protein 95	1.2378	692.71	0.3201	3.867	0.00011017	0.0010727
103352539	LINC01410	long intergenic non-protein coding RNA 1410	1.2345	44.64	0.48822	2.5286	0.011451	0.046664
727936	GXYLT2	glucoside xylosyltransferase 2	1.2214	460.9	0.34333	3.5575	0.00037433	0.0029436
148254	ZNF555	zinc finger protein 555	1.2207	209.14	0.25285	4.8276	1.382e-06	3.3256e-05
9581	PREPL	prolyl endopeptidase like	1.2198	2568.2	0.32197	3.7886	0.00015149	0.0013929
342908	ZNF404	zinc finger protein 404	1.2165	184.35	0.27356	4.4469	8.7115e-06	0.00014188
57232	ZNF630	zinc finger protein 630	1.2157	69.081	0.29035	4.1871	2.8258e-05	0.00036142
51227	PIGP	phosphatidylinositol glycan anchor biosynthesis class P	1.2148	410.56	0.37073	3.2768	0.0010499	0.0067412
2669	GEM	GTP binding protein overexpressed in skeletal muscle	1.2104	2514.5	0.41792	2.8964	0.0037752	0.01911
55582	KIF27	kinesin family member 27	1.2099	145.87	0.3686	3.2824	0.0010292	0.0066269
3939	LDHA	lactate dehydrogenase A	1.207	56672	0.30471	3.9612	7.4585e-05	0.00078124
50863	NTM	neurotrimin	1.2069	2015.8	0.2931	4.1179	3.8239e-05	0.00046007
3589	IL11	interleukin 11	1.2059	34242	0.4754	2.5365	0.011196	0.045832
54553	MIR4453HG	MIR4453 host gene	1.2028	54.153	0.38707	3.1075	0.0018865	0.01091
51804	SIX4	SIX homeobox 4	1.1966	450.33	0.23233	5.1504	2.5988e-07	9.2551e-06
1196	CLK2	CDC like kinase 2	1.1956	678.14	0.18209	6.5659	5.1735e-11	1.7947e-08
100130890	TSTD3	thiosulfate sulfurtransferase like domain containing 3	1.1947	142.15	0.40149	2.9756	0.0029242	0.015585
57698	SHTN1	shootin 1	1.1935	454.04	0.34785	3.431	0.00060126	0.0043075
3200	HOXA3	homeobox A3	1.1934	435.35	0.33583	3.5536	0.00038003	0.0029814
5613	PRKX	protein kinase X-linked	1.1913	309.37	0.38309	3.1098	0.0018722	0.01084
9315	NREP	neuronal regeneration related protein	1.1902	11697	0.3419	3.4811	0.00049928	0.003713
51277	DNAJC27	DnaJ heat shock protein family (Hsp40) member C27	1.1898	167.1	0.29584	4.0219	5.774e-05	0.00064038
144132	DNHD1	dynein heavy chain domain 1	1.189	199.41	0.28799	4.1288	3.6466e-05	0.00044577
155060	LOC155060	AI894139 pseudogene	1.1889	118.68	0.31378	3.7889	0.00015132	0.0013921
5950	RBP4	retinol binding protein 4	1.1889	128.98	0.35562	3.3432	0.00082831	0.0055519
283208	P4HA3	prolyl 4-hydroxylase subunit alpha 3	1.1888	1630.9	0.43201	2.7517	0.0059283	0.027626
7562	ZNF708	zinc finger protein 708	1.1879	239.29	0.33334	3.5636	0.00036586	0.0028883
90589	ZNF625	zinc finger protein 625	1.1878	30.303	0.42532	2.7928	0.0052258	0.024921
440248	HERC2P9	hect domain and RLD 2 pseudogene 9	1.1877	196.25	0.30771	3.8597	0.00011351	0.0011018
23461	ABCA5	ATP binding cassette subfamily A member 5	1.1864	585.5	0.39878	2.9751	0.0029292	0.015601
55279	ZNF654	zinc finger protein 654	1.1857	1066.7	0.27891	4.2511	2.1272e-05	0.00028695
378805	LINC-PINT	"long intergenic non-protein coding RNA, p53 induced transcript"	1.1853	492.89	0.356	3.3295	0.00087012	0.0058001
1974	EIF4A2	eukaryotic translation initiation factor 4A2	1.1844	10136	0.21149	5.6001	2.1424e-08	1.3571e-06
100129461	LYRM4-AS1	LYRM4 antisense RNA 1	1.1844	80.376	0.37829	3.1309	0.0017427	0.010245
6018	RLF	rearranged L-myc fusion	1.1821	966.8	0.2999	3.9415	8.0984e-05	0.00083463
160428	ALDH1L2	aldehyde dehydrogenase 1 family member L2	1.1814	2906.2	0.32648	3.6186	0.00029618	0.0024242
26140	TTLL3	tubulin tyrosine ligase like 3	1.181	49.236	0.38841	3.0407	0.0023605	0.013071
4189	DNAJB9	DnaJ heat shock protein family (Hsp40) member B9	1.1809	3628.2	0.39518	2.9883	0.0028055	0.015063
79925	SPEF2	sperm flagellar 2	1.1807	94.189	0.35127	3.3611	0.00077633	0.0052651
825	CAPN3	calpain 3	1.1806	76.156	0.29343	4.0233	5.74e-05	0.00063848
114803	MYSM1	"Myb like, SWIRM and MPN domains 1"	1.1796	1398	0.36206	3.258	0.001122	0.0071098
25957	PNISR	PNN interacting serine and arginine rich protein	1.1774	4665.3	0.29099	4.0463	5.2038e-05	0.00058743
79741	CCDC7	coiled-coil domain containing 7	1.176	83.06	0.39949	2.9436	0.0032441	0.016918
55603	TENT5A	terminal nucleotidyltransferase 5A	1.1741	4038.9	0.27359	4.2914	1.7752e-05	0.00025088
102723566	LOC102723566	uncharacterized LOC102723566	1.1737	25.156	0.43722	2.6845	0.0072644	0.032465
84436	ZNF528	zinc finger protein 528	1.1732	369.17	0.25073	4.6792	2.8801e-06	5.916e-05
7058	THBS2	thrombospondin 2	1.173	32910	0.34493	3.4006	0.00067234	0.0047155
84953	MICALCL	MICAL C-terminal like	1.1726	164.87	0.41522	2.8239	0.0047437	0.022968
128338	DRAM2	DNA damage regulated autophagy modulator 2	1.1695	952.33	0.29988	3.9001	9.6167e-05	0.00096084
57103	TIGAR	TP53 induced glycolysis regulatory phosphatase	1.169	1493.1	0.31372	3.7263	0.00019429	0.0017061
349152	DPY19L2P2	DPY19L2 pseudogene 2	1.1677	30.011	0.4333	2.695	0.0070387	0.031624
360132	FKBP9P1	FKBP prolyl isomerase 9 pseudogene 1	1.1675	206.1	0.30754	3.7961	0.000147	0.0013579
26774	SNORD80	"small nucleolar RNA, C/D box 80"	1.1662	23.496	0.45383	2.5696	0.010181	0.042468
79905	TMC7	transmembrane channel like 7	1.1654	45.393	0.40758	2.8593	0.0042457	0.02102
401232	LINC01011	long intergenic non-protein coding RNA 1011	1.1644	32.249	0.44957	2.5901	0.0095952	0.040637
114327	EFHC1	EF-hand domain containing 1	1.164	695.02	0.31434	3.7031	0.00021301	0.0018462
387758	FIBIN	fin bud initiation factor homolog	1.1638	1399.2	0.28901	4.027	5.6499e-05	0.00063098
492311	IGIP	IgA inducing protein	1.1635	587.01	0.36473	3.1901	0.0014221	0.0086525
1000	CDH2	cadherin 2	1.163	14087	0.34323	3.3883	0.00070327	0.0048833
7006	TEC	tec protein tyrosine kinase	1.163	18.894	0.43087	2.6992	0.0069505	0.031271
114823	LENG8	leukocyte receptor cluster member 8	1.1602	1757.2	0.29238	3.9681	7.2455e-05	0.00076343
57337	SENP7	SUMO specific peptidase 7	1.1592	507.51	0.38879	2.9815	0.0028686	0.015329
2630	GBAP1	glucosylceramidase beta pseudogene 1	1.1569	86.941	0.32492	3.5605	0.00037022	0.0029169
112755	STX1B	syntaxin 1B	1.1556	71.514	0.39075	2.9575	0.0031013	0.016296
25956	SEC31B	"SEC31 homolog B, COPII coat complex component"	1.1543	160.41	0.29372	3.9299	8.497e-05	0.000869
23036	ZNF292	zinc finger protein 292	1.1526	1959.4	0.29362	3.9255	8.654e-05	0.00088168
4356	MPP3	membrane palmitoylated protein 3	1.1507	169.46	0.2745	4.192	2.7652e-05	0.00035481
163049	ZNF791	zinc finger protein 791	1.1502	444.74	0.33653	3.4178	0.00063124	0.0044802
246777	SPESP1	sperm equatorial segment protein 1	1.1501	59.519	0.43573	2.6395	0.0083018	0.036056
55636	CHD7	chromodomain helicase DNA binding protein 7	1.1494	189.9	0.32176	3.5723	0.00035386	0.0028186
497258	BDNF-AS	BDNF antisense RNA	1.1471	42.411	0.3808	3.0124	0.002592	0.014087
729603	LOC729603	calcineurin like EF-hand protein 1 pseudogene	1.1452	61.034	0.40327	2.8399	0.0045127	0.022069
441172	FLJ46906	uncharacterized LOC441172	1.1424	105.03	0.38148	2.9946	0.0027477	0.014807
84524	ZC3H8	zinc finger CCCH-type containing 8	1.1418	178.68	0.32923	3.4681	0.00052419	0.0038508
7499	XG	Xg glycoprotein (Xg blood group)	1.1415	232.54	0.39083	2.9206	0.0034932	0.017972
55075	UACA	uveal autoantigen with coiled-coil domains and ankyrin repeats	1.1407	11892	0.43499	2.6223	0.0087346	0.03767
84978	FRMD5	FERM domain containing 5	1.1398	259.75	0.4213	2.7054	0.0068217	0.030863
2627	GATA6	GATA binding protein 6	1.1376	2028.7	0.26621	4.2733	1.9261e-05	0.00026519
402483	LINC01000	long intergenic non-protein coding RNA 1000	1.1372	604.61	0.27756	4.0971	4.1833e-05	0.00049514
283392	TRHDE-AS1	TRHDE antisense RNA 1	1.1367	170.45	0.42582	2.6694	0.0075989	0.033648
51326	ARL17A	ADP ribosylation factor like GTPase 17A	1.1353	61.215	0.4478	2.5352	0.011238	0.045956
5648	MASP1	mannan binding lectin serine peptidase 1	1.1348	140.84	0.37026	3.0649	0.0021772	0.012256
27244	SESN1	sestrin 1	1.1302	782.14	0.2448	4.6167	3.8992e-06	7.5106e-05
55137	FIGN	"fidgetin, microtubule severing factor"	1.1283	103.09	0.38118	2.96	0.0030761	0.016216
8526	DGKE	diacylglycerol kinase epsilon	1.1256	268.74	0.30884	3.6445	0.00026795	0.0022339
347344	ZNF81	zinc finger protein 81	1.1237	187.66	0.42174	2.6644	0.0077124	0.034068
7442	TRPV1	transient receptor potential cation channel subfamily V member 1	1.1228	103.11	0.36533	3.0734	0.0021161	0.011964
4194	MDM4	MDM4 regulator of p53	1.1219	800.57	0.2512	4.4662	7.9614e-06	0.00013291
144608	C12orf60	chromosome 12 open reading frame 60	1.1218	26.641	0.43763	2.5633	0.010367	0.043064
7567	ZNF19	zinc finger protein 19	1.1215	40.573	0.3961	2.8312	0.0046368	0.022545
80745	THUMPD2	THUMP domain containing 2	1.1208	590.71	0.36728	3.0515	0.002277	0.012679
5209	PFKFB3	"6-phosphofructo-2-kinase/fructose-2,6-biphosphatase 3"	1.1197	3547.6	0.28162	3.9758	7.0151e-05	0.00074256
7188	TRAF5	TNF receptor associated factor 5	1.119	1182.6	0.33152	3.3753	0.00073735	0.005065
25797	QPCT	glutaminyl-peptide cyclotransferase	1.1185	1714.5	0.31929	3.5031	0.00045979	0.0034774
123775	C16orf46	chromosome 16 open reading frame 46	1.1174	53.85	0.39124	2.8559	0.0042914	0.021201
100506311	HOTAIRM1	"HOXA transcript antisense RNA, myeloid-specific 1"	1.1166	376.26	0.30801	3.6253	0.00028867	0.0023748
84914	ZNF587	zinc finger protein 587	1.1147	582.73	0.26644	4.1837	2.8676e-05	0.00036572
158431	ZNF782	zinc finger protein 782	1.1128	84.663	0.34393	3.2354	0.0012146	0.007565
84984	CEP19	centrosomal protein 19	1.1116	223.24	0.25782	4.3115	1.6217e-05	0.00023392
5230	PGK1	phosphoglycerate kinase 1	1.1105	11619	0.24387	4.5538	5.2678e-06	9.5391e-05
115908	CTHRC1	collagen triple helix repeat containing 1	1.1086	15465	0.21035	5.2701	1.3636e-07	5.8486e-06
84910	TMEM87B	transmembrane protein 87B	1.107	4341.4	0.2641	4.1916	2.7696e-05	0.00035508
353088	ZNF429	zinc finger protein 429	1.1068	184.3	0.22718	4.8718	1.1061e-06	2.8057e-05
29121	CLEC2D	C-type lectin domain family 2 member D	1.1067	296.94	0.40968	2.7015	0.0069035	0.031121
90423	ATP6V1E2	ATPase H+ transporting V1 subunit E2	1.1059	61.743	0.34021	3.2506	0.0011518	0.0072564
5789	PTPRD	protein tyrosine phosphatase receptor type D	1.1032	507.45	0.35532	3.1048	0.0019043	0.010983
114801	TMEM200A	transmembrane protein 200A	1.1021	3989.5	0.36352	3.0318	0.002431	0.013393
286205	SCAI	suppressor of cancer cell invasion	1.1016	448.07	0.33118	3.3264	0.0008796	0.0058516
10116	FEM1B	fem-1 homolog B	1.098	3649.3	0.31534	3.482	0.00049762	0.0037058
7594	ZNF43	zinc finger protein 43	1.0976	292.15	0.27532	3.9867	6.7002e-05	0.00071824
57715	SEMA4G	semaphorin 4G	1.0965	55.064	0.42905	2.5557	0.010597	0.043859
390980	ZNF805	zinc finger protein 805	1.0951	374.1	0.30602	3.5784	0.00034572	0.0027634
10625	IVNS1ABP	influenza virus NS1A binding protein	1.0906	5031.7	0.26216	4.1602	3.1796e-05	0.00039655
5165	PDK3	pyruvate dehydrogenase kinase 3	1.0897	312.51	0.3661	2.9766	0.0029149	0.015551
400986	ANKRD36C	ankyrin repeat domain 36C	1.0893	206.76	0.31358	3.4737	0.00051334	0.0037859
137872	ADHFE1	alcohol dehydrogenase iron containing 1	1.089	53.53	0.32882	3.3118	0.00092682	0.0061049
55180	LINS1	lines homolog 1	1.0889	228.52	0.232	4.6936	2.6848e-06	5.6097e-05
400322	HERC2P2	hect domain and RLD 2 pseudogene 2	1.0888	1291.4	0.28629	3.8032	0.00014287	0.001327
1281	COL3A1	collagen type III alpha 1 chain	1.0888	329750	0.29815	3.6519	0.00026035	0.0021822
965	CD58	CD58 molecule	1.0882	844.01	0.42676	2.5499	0.010774	0.044468
338817	LINC01252	long intergenic non-protein coding RNA 1252	1.087	37.353	0.36736	2.9591	0.0030858	0.016241
57224	NHSL1	NHS like 1	1.0854	494.13	0.30553	3.5526	0.00038144	0.0029892
1200	TPP1	tripeptidyl peptidase 1	1.0842	3659.8	0.18874	5.7442	9.2368e-09	7.4015e-07
286437	LOC286437	uncharacterized LOC286437	1.0835	99.775	0.29264	3.7026	0.00021344	0.001849
54882	ANKHD1	ankyrin repeat and KH domain containing 1	1.0815	131.67	0.35865	3.0155	0.0025652	0.013964
10057	ABCC5	ATP binding cassette subfamily C member 5	1.0812	817.6	0.27261	3.966	7.3085e-05	0.00076854
57730	ANKRD36B	ankyrin repeat domain 36B	1.0796	63.246	0.41653	2.5918	0.0095472	0.040477
9617	MTRF1	mitochondrial translation release factor 1	1.0785	355.22	0.30964	3.483	0.00049587	0.0037012
162972	ZNF550	zinc finger protein 550	1.0768	277.12	0.28799	3.7391	0.00018469	0.0016416
1195	CLK1	CDC like kinase 1	1.0745	2169.6	0.34957	3.0736	0.0021146	0.011962
100124700	HOTAIR	HOX transcript antisense RNA	1.0744	365.38	0.24446	4.3948	1.1085e-05	0.00017366
387640	SKIDA1	SKI/DACH domain containing 1	1.0723	23.807	0.42505	2.5227	0.011645	0.047247
718	C3	complement C3	1.0716	4334.2	0.33956	3.1558	0.0016006	0.0095715
7181	NR2C1	nuclear receptor subfamily 2 group C member 1	1.0706	910.88	0.2953	3.6254	0.00028854	0.0023748
142679	DUSP19	dual specificity phosphatase 19	1.0704	74.463	0.30172	3.5478	0.00038848	0.0030326
3592	IL12A	interleukin 12A	1.0697	59.626	0.36074	2.9652	0.0030245	0.016002
4718	NDUFC2	NADH:ubiquinone oxidoreductase subunit C2	1.0691	1590.1	0.41913	2.5507	0.010749	0.044411
90592	ZNF700	zinc finger protein 700	1.0686	320.45	0.2928	3.6495	0.0002627	0.0021985
132430	PABPC4L	poly(A) binding protein cytoplasmic 4 like	1.0686	589.02	0.35318	3.0258	0.0024797	0.013591
23643	LY96	lymphocyte antigen 96	1.0682	297.86	0.36641	2.9154	0.0035526	0.018191
1604	CD55	CD55 molecule (Cromer blood group)	1.0673	2088.7	0.34008	3.1384	0.0016985	0.010026
8635	RNASET2	ribonuclease T2	1.067	533.46	0.29712	3.5913	0.00032901	0.0026496
3269	HRH1	histamine receptor H1	1.066	765.94	0.31594	3.3741	0.00074067	0.0050791
84171	LOXL4	lysyl oxidase like 4	1.0647	1213.7	0.32227	3.3037	0.00095402	0.0062456
22876	INPP5F	inositol polyphosphate-5-phosphatase F	1.0628	1810	0.33862	3.1387	0.0016969	0.010021
6513	SLC2A1	solute carrier family 2 member 1	1.0625	2771.1	0.37024	2.8698	0.0041071	0.020466
65981	CAPRIN2	caprin family member 2	1.0621	1211.6	0.32406	3.2774	0.0010476	0.0067289
147804	TPM3P9	tropomyosin 3 pseudogene 9	1.0619	112.02	0.28317	3.7502	0.00017672	0.0015822
129450	TYW5	tRNA-yW synthesizing protein 5	1.0617	374.52	0.24414	4.3488	1.3691e-05	0.00020506
375190	FAM228B	family with sequence similarity 228 member B	1.0606	150.95	0.33905	3.1282	0.0017588	0.010317
10157	AASS	aminoadipate-semialdehyde synthase	1.0583	1073	0.34231	3.0917	0.00199	0.011345
338657	CCDC84	coiled-coil domain containing 84	1.058	190.77	0.33722	3.1374	0.0017044	0.010046
55332	DRAM1	DNA damage regulated autophagy modulator 1	1.0562	3464	0.40293	2.6213	0.0087591	0.037745
100506881	MKLN1-AS	MKLN1 antisense RNA	1.056	85.155	0.35725	2.9558	0.0031183	0.016369
54718	BTN2A3P	"butyrophilin subfamily 2 member A3, pseudogene"	1.0542	64.362	0.35502	2.9694	0.0029836	0.015847
2923	PDIA3	protein disulfide isomerase family A member 3	1.047	30755	0.21232	4.9312	8.1745e-07	2.2138e-05
100505894	TMEM161B-AS1	TMEM161B antisense RNA 1	1.0468	104.62	0.23805	4.3976	1.0946e-05	0.00017164
4193	MDM2	MDM2 proto-oncogene	1.0453	4471.6	0.30501	3.4271	0.00061016	0.0043595
5063	PAK3	p21 (RAC1) activated kinase 3	1.0446	462.06	0.31036	3.3659	0.00076293	0.005198
9708	PCDHGA8	"protocadherin gamma subfamily A, 8"	1.0433	118.67	0.40036	2.6059	0.0091644	0.039119
9236	CCPG1	cell cycle progression 1	1.0411	1710.4	0.32163	3.237	0.0012081	0.0075364
27094	KCNMB3	potassium calcium-activated channel subfamily M regulatory beta subunit 3	1.0396	55.641	0.32127	3.236	0.0012121	0.0075526
9866	TRIM66	tripartite motif containing 66	1.0391	189.25	0.31153	3.3356	0.00085129	0.0056821
4329	ALDH6A1	aldehyde dehydrogenase 6 family member A1	1.039	447.99	0.24034	4.3232	1.5379e-05	0.00022417
23071	ERP44	endoplasmic reticulum protein 44	1.0379	2947.1	0.23687	4.3819	1.1766e-05	0.00018166
284306	ZNF547	zinc finger protein 547	1.0369	84.489	0.34005	3.0491	0.0022954	0.012764
220992	ZNF485	zinc finger protein 485	1.0367	41.772	0.35573	2.9143	0.0035645	0.018221
100287616	LOXL1-AS1	LOXL1 antisense RNA 1	1.0365	271.14	0.24936	4.1567	3.2293e-05	0.00040213
23768	FLRT2	fibronectin leucine rich transmembrane protein 2	1.034	4139.2	0.20587	5.0225	5.1008e-07	1.5337e-05
2564	GABRE	gamma-aminobutyric acid type A receptor subunit epsilon	1.0326	561.02	0.31304	3.2987	0.00097143	0.0063388
55022	PID1	phosphotyrosine interaction domain containing 1	1.0324	2618.6	0.39993	2.5815	0.0098383	0.041416
57639	CCDC146	coiled-coil domain containing 146	1.0299	118.43	0.32869	3.1333	0.0017283	0.010168
8082	SSPN	sarcospan	1.0281	1156.3	0.26879	3.8249	0.00013083	0.0012378
54454	ATAD2B	ATPase family AAA domain containing 2B	1.0281	429.44	0.29745	3.4564	0.00054735	0.0039796
253635	GPATCH11	G-patch domain containing 11	1.0246	830.75	0.33547	3.0541	0.0022577	0.01262
160897	GPR180	G protein-coupled receptor 180	1.0232	1081.6	0.24092	4.2473	2.1637e-05	0.00029041
121457	IKBIP	IKBKB interacting protein	1.0224	6073.3	0.30239	3.381	0.00072221	0.0049824
22902	RUFY3	RUN and FYVE domain containing 3	1.0212	1505.2	0.22248	4.5899	4.435e-06	8.362e-05
10957	PNRC1	proline rich nuclear receptor coactivator 1	1.0209	2662.2	0.28211	3.6187	0.00029612	0.0024242
64167	ERAP2	endoplasmic reticulum aminopeptidase 2	1.0204	929.13	0.32188	3.1702	0.0015235	0.0091579
11201	POLI	DNA polymerase iota	1.0199	661.92	0.28141	3.6243	0.00028975	0.0023801
84622	ZNF594	zinc finger protein 594	1.0192	199.5	0.30303	3.3634	0.00076992	0.0052327
92270	ATP6AP1L	ATPase H+ transporting accessory protein 1 like	1.0174	56.627	0.28527	3.5664	0.00036186	0.0028596
81931	ZNF93	zinc finger protein 93	1.0159	207.06	0.33348	3.0462	0.0023172	0.012872
131566	DCBLD2	"discoidin, CUB and LCCL domain containing 2"	1.0156	10933	0.27244	3.7277	0.00019322	0.0016994
80853	KDM7A	lysine demethylase 7A	1.0156	621.05	0.34647	2.9314	0.0033743	0.017458
153768	PRELID2	PRELI domain containing 2	1.0148	187.4	0.33661	3.0148	0.0025718	0.013995
403341	ZBTB34	zinc finger and BTB domain containing 34	1.0135	397.13	0.23835	4.2523	2.1161e-05	0.0002857
2668	GDNF	glial cell derived neurotrophic factor	1.0135	1258	0.37195	2.7248	0.0064344	0.029504
378938	MALAT1	metastasis associated lung adenocarcinoma transcript 1	1.0135	6974.3	0.39875	2.5416	0.011033	0.045273
83699	SH3BGRL2	SH3 domain binding glutamate rich protein like 2	1.0101	198.2	0.34018	2.9694	0.0029834	0.015847
27286	SRPX2	sushi repeat containing protein X-linked 2	1.0096	2752.3	0.36259	2.7845	0.0053618	0.0254
5308	PITX2	paired like homeodomain 2	1.0094	2300.1	0.19748	5.1114	3.1973e-07	1.0879e-05
135293	PM20D2	peptidase M20 domain containing 2	1.009	169.76	0.31091	3.2451	0.001174	0.0073666
84074	QRICH2	glutamine rich 2	1.009	89.689	0.39274	2.5691	0.010196	0.04251
3490	IGFBP7	insulin like growth factor binding protein 7	1.0083	33368	0.31028	3.2498	0.0011548	0.007269
414245	DNAJC9-AS1	DNAJC9 antisense RNA 1	1.0081	41.082	0.35222	2.8621	0.004209	0.020877
400073	C12orf76	chromosome 12 open reading frame 76	1.0063	129.7	0.26934	3.7362	0.00018685	0.0016562
5324	PLAG1	PLAG1 zinc finger	1.0055	547.36	0.28869	3.4828	0.00049614	0.0037012
56929	FEM1C	fem-1 homolog C	1.0039	1142.1	0.26043	3.8546	0.0001159	0.0011176
2191	FAP	fibroblast activation protein alpha	1.0037	14116	0.31592	3.1771	0.0014874	0.0089644
79830	ZMYM1	zinc finger MYM-type containing 1	1.0012	466.64	0.3314	3.0211	0.0025188	0.013768
126069	ZNF491	zinc finger protein 491	1.0009	51.142	0.34786	2.8773	0.0040107	0.020086
10793	ZNF273	zinc finger protein 273	1.0009	54.901	0.392	2.5535	0.010666	0.044101
6334	SCN8A	sodium voltage-gated channel alpha subunit 8	0.99944	977.64	0.27331	3.6568	0.00025543	0.0021466
85301	COL27A1	collagen type XXVII alpha 1 chain	0.99927	1270.4	0.23291	4.2905	1.7831e-05	0.00025133
3303	HSPA1A	heat shock protein family A (Hsp70) member 1A	0.99913	1792.5	0.32504	3.0739	0.0021129	0.011957
57608	JCAD	junctional cadherin 5 associated	0.99802	4346.2	0.32417	3.0787	0.002079	0.01179
55471	NDUFAF7	NADH:ubiquinone oxidoreductase complex assembly factor 7	0.99777	556.74	0.24112	4.138	3.5032e-05	0.00043219
221322	TBC1D32	TBC1 domain family member 32	0.99707	204.17	0.3138	3.1774	0.0014859	0.0089644
169270	ZNF596	zinc finger protein 596	0.99618	91.415	0.30217	3.2968	0.000978	0.0063636
100129842	ZNF737	zinc finger protein 737	0.99327	157.78	0.36118	2.7501	0.005958	0.027747
10085	EDIL3	EGF like repeats and discoidin domains 3	0.99266	19938	0.36055	2.7531	0.0059026	0.027522
283537	SLC46A3	solute carrier family 46 member 3	0.99219	441.01	0.32069	3.0939	0.0019754	0.011308
9044	BTAF1	B-TFIID TATA-box binding protein associated factor 1	0.99192	2195.7	0.33057	3.0007	0.0026939	0.014532
23480	SEC61G	SEC61 translocon subunit gamma	0.99036	5788	0.32014	3.0935	0.0019779	0.011311
80031	SEMA6D	semaphorin 6D	0.99024	215.13	0.30797	3.2154	0.0013028	0.0080303
8434	RECK	reversion inducing cysteine rich protein with kazal motifs	0.9896	2999	0.24555	4.0302	5.5727e-05	0.00062454
83452	RAB33B	"RAB33B, member RAS oncogene family"	0.98857	569.64	0.33842	2.9211	0.0034875	0.017954
7042	TGFB2	transforming growth factor beta 2	0.9838	2122	0.29739	3.3081	0.00093928	0.0061673
11163	NUDT4	nudix hydrolase 4	0.98339	89.635	0.33717	2.9166	0.0035384	0.018152
83856	FSD1L	fibronectin type III and SPRY domain containing 1 like	0.98157	248.29	0.34156	2.8738	0.0040559	0.020262
202181	LOC202181	SUMO interacting motifs containing 1 pseudogene	0.9808	46.771	0.35504	2.7625	0.005736	0.026856
10230	NBR2	neighbor of BRCA1 lncRNA 2	0.98039	71.058	0.32941	2.9762	0.0029187	0.015566
84552	PARD6G	par-6 family cell polarity regulator gamma	0.98	224.06	0.27341	3.5843	0.000338	0.0027111
140612	ZFP28	ZFP28 zinc finger protein	0.9793	242.89	0.23482	4.1704	3.0405e-05	0.00038241
64215	DNAJC1	DnaJ heat shock protein family (Hsp40) member C1	0.97858	1937.5	0.2991	3.2717	0.0010689	0.0068386
64866	CDCP1	CUB domain containing protein 1	0.97822	2027.9	0.36062	2.7126	0.0066755	0.030393
4862	NPAS2	neuronal PAS domain protein 2	0.97562	904.77	0.33437	2.9178	0.0035254	0.018091
493869	GPX8	glutathione peroxidase 8 (putative)	0.97538	9588.3	0.27312	3.5713	0.00035525	0.0028259
51175	TUBE1	tubulin epsilon 1	0.97414	472.75	0.35118	2.7739	0.0055392	0.026055
100271722	LINC00899	long intergenic non-protein coding RNA 899	0.97335	32.315	0.35848	2.7153	0.0066224	0.030185
112637020	SREBF2-AS1	SREBF2 antisense RNA 1	0.97251	61.455	0.38541	2.5233	0.011625	0.047247
283755	HERC2P3	hect domain and RLD 2 pseudogene 3	0.97205	122.13	0.34392	2.8264	0.004708	0.022829
166336	PRICKLE2	prickle planar cell polarity protein 2	0.9715	1002.5	0.1987	4.8894	1.0117e-06	2.6066e-05
152815	THAP6	THAP domain containing 6	0.97149	426.92	0.2467	3.9379	8.2185e-05	0.00084484
8844	KSR1	kinase suppressor of ras 1	0.97012	610.09	0.38676	2.5083	0.01213	0.048857
11116	FGFR1OP	FGFR1 oncogene partner	0.9695	1002.2	0.27015	3.5888	0.00033218	0.0026711
230	ALDOC	"aldolase, fructose-bisphosphate C"	0.96758	314.88	0.33033	2.9292	0.0033989	0.017556
63920	ZBED8	zinc finger BED-type containing 8	0.96651	163.8	0.28514	3.3896	0.00069989	0.0048661
9891	NUAK1	NUAK family kinase 1	0.9649	1707	0.26445	3.6488	0.0002635	0.0022017
23126	POGZ	pogo transposable element derived with ZNF domain	0.96305	1465	0.18663	5.1601	2.4685e-07	9.0287e-06
100506144	TMEM35B	transmembrane protein 35B	0.96299	663.28	0.26499	3.634	0.00027906	0.0023148
390963	ZNF818P	"zinc finger protein 818, pseudogene"	0.96204	106.69	0.25621	3.7549	0.00017341	0.0015612
11159	RABL2A	"RAB, member of RAS oncogene family like 2A"	0.95919	61.927	0.35269	2.7196	0.0065353	0.029882
252884	ZNF396	zinc finger protein 396	0.9587	49.186	0.37141	2.5813	0.0098442	0.041429
26973	CHORDC1	cysteine and histidine rich domain containing 1	0.95865	1747.5	0.29102	3.2941	0.00098741	0.006404
55556	ENOSF1	enolase superfamily member 1	0.95792	726.08	0.27513	3.4816	0.00049836	0.0037079
256051	ZNF549	zinc finger protein 549	0.95771	216.76	0.25293	3.7864	0.00015282	0.0014027
79005	SCNM1	sodium channel modifier 1	0.95505	31.538	0.3646	2.6194	0.0088077	0.037903
27031	NPHP3	nephrocystin 3	0.95373	350.58	0.27012	3.5307	0.0004144	0.0032021
11341	SCRG1	stimulator of chondrogenesis 1	0.95344	142.47	0.31617	3.0156	0.0025645	0.013964
25862	USP49	ubiquitin specific peptidase 49	0.95205	220.61	0.28139	3.3834	0.00071596	0.0049521
391059	FRRS1	ferric chelate reductase 1	0.95133	273.44	0.26858	3.542	0.00039706	0.003089
645166	LSP1P5	LSP1 pseudogene 5	0.95109	211.76	0.29744	3.1976	0.0013858	0.0084635
202333	CMYA5	cardiomyopathy associated 5	0.95036	59.032	0.35237	2.697	0.0069961	0.03145
126626	GABPB2	GA binding protein transcription factor subunit beta 2	0.94743	250.6	0.30433	3.1132	0.0018509	0.01074
51601	LIPT1	lipoyltransferase 1	0.94624	138.78	0.37439	2.5274	0.011491	0.046775
1012	CDH13	cadherin 13	0.94469	4641.8	0.34356	2.7497	0.0059652	0.027766
24145	PANX1	pannexin 1	0.94392	1743.8	0.30452	3.0997	0.001937	0.01113
55599	RNPC3	"RNA binding region (RNP1, RRM) containing 3"	0.94279	285.52	0.30802	3.0608	0.0022072	0.01239
317662	FAM149B1	family with sequence similarity 149 member B1	0.94216	707.26	0.23967	3.9311	8.4547e-05	0.00086619
6498	SKIL	SKI like proto-oncogene	0.94137	5948.7	0.30217	3.1154	0.0018368	0.010676
6477	SIAH1	siah E3 ubiquitin protein ligase 1	0.9408	510.26	0.36868	2.5518	0.010716	0.044283
55605	KIF21A	kinesin family member 21A	0.94029	325.3	0.25439	3.6962	0.00021886	0.0018878
5066	PAM	peptidylglycine alpha-amidating monooxygenase	0.9398	11180	0.22966	4.0922	4.2729e-05	0.00050241
7072	TIA1	TIA1 cytotoxic granule associated RNA binding protein	0.93968	3457.7	0.24785	3.7914	0.00014982	0.0013807
84102	SLC41A2	solute carrier family 41 member 2	0.93919	636.9	0.35007	2.6829	0.0072988	0.0326
203427	SLC25A43	solute carrier family 25 member 43	0.93745	726.73	0.29143	3.2167	0.0012969	0.0079998
665	BNIP3L	BCL2 interacting protein 3 like	0.93666	5807.8	0.25203	3.7164	0.00020206	0.0017656
26577	PCOLCE2	procollagen C-endopeptidase enhancer 2	0.93627	476.76	0.37362	2.5059	0.012212	0.049138
7802	DNALI1	dynein axonemal light intermediate chain 1	0.93519	307.68	0.24277	3.8521	0.0001171	0.0011265
6001	RGS10	regulator of G protein signaling 10	0.93437	985.82	0.33429	2.7951	0.005189	0.024787
100505549	LOC100505549	uncharacterized LOC100505549	0.93284	68.273	0.357	2.613	0.0089745	0.038466
137695	TMEM68	transmembrane protein 68	0.93208	654.46	0.23091	4.0365	5.4259e-05	0.00061021
125919	ZNF543	zinc finger protein 543	0.93051	67.68	0.31813	2.9249	0.0034451	0.017776
93134	ZNF561	zinc finger protein 561	0.93026	1245.4	0.298	3.1216	0.0017985	0.010508
157506	RDH10	retinol dehydrogenase 10	0.9296	1889.7	0.23477	3.9596	7.5081e-05	0.00078592
8974	P4HA2	prolyl 4-hydroxylase subunit alpha 2	0.92932	3194.6	0.28652	3.2435	0.0011807	0.007403
9851	KIAA0753	KIAA0753	0.92825	666.88	0.23547	3.9422	8.0752e-05	0.00083439
23268	DNMBP	dynamin binding protein	0.92786	1576.2	0.30327	3.0595	0.0022168	0.01243
55692	LUC7L	LUC7 like	0.92728	1545.3	0.19448	4.768	1.8606e-06	4.1998e-05
79800	CARF	calcium responsive transcription factor	0.92707	250.09	0.2896	3.2012	0.0013685	0.0083804
9848	MFAP3L	microfibril associated protein 3 like	0.92673	314.25	0.27448	3.3764	0.00073452	0.0050487
9162	DGKI	diacylglycerol kinase iota	0.92657	467.7	0.35132	2.6374	0.0083539	0.036262
10947	AP3M2	adaptor related protein complex 3 subunit mu 2	0.92556	578.85	0.22875	4.0462	5.205e-05	0.00058743
2892	GRIA3	glutamate ionotropic receptor AMPA type subunit 3	0.92244	460.19	0.30209	3.0535	0.002262	0.012636
83744	ZNF484	zinc finger protein 484	0.9215	168.34	0.24926	3.6969	0.00021827	0.0018837
905	CCNT2	cyclin T2	0.91905	1407.2	0.28785	3.1928	0.0014088	0.0085844
7711	ZNF155	zinc finger protein 155	0.91902	118.34	0.30586	3.0047	0.0026585	0.014379
80790	CMIP	c-Maf inducing protein	0.91804	1490.2	0.22826	4.022	5.7715e-05	0.00064038
285331	CCDC66	coiled-coil domain containing 66	0.91749	491.28	0.32926	2.7865	0.0053279	0.025262
57494	RIMKLB	ribosomal modification protein rimK like family member B	0.91714	936.03	0.22657	4.0478	5.1692e-05	0.00058504
7620	ZNF69	zinc finger protein 69	0.91635	199.71	0.30879	2.9675	0.0030023	0.015911
8099	CDK2AP1	cyclin dependent kinase 2 associated protein 1	0.91599	13461	0.2895	3.164	0.0015562	0.0093373
10443	N4BP2L2	NEDD4 binding protein 2 like 2	0.91553	2201.3	0.27498	3.3294	0.00087041	0.0058001
2744	GLS	glutaminase	0.91476	14950	0.34023	2.6887	0.007174	0.032123
148203	ZNF738	zinc finger protein 738	0.91462	227.94	0.27787	3.2915	0.00099661	0.0064532
79739	TTLL7	tubulin tyrosine ligase like 7	0.91435	757.27	0.33799	2.7052	0.0068257	0.030863
91120	ZNF682	zinc finger protein 682	0.91411	73.086	0.32723	2.7935	0.0052139	0.024876
8573	CASK	calcium/calmodulin dependent serine protein kinase	0.91342	2041	0.27678	3.3002	0.00096615	0.0063098
2081	ERN1	endoplasmic reticulum to nucleus signaling 1	0.91305	852	0.23746	3.8451	0.0001205	0.0011522
7741	ZSCAN26	zinc finger and SCAN domain containing 26	0.91218	565.1	0.2793	3.266	0.001091	0.0069573
4217	MAP3K5	mitogen-activated protein kinase kinase kinase 5	0.91188	896.11	0.26327	3.4637	0.00053286	0.0038958
7753	ZNF202	zinc finger protein 202	0.91184	295.98	0.20775	4.3891	1.1384e-05	0.0001773
594842	HAS2-AS1	HAS2 antisense RNA 1	0.91176	64.869	0.35338	2.5801	0.0098772	0.041525
731220	RFX8	"RFX family member 8, lacking RFX DNA binding domain"	0.91152	337.5	0.25931	3.5151	0.00043955	0.003356
163227	ZNF100	zinc finger protein 100	0.91109	144.44	0.27774	3.2804	0.0010366	0.0066692
55015	PRPF39	pre-mRNA processing factor 39	0.91078	1441.7	0.34065	2.6736	0.0075033	0.033365
1241	LTB4R	leukotriene B4 receptor	0.91057	67.004	0.35921	2.5349	0.011247	0.045968
7078	TIMP3	TIMP metallopeptidase inhibitor 3	0.90989	60714	0.25334	3.5916	0.00032863	0.0026479
5332	PLCB4	phospholipase C beta 4	0.90903	640.64	0.33438	2.7185	0.0065571	0.029956
64429	ZDHHC6	zinc finger DHHC-type palmitoyltransferase 6	0.90901	1513.6	0.25172	3.6112	0.00030478	0.0024832
653160	LOC653160	uncharacterized LOC653160	0.90829	58.378	0.28857	3.1475	0.0016467	0.0097958
57684	ZBTB26	zinc finger and BTB domain containing 26	0.90818	131.92	0.3415	2.6594	0.0078283	0.034428
55657	ZNF692	zinc finger protein 692	0.90785	334.61	0.22006	4.1255	3.6988e-05	0.00045043
4179	CD46	CD46 molecule	0.90751	5166.1	0.23713	3.827	0.00012972	0.001228
6926	TBX3	T-box transcription factor 3	0.9072	3824.8	0.29871	3.0371	0.0023887	0.013196
118429	ANTXR2	ANTXR cell adhesion molecule 2	0.90674	10239	0.27459	3.3021	0.00095959	0.0062718
196441	ZFC3H1	zinc finger C3H1-type containing	0.90661	2226.6	0.29637	3.059	0.0022204	0.012442
54619	CCNJ	cyclin J	0.90626	372.04	0.25818	3.5102	0.00044775	0.0034057
128710	SLX4IP	SLX4 interacting protein	0.90597	176.94	0.32378	2.7981	0.0051398	0.024588
105369154	PKD1P6-NPIPP1	PKD1P6-NPIPP1 readthrough	0.90465	620.73	0.21461	4.2154	2.4939e-05	0.00032573
374443	LOC374443	C-type lectin domain family 2 member D pseudogene	0.90386	199.99	0.30498	2.9636	0.0030403	0.016059
84679	SLC9A7	solute carrier family 9 member A7	0.90312	1245.5	0.25083	3.6005	0.0003176	0.0025719
22900	CARD8	caspase recruitment domain family member 8	0.90298	651.28	0.26837	3.3647	0.0007663	0.0052147
5991	RFX3	regulatory factor X3	0.90168	282.75	0.30347	2.9713	0.0029658	0.015775
134637	ADAT2	adenosine deaminase tRNA specific 2	0.90087	166.36	0.34288	2.6274	0.0086045	0.037199
22885	ABLIM3	actin binding LIM protein family member 3	0.9007	515.59	0.35329	2.5495	0.010788	0.044513
5565	PRKAB2	protein kinase AMP-activated non-catalytic subunit beta 2	0.89996	984.48	0.24947	3.6075	0.00030913	0.0025122
26039	SS18L1	SS18L1 subunit of BAF chromatin remodeling complex	0.89784	666.95	0.21303	4.2145	2.503e-05	0.00032639
10806	SDCCAG8	serologically defined colon cancer antigen 8	0.89722	850.12	0.30225	2.9685	0.0029924	0.015869
64776	C11orf1	chromosome 11 open reading frame 1	0.8962	239.6	0.27662	3.2398	0.0011961	0.0074724
79809	TTC21B	tetratricopeptide repeat domain 21B	0.8954	563.46	0.23233	3.854	0.0001162	0.0011198
6400	SEL1L	SEL1L adaptor subunit of ERAD E3 ubiquitin ligase	0.89032	6309.8	0.32983	2.6993	0.0069478	0.031268
8790	FPGT	fucose-1-phosphate guanylyltransferase	0.88793	368.57	0.26417	3.3612	0.00077606	0.0052651
101929145	PPP3CB-AS1	PPP3CB antisense RNA 1 (head to head)	0.88711	85.748	0.31428	2.8227	0.0047621	0.023043
11015	KDELR3	KDEL endoplasmic reticulum protein retention receptor 3	0.88689	5635.4	0.2836	3.1272	0.0017647	0.010348
84458	LCOR	ligand dependent nuclear receptor corepressor	0.88441	763.86	0.24121	3.6665	0.00024589	0.0020784
80817	CEP44	centrosomal protein 44	0.88251	389.56	0.28754	3.0691	0.0021468	0.012106
388403	YPEL2	yippee like 2	0.88176	431.63	0.2238	3.94	8.1488e-05	0.00083866
284001	CCDC57	coiled-coil domain containing 57	0.88066	564.8	0.21967	4.0091	6.095e-05	0.00067041
83604	TMEM47	transmembrane protein 47	0.87986	2726.5	0.29031	3.0307	0.0024395	0.013417
100131089	SRP14-AS1	SRP14 antisense RNA1 (head to head)	0.87944	56.731	0.3072	2.8628	0.0041991	0.020846
54622	ARL15	ADP ribosylation factor like GTPase 15	0.87908	404.54	0.34937	2.5162	0.011863	0.047935
55596	ZCCHC8	zinc finger CCHC-type containing 8	0.87651	683.32	0.26183	3.3477	0.00081494	0.0054737
9204	ZMYM6	zinc finger MYM-type containing 6	0.87589	813.02	0.27847	3.1453	0.001659	0.0098563
340371	NRBP2	nuclear receptor binding protein 2	0.87504	863.24	0.24143	3.6244	0.00028968	0.0023801
11080	DNAJB4	DnaJ heat shock protein family (Hsp40) member B4	0.87482	3409	0.28304	3.0908	0.0019964	0.011378
8028	MLLT10	MLLT10 histone lysine methyltransferase DOT1L cofactor	0.87419	1017.4	0.25656	3.4074	0.00065586	0.004631
64393	ZMAT3	zinc finger matrin-type 3	0.87406	4589.9	0.3492	2.503	0.012313	0.049494
5411	PNN	"pinin, desmosome associated protein"	0.8738	3373	0.27722	3.152	0.0016214	0.0096809
889	KRIT1	KRIT1 ankyrin repeat containing	0.87244	1182.9	0.31806	2.743	0.0060881	0.028232
100132891	MSC-AS1	MSC antisense RNA 1	0.87227	836.23	0.31613	2.7592	0.0057941	0.027096
550643	NBDY	negative regulator of P-body association	0.87049	1412.1	0.28957	3.0061	0.0026463	0.014336
284942	RPL23AP82	ribosomal protein L23a pseudogene 82	0.87025	343.26	0.25956	3.3527	0.00080014	0.0054015
255394	TCP11L2	t-complex 11 like 2	0.86926	259.05	0.30391	2.8602	0.0042333	0.020971
728927	ZNF736	zinc finger protein 736	0.8692	151.27	0.23595	3.6838	0.00022975	0.0019669
100505687	LINC00888	long intergenic non-protein coding RNA 888	0.86819	225.75	0.24195	3.5884	0.00033275	0.0026744
81831	NETO2	neuropilin and tolloid like 2	0.86793	2157.5	0.31093	2.7914	0.0052483	0.025018
83468	GLT8D2	glycosyltransferase 8 domain containing 2	0.86721	1734.5	0.27842	3.1148	0.0018409	0.010689
9924	PAN2	poly(A) specific ribonuclease subunit PAN2	0.86646	354.15	0.22271	3.8905	0.00010005	0.00099335
152185	SPICE1	spindle and centriole associated protein 1	0.8664	552.02	0.27838	3.1123	0.0018562	0.010759
57577	CCDC191	coiled-coil domain containing 191	0.86543	136.5	0.27495	3.1476	0.0016462	0.0097958
55540	IL17RB	interleukin 17 receptor B	0.86146	105.11	0.31703	2.7173	0.0065815	0.03005
6443	SGCB	sarcoglycan beta	0.86145	5806	0.25559	3.3704	0.00075057	0.0051294
79846	CFAP69	cilia and flagella associated protein 69	0.86079	171.03	0.34444	2.4991	0.012451	0.049959
58508	KMT2C	lysine methyltransferase 2C	0.85753	1655.9	0.26567	3.2278	0.0012474	0.0077306
202243	CCDC125	coiled-coil domain containing 125	0.85733	262.13	0.30726	2.7902	0.0052669	0.025059
80067	DCAF17	DDB1 and CUL4 associated factor 17	0.85723	585.14	0.26409	3.246	0.0011704	0.0073508
9050	PSTPIP2	proline-serine-threonine phosphatase interacting protein 2	0.85709	199.71	0.30805	2.7823	0.0053969	0.025543
127602	DNAH14	dynein axonemal heavy chain 14	0.85669	177.07	0.32754	2.6155	0.0089089	0.038205
23252	OTUD3	OTU deubiquitinase 3	0.85584	290.07	0.2671	3.2041	0.0013546	0.0083051
1773	DNASE1	deoxyribonuclease 1	0.85489	62.736	0.30585	2.7951	0.0051885	0.024787
5611	DNAJC3	DnaJ heat shock protein family (Hsp40) member C3	0.85355	5045.4	0.33765	2.5279	0.011473	0.046727
221786	FAM200A	family with sequence similarity 200 member A	0.85241	350.89	0.28402	3.0012	0.0026888	0.014514
58504	ARHGAP22	Rho GTPase activating protein 22	0.85168	1774.7	0.20555	4.1434	3.422e-05	0.00042358
8724	SNX3	sorting nexin 3	0.85151	8440.6	0.28987	2.9375	0.0033086	0.017187
55422	ZNF331	zinc finger protein 331	0.85083	379.5	0.2427	3.5057	0.00045544	0.0034527
51710	ZNF44	zinc finger protein 44	0.85044	169.77	0.25459	3.3405	0.00083641	0.0056014
285349	ZNF660	zinc finger protein 660	0.8496	103.38	0.30622	2.7744	0.0055296	0.026018
148423	C1orf52	chromosome 1 open reading frame 52	0.84929	1079.5	0.24469	3.4709	0.00051874	0.0038169
254065	BRWD3	bromodomain and WD repeat domain containing 3	0.84834	726.21	0.3152	2.6915	0.0071138	0.031923
79868	ALG13	ALG13 UDP-N-acetylglucosaminyltransferase subunit	0.8483	977.45	0.29926	2.8347	0.0045873	0.022366
57477	SHROOM4	shroom family member 4	0.84802	176.45	0.29699	2.8554	0.0042986	0.021229
98	ACYP2	acylphosphatase 2	0.84789	250.71	0.26271	3.2275	0.0012486	0.0077346
399959	MIR100HG	mir-100-let-7a-2-mir-125b-1 cluster host gene	0.84702	8710.3	0.2807	3.0175	0.0025488	0.013903
85015	USP45	ubiquitin specific peptidase 45	0.8457	595.51	0.29622	2.855	0.0043039	0.021249
259217	HSPA12A	heat shock protein family A (Hsp70) member 12A	0.84528	643.16	0.2541	3.3265	0.00087941	0.0058516
124540	MSI2	musashi RNA binding protein 2	0.8449	1742.7	0.19801	4.267	1.9815e-05	0.0002711
55552	ZNF823	zinc finger protein 823	0.84476	97.528	0.28808	2.9324	0.0033633	0.017415
94241	TP53INP1	tumor protein p53 inducible nuclear protein 1	0.84422	1326.9	0.27303	3.0921	0.0019876	0.011344
29063	ZCCHC4	zinc finger CCHC-type containing 4	0.84377	279.24	0.24709	3.4148	0.00063818	0.0045214
5090	PBX3	PBX homeobox 3	0.84323	966.2	0.26524	3.1791	0.0014772	0.0089233
80267	EDEM3	ER degradation enhancing alpha-mannosidase like protein 3	0.84299	4121.4	0.29339	2.8733	0.0040625	0.020282
79858	NEK11	NIMA related kinase 11	0.84244	174.29	0.24656	3.4167	0.00063375	0.004494
51019	WASHC3	WASH complex subunit 3	0.8418	1175.5	0.32911	2.5578	0.010535	0.043624
57688	ZSWIM6	zinc finger SWIM-type containing 6	0.84085	957.55	0.26185	3.2112	0.001322	0.0081453
55691	FRMD4A	FERM domain containing 4A	0.84019	2460.2	0.25787	3.2583	0.001121	0.0071067
7748	ZNF195	zinc finger protein 195	0.83917	594.17	0.28886	2.9051	0.003671	0.018671
6883	TAF12	TATA-box binding protein associated factor 12	0.83897	1108.9	0.30195	2.7785	0.0054611	0.025756
9422	ZNF264	zinc finger protein 264	0.83888	491.49	0.2571	3.2629	0.0011028	0.0070159
6399	TRAPPC2	trafficking protein particle complex 2	0.83797	258.29	0.28327	2.9582	0.0030941	0.016279
3336	HSPE1	heat shock protein family E (Hsp10) member 1	0.83775	1227.9	0.31683	2.6442	0.0081882	0.035668
90624	LYRM7	LYR motif containing 7	0.83734	515.3	0.31567	2.6526	0.0079875	0.034937
285203	EOGT	EGF domain specific O-linked N-acetylglucosamine transferase	0.83658	1987.8	0.33349	2.5086	0.012121	0.048832
8406	SRPX	sushi repeat containing protein X-linked	0.83651	1945.2	0.2516	3.3248	0.00088485	0.0058768
90576	ZNF799	zinc finger protein 799	0.83609	69.04	0.31132	2.6856	0.0072393	0.032371
79101	TAF1D	"TATA-box binding protein associated factor, RNA polymerase I subunit D"	0.83567	2232.6	0.31941	2.6163	0.0088893	0.038152
285676	ZNF454	zinc finger protein 454	0.83563	56.139	0.3307	2.5269	0.011508	0.046834
55634	KRBOX4	KRAB box domain containing 4	0.83464	300.41	0.2713	3.0765	0.0020947	0.01187
220930	ZEB1-AS1	ZEB1 antisense RNA 1	0.83446	143.2	0.30818	2.7077	0.0067754	0.030699
10247	RIDA	reactive intermediate imine deaminase A homolog	0.83397	559.75	0.2557	3.2616	0.001108	0.0070435
80263	TRIM45	tripartite motif containing 45	0.8336	85.768	0.31481	2.6479	0.0080989	0.035337
114818	KLHL29	kelch like family member 29	0.83355	256.41	0.24527	3.3986	0.00067738	0.0047384
171392	ZNF675	zinc finger protein 675	0.83191	152.35	0.31269	2.6605	0.0078031	0.034336
23089	PEG10	paternally expressed 10	0.83031	1962	0.30404	2.731	0.0063149	0.029056
6990	DYNLT3	dynein light chain Tctex-type 3	0.8294	2543.3	0.32325	2.5658	0.010293	0.042844
9439	MED23	mediator complex subunit 23	0.82796	1461.6	0.24941	3.3197	0.00090101	0.0059594
2074	ERCC6	"ERCC excision repair 6, chromatin remodeling factor"	0.82736	768.01	0.27827	2.9732	0.0029469	0.015685
1429	CRYZ	crystallin zeta	0.82723	1186	0.27371	3.0223	0.0025084	0.013724
8038	ADAM12	ADAM metallopeptidase domain 12	0.82388	16356	0.30906	2.6658	0.0076814	0.03395
55888	ZKSCAN7	zinc finger with KRAB and SCAN domains 7	0.82312	218.15	0.24271	3.3914	0.00069533	0.0048379
400713	ZNF880	zinc finger protein 880	0.82212	123.86	0.25382	3.2389	0.0011997	0.0074872
55139	ANKZF1	ankyrin repeat and zinc finger peptidyl tRNA hydrolase 1	0.82131	559.03	0.24133	3.4033	0.00066588	0.0046853
114825	PWWP2A	PWWP domain containing 2A	0.82071	901.84	0.27486	2.9859	0.002827	0.015147
54851	ANKRD49	ankyrin repeat domain 49	0.81998	374.75	0.29756	2.7557	0.0058561	0.027337
374354	NHLRC2	NHL repeat containing 2	0.81977	489.43	0.31545	2.5987	0.0093583	0.039813
5507	PPP1R3C	protein phosphatase 1 regulatory subunit 3C	0.81902	2401.9	0.15657	5.2309	1.6866e-07	6.8456e-06
162967	ZNF320	zinc finger protein 320	0.81716	587.38	0.24403	3.3486	0.00081216	0.0054596
28990	ASTE1	asteroid homolog 1	0.81685	174.27	0.23452	3.483	0.00049585	0.0037012
3709	ITPR2	"inositol 1,4,5-trisphosphate receptor type 2"	0.8164	2846	0.32359	2.5229	0.011638	0.047247
7587	ZNF37A	zinc finger protein 37A	0.81637	927.86	0.31053	2.629	0.0085634	0.037071
94121	SYTL4	synaptotagmin like 4	0.81603	686.11	0.27345	2.9842	0.0028432	0.015208
56034	PDGFC	platelet derived growth factor C	0.81574	3468.6	0.22918	3.5595	0.00037162	0.0029252
112942	CFAP36	cilia and flagella associated protein 36	0.81171	1736.6	0.31089	2.611	0.0090285	0.038667
55421	NCBP3	nuclear cap binding subunit 3	0.80891	1569	0.22925	3.5284	0.00041801	0.0032253
23398	PPWD1	peptidylprolyl isomerase domain and WD repeat containing 1	0.80817	1150.8	0.28611	2.8247	0.0047326	0.022921
157695	TDRP	testis development related protein	0.8076	189.33	0.29069	2.7782	0.0054658	0.025763
81555	YIPF5	Yip1 domain family member 5	0.80726	9120.7	0.26855	3.006	0.0026469	0.014336
79158	GNPTAB	N-acetylglucosamine-1-phosphate transferase subunits alpha and beta	0.801	2300.3	0.3037	2.6375	0.0083527	0.036262
115209	OMA1	OMA1 zinc metallopeptidase	0.80046	325.35	0.31074	2.576	0.009995	0.04191
79770	TXNDC15	thioredoxin domain containing 15	0.80022	3766.2	0.23563	3.3961	0.00068358	0.0047734
79901	CYBRD1	cytochrome b reductase 1	0.79908	7708.3	0.26079	3.0641	0.002183	0.012284
6619	SNAPC3	small nuclear RNA activating complex polypeptide 3	0.7968	1292.9	0.28111	2.8344	0.0045906	0.022375
351	APP	amyloid beta precursor protein	0.79641	39666	0.2051	3.8831	0.00010314	0.0010172
2677	GGCX	gamma-glutamyl carboxylase	0.79566	1376.5	0.19962	3.9859	6.7216e-05	0.00071958
55830	GLT8D1	glycosyltransferase 8 domain containing 1	0.79456	3002.5	0.21432	3.7074	0.00020937	0.0018206
57181	SLC39A10	solute carrier family 39 member 10	0.79419	1161.8	0.31399	2.5294	0.011427	0.046596
51188	SS18L2	SS18 like 2	0.79344	572.93	0.28779	2.757	0.0058331	0.027251
284018	C17orf58	chromosome 17 open reading frame 58	0.79343	268.57	0.293	2.708	0.0067689	0.030687
7571	ZNF23	zinc finger protein 23	0.79305	519.58	0.27596	2.8738	0.0040551	0.020262
2195	FAT1	FAT atypical cadherin 1	0.79278	7310.7	0.31284	2.5341	0.011272	0.046057
55971	BAIAP2L1	BAR/IMD domain containing adaptor protein 2 like 1	0.79245	445.1	0.25915	3.0579	0.0022287	0.012484
4664	NAB1	NGFI-A binding protein 1	0.79113	2542.7	0.29259	2.7039	0.006853	0.030954
4300	MLLT3	MLLT3 super elongation complex subunit	0.79047	641.67	0.24509	3.2252	0.0012589	0.0077925
9528	TMEM59	transmembrane protein 59	0.79016	11226	0.24002	3.2921	0.00099432	0.006441
148268	ZNF570	zinc finger protein 570	0.78964	306	0.31096	2.5393	0.011106	0.045544
118924	FRA10AC1	FRA10A associated CGG repeat 1	0.78935	972.97	0.30653	2.5751	0.01002	0.041971
10482	NXF1	nuclear RNA export factor 1	0.7889	1885.6	0.15518	5.0838	3.699e-07	1.2123e-05
129642	MBOAT2	membrane bound O-acyltransferase domain containing 2	0.7852	2971.7	0.24628	3.1883	0.0014312	0.0086982
84809	CROCCP2	CROCC pseudogene 2	0.78488	364.19	0.2248	3.4915	0.00048033	0.0036055
153339	TMEM167A	transmembrane protein 167A	0.78433	5876.3	0.26449	2.9654	0.0030226	0.015997
84223	IQCG	IQ motif containing G	0.7843	197.94	0.27091	2.8951	0.0037907	0.019172
11260	XPOT	exportin for tRNA	0.78368	7349.8	0.29475	2.6588	0.0078414	0.034452
23642	SNHG1	small nucleolar RNA host gene 1	0.7836	631.5	0.25881	3.0277	0.002464	0.01352
10560	SLC19A2	solute carrier family 19 member 2	0.78325	651.51	0.29245	2.6782	0.007401	0.032983
339559	ZFP69	ZFP69 zinc finger protein	0.77729	170.56	0.2676	2.9047	0.0036762	0.018691
145389	SLC38A6	solute carrier family 38 member 6	0.77695	394.29	0.30164	2.5758	0.010002	0.041928
9984	THOC1	THO complex 1	0.77482	947.44	0.30199	2.5657	0.010298	0.042854
163059	ZNF433	zinc finger protein 433	0.77313	68.683	0.29369	2.6325	0.0084759	0.036722
7991	TUSC3	tumor suppressor candidate 3	0.77244	6498	0.23522	3.2839	0.0010239	0.0066009
6304	SATB1	SATB homeobox 1	0.77235	705.09	0.24963	3.0939	0.0019753	0.011308
1176	AP3S1	adaptor related protein complex 3 subunit sigma 1	0.77229	4210.8	0.30135	2.5628	0.010383	0.043117
51379	CRLF3	cytokine receptor like factor 3	0.77178	448.08	0.26202	2.9455	0.0032244	0.016826
26263	FBXO22	F-box protein 22	0.77157	1429.5	0.25691	3.0032	0.0026712	0.014443
10620	ARID3B	AT-rich interaction domain 3B	0.76998	88.749	0.30723	2.5062	0.012204	0.049129
55758	RCOR3	REST corepressor 3	0.76891	1171.8	0.25921	2.9664	0.0030129	0.015957
26064	RAI14	retinoic acid induced 14	0.7683	11357	0.28333	2.7117	0.0066938	0.03045
51105	PHF20L1	PHD finger protein 20 like 1	0.76662	3342	0.28043	2.7337	0.0062619	0.028887
79738	BBS10	Bardet-Biedl syndrome 10	0.76616	610.4	0.27167	2.8202	0.0048001	0.023199
91614	DEPDC7	DEP domain containing 7	0.76534	311.95	0.25699	2.9781	0.0029001	0.015482
2553	GABPB1	GA binding protein transcription factor subunit beta 1	0.76454	866.14	0.26552	2.8794	0.0039837	0.019988
80856	LNPK	"lunapark, ER junction formation factor"	0.76448	1884.1	0.28989	2.6371	0.0083608	0.036282
55608	ANKRD10	ankyrin repeat domain 10	0.76394	1697.5	0.28792	2.6533	0.0079699	0.034869
162966	ZNF600	zinc finger protein 600	0.76357	185.66	0.26348	2.898	0.0037557	0.019034
1466	CSRP2	cysteine and glycine rich protein 2	0.76356	1681.8	0.2435	3.1358	0.0017137	0.01009
285268	ZNF621	zinc finger protein 621	0.76253	1020.4	0.28928	2.636	0.0083901	0.036397
8301	PICALM	phosphatidylinositol binding clathrin assembly protein	0.76171	12589	0.27296	2.7906	0.005261	0.025052
56980	PRDM10	PR/SET domain 10	0.76037	356.6	0.2435	3.1226	0.0017926	0.010481
92104	TTC30A	tetratricopeptide repeat domain 30A	0.75884	226.4	0.23571	3.2193	0.001285	0.0079421
6920	TCEA3	transcription elongation factor A3	0.75834	356	0.27666	2.7411	0.006124	0.028382
57539	WDR35	WD repeat domain 35	0.75677	611.51	0.29205	2.5912	0.0095637	0.040536
8655	DYNLL1	dynein light chain LC8-type 1	0.75615	8718.5	0.26099	2.8972	0.0037653	0.019072
79668	PARP8	poly(ADP-ribose) polymerase family member 8	0.75514	1129.4	0.29277	2.5793	0.0099005	0.041579
100128731	OST4	"oligosaccharyltransferase complex subunit 4, non-catalytic"	0.75428	4433.3	0.26692	2.8258	0.0047156	0.022852
7105	TSPAN6	tetraspanin 6	0.75243	1899.7	0.24394	3.0846	0.0020385	0.011581
2335	FN1	fibronectin 1	0.75239	826310	0.25475	2.9535	0.0031423	0.016462
197320	ZNF778	zinc finger protein 778	0.75224	150.09	0.28695	2.6215	0.0087551	0.037738
79675	FASTKD1	FAST kinase domains 1	0.75156	727	0.25436	2.9547	0.0031293	0.016405
63908	NAPB	NSF attachment protein beta	0.75145	359.48	0.22435	3.3494	0.00080977	0.0054458
84078	KBTBD7	kelch repeat and BTB domain containing 7	0.75127	220.33	0.28231	2.6612	0.0077871	0.034299
1803	DPP4	dipeptidyl peptidase 4	0.74821	5728	0.27412	2.7295	0.006344	0.029165
57120	GOPC	golgi associated PDZ and coiled-coil motif containing	0.74666	4442.3	0.19793	3.7723	0.00016175	0.0014734
29929	ALG6	"ALG6 alpha-1,3-glucosyltransferase"	0.74451	339.94	0.259	2.8745	0.004046	0.020225
6444	SGCD	sarcoglycan delta	0.74386	506.61	0.27202	2.7346	0.0062465	0.028858
345778	MTX3	metaxin 3	0.74379	623.53	0.29222	2.5453	0.010917	0.044931
7337	UBE3A	ubiquitin protein ligase E3A	0.7433	3762.4	0.25089	2.9627	0.0030496	0.016093
1198	CLK3	CDC like kinase 3	0.74297	951.28	0.16678	4.4548	8.3958e-06	0.00013814
60492	CCDC90B	coiled-coil domain containing 90B	0.7426	2037.3	0.29394	2.5264	0.011525	0.046878
138639	PTPDC1	protein tyrosine phosphatase domain containing 1	0.73961	339.71	0.27502	2.6893	0.0071592	0.032075
9753	ZSCAN12	zinc finger and SCAN domain containing 12	0.73798	325.5	0.24867	2.9677	0.0030003	0.015906
6868	ADAM17	ADAM metallopeptidase domain 17	0.73798	1725.3	0.25891	2.8503	0.0043677	0.021517
5480	PPIC	peptidylprolyl isomerase C	0.73701	3142.6	0.25324	2.9103	0.003611	0.018418
355	FAS	Fas cell surface death receptor	0.73564	1880	0.28341	2.5957	0.0094408	0.0401
112479	ERI2	ERI1 exoribonuclease family member 2	0.73487	271.76	0.28816	2.5502	0.010765	0.044463
10424	PGRMC2	progesterone receptor membrane component 2	0.73437	5125.3	0.26041	2.8201	0.0048012	0.023199
84918	LRP11	LDL receptor related protein 11	0.73352	1905.2	0.19496	3.7625	0.00016825	0.0015225
7699	ZNF140	zinc finger protein 140	0.73286	628.17	0.236	3.1053	0.0019008	0.010976
54799	MBTD1	mbt domain containing 1	0.73071	573.92	0.24611	2.969	0.0029873	0.015849
57406	ABHD6	abhydrolase domain containing 6	0.73066	305.02	0.23718	3.0806	0.0020659	0.011724
140688	NOL4L	nucleolar protein 4 like	0.72936	1285	0.18899	3.8593	0.00011372	0.0011032
84240	ZCCHC9	zinc finger CCHC-type containing 9	0.7288	1095.8	0.2506	2.9083	0.0036344	0.018508
84328	LZIC	leucine zipper and CTNNBIP1 domain containing	0.72783	854.67	0.2272	3.2035	0.0013577	0.0083209
10130	PDIA6	protein disulfide isomerase family A member 6	0.72522	11104	0.18472	3.9262	8.6307e-05	0.00087987
55105	GPATCH2	G-patch domain containing 2	0.72506	592.79	0.24292	2.9848	0.0028374	0.015191
50937	CDON	"cell adhesion associated, oncogene regulated"	0.72261	156.95	0.27587	2.6194	0.0088076	0.037903
136	ADORA2B	adenosine A2b receptor	0.72209	211.12	0.28186	2.5619	0.01041	0.043219
3624	INHBA	inhibin subunit beta A	0.72055	32488	0.2058	3.5012	0.00046316	0.003498
11147	HHLA3	HERV-H LTR-associating 3	0.71978	102.52	0.25635	2.8077	0.004989	0.023953
130574	LYPD6	LY6/PLAUR domain containing 6	0.7192	199.97	0.2878	2.4989	0.012457	0.04997
10208	USPL1	ubiquitin specific peptidase like 1	0.71919	1086.3	0.28782	2.4987	0.012464	0.049986
115560	ZNF501	zinc finger protein 501	0.71842	98.126	0.24791	2.8979	0.0037566	0.019034
64062	RBM26	RNA binding motif protein 26	0.71817	1390.8	0.26515	2.7085	0.0067586	0.030658
60526	LDAH	lipid droplet associated hydrolase	0.71534	512.72	0.24129	2.9646	0.0030304	0.016028
55082	ARGLU1	arginine and glutamate rich 1	0.71281	2316.7	0.20766	3.4326	0.00059786	0.0042908
8481	OFD1	OFD1 centriole and centriolar satellite protein	0.71273	656.95	0.24324	2.9301	0.0033884	0.017523
2157	F8	coagulation factor VIII	0.71245	225.72	0.27302	2.6096	0.0090661	0.038786
50618	ITSN2	intersectin 2	0.71158	1104.9	0.27525	2.5852	0.0097322	0.041066
8930	MBD4	"methyl-CpG binding domain 4, DNA glycosylase"	0.71121	1758.8	0.24724	2.8766	0.0040202	0.020128
64863	METTL4	methyltransferase like 4	0.70799	409.67	0.27085	2.614	0.0089491	0.038368
58500	ZNF250	zinc finger protein 250	0.70711	212.18	0.22024	3.2107	0.0013241	0.0081554
4067	LYN	"LYN proto-oncogene, Src family tyrosine kinase"	0.70673	781.24	0.28239	2.5027	0.012326	0.049535
79871	RPAP2	RNA polymerase II associated protein 2	0.70633	450.56	0.27998	2.5228	0.011643	0.047247
84928	TMEM209	transmembrane protein 209	0.70401	594.33	0.25985	2.7093	0.0067424	0.030607
79600	TCTN1	tectonic family member 1	0.70339	825.67	0.21854	3.2186	0.0012881	0.0079519
93349	SP140L	SP140 nuclear body protein like	0.70285	473.32	0.2629	2.6734	0.0075085	0.033377
307	ANXA4	annexin A4	0.70177	2407.6	0.25872	2.7124	0.0066793	0.030401
375341	C3orf62	chromosome 3 open reading frame 62	0.70093	133.1	0.24111	2.9071	0.0036483	0.018567
63901	FAM111A	family with sequence similarity 111 member A	0.69921	1142.7	0.22033	3.1735	0.0015062	0.0090678
51058	ZNF691	zinc finger protein 691	0.69886	133.84	0.22843	3.0594	0.0022175	0.01243
7694	ZNF135	zinc finger protein 135	0.69849	141.51	0.22755	3.0696	0.0021436	0.012096
55236	UBA6	ubiquitin like modifier activating enzyme 6	0.69849	2459	0.24521	2.8485	0.0043921	0.021618
81627	TRMT1L	tRNA methyltransferase 1 like	0.69784	799	0.2621	2.6625	0.0077558	0.034194
901	CCNG2	cyclin G2	0.69602	2211.1	0.21531	3.2326	0.0012268	0.0076233
8609	KLF7	Kruppel like factor 7	0.69432	1844.2	0.23984	2.8949	0.0037923	0.019172
28951	TRIB2	tribbles pseudokinase 2	0.69428	1573.1	0.2606	2.6642	0.0077171	0.034079
861	RUNX1	RUNX family transcription factor 1	0.6926	4069.5	0.2294	3.0192	0.0025347	0.013845
51430	SUCO	SUN domain containing ossification factor	0.69207	2692	0.26394	2.622	0.008741	0.037687
50484	RRM2B	ribonucleotide reductase regulatory TP53 inducible subunit M2B	0.69168	2625.7	0.26336	2.6264	0.0086298	0.037298
192669	AGO3	argonaute RISC catalytic component 3	0.68852	363.47	0.25411	2.7095	0.0067384	0.030601
151887	CCDC80	coiled-coil domain containing 80	0.68752	27730	0.21027	3.2696	0.001077	0.0068762
54790	TET2	tet methylcytosine dioxygenase 2	0.68578	808.69	0.26665	2.5718	0.010116	0.042284
9945	GFPT2	glutamine-fructose-6-phosphate transaminase 2	0.68573	10054	0.23269	2.947	0.0032089	0.016762
10330	CNPY2	canopy FGF signaling regulator 2	0.68436	3697.5	0.25694	2.6635	0.0077331	0.034131
89782	LMLN	leishmanolysin like peptidase	0.68162	457.28	0.26808	2.5426	0.011003	0.045203
6591	SNAI2	snail family transcriptional repressor 2	0.68077	4639.8	0.20879	3.2606	0.0011119	0.0070602
7417	VDAC2	voltage dependent anion channel 2	0.67594	3251.7	0.24987	2.7052	0.006827	0.030863
23142	DCUN1D4	defective in cullin neddylation 1 domain containing 4	0.67525	1892.3	0.24381	2.7696	0.005612	0.026351
22944	KIN	Kin17 DNA and RNA binding protein	0.67504	608.07	0.25168	2.6822	0.0073147	0.032653
8553	BHLHE40	basic helix-loop-helix family member e40	0.67435	3911.6	0.23135	2.9149	0.0035584	0.018199
7011	TEP1	telomerase associated protein 1	0.67362	728.2	0.20837	3.2328	0.0012257	0.0076193
55578	SUPT20H	"SPT20 homolog, SAGA complex component"	0.67315	1479.2	0.2469	2.7264	0.0064025	0.029395
9860	LRIG2	leucine rich repeats and immunoglobulin like domains 2	0.67087	286.62	0.23438	2.8623	0.0042053	0.020865
4211	MEIS1	Meis homeobox 1	0.6708	1796.6	0.25563	2.6241	0.0086883	0.03748
51014	TMED7	transmembrane p24 trafficking protein 7	0.66994	6362.6	0.26093	2.5675	0.010242	0.042657
100132288	TEKT4P2	tektin 4 pseudogene 2	0.66991	161.24	0.22614	2.9623	0.0030532	0.016106
27130	INVS	inversin	0.66741	526.77	0.25503	2.617	0.0088701	0.038096
2778	GNAS	GNAS complex locus	0.66639	31562	0.21572	3.0891	0.0020077	0.011434
57149	LYRM1	LYR motif containing 1	0.66601	541.7	0.25453	2.6166	0.0088802	0.038123
4297	KMT2A	lysine methyltransferase 2A	0.66544	1881.8	0.26163	2.5434	0.010978	0.045113
8795	TNFRSF10B	TNF receptor superfamily member 10b	0.66457	4387.2	0.25726	2.5833	0.0097864	0.041251
55812	SPATA7	spermatogenesis associated 7	0.66341	341.61	0.2586	2.5654	0.010305	0.042866
2581	GALC	galactosylceramidase	0.6616	1193.9	0.19528	3.3879	0.00070429	0.0048883
6091	ROBO1	roundabout guidance receptor 1	0.66156	3402.8	0.23134	2.8597	0.0042399	0.020998
414777	HCG18	HLA complex group 18	0.66143	980.54	0.21264	3.1106	0.0018673	0.010815
406	ARNTL	aryl hydrocarbon receptor nuclear translocator like	0.66063	564.54	0.26291	2.5128	0.011979	0.048345
80264	ZNF430	zinc finger protein 430	0.66044	313.85	0.26411	2.5006	0.012398	0.049772
55856	ACOT13	acyl-CoA thioesterase 13	0.66002	867.56	0.2572	2.5661	0.010284	0.04282
3364	HUS1	HUS1 checkpoint clamp component	0.65971	492.46	0.23899	2.7605	0.0057719	0.027015
57474	ZNF490	zinc finger protein 490	0.6596	145.31	0.25681	2.5684	0.010216	0.042559
6574	SLC20A1	solute carrier family 20 member 1	0.65958	10778	0.26078	2.5292	0.011431	0.046602
10428	CFDP1	craniofacial development protein 1	0.65904	1608.9	0.23395	2.817	0.0048476	0.023407
163050	ZNF564	zinc finger protein 564	0.65894	209.65	0.22824	2.887	0.0038894	0.01957
285381	DPH3	diphthamide biosynthesis 3	0.65842	2045.7	0.26048	2.5277	0.01148	0.046742
7750	ZMYM2	zinc finger MYM-type containing 2	0.65766	3354.6	0.24439	2.691	0.0071238	0.031952
3998	LMAN1	"lectin, mannose binding 1"	0.65557	14045	0.26085	2.5133	0.011962	0.048295
5238	PGM3	phosphoglucomutase 3	0.65532	5452.2	0.25148	2.6058	0.0091659	0.039119
84079	ANKRD27	ankyrin repeat domain 27	0.65482	893.86	0.19254	3.4009	0.00067157	0.0047121
53343	NUDT9	nudix hydrolase 9	0.65352	1038.9	0.23282	2.807	0.0050007	0.024002
56937	PMEPA1	"prostate transmembrane protein, androgen induced 1"	0.65351	2913.6	0.18975	3.444	0.00057307	0.004137
255919	CNEP1R1	CTD nuclear envelope phosphatase 1 regulatory subunit 1	0.65143	763.87	0.21325	3.0548	0.0022521	0.012597
55819	RNF130	ring finger protein 130	0.65035	1576.9	0.23359	2.7841	0.0053672	0.025418
643837	LINC01128	long intergenic non-protein coding RNA 1128	0.64467	370.8	0.21599	2.9848	0.0028381	0.015191
91607	SLFN11	schlafen family member 11	0.63957	1224.5	0.25044	2.5538	0.010656	0.044069
84186	ZCCHC7	zinc finger CCHC-type containing 7	0.639	1067.6	0.24965	2.5596	0.010479	0.043429
55623	THUMPD1	THUMP domain containing 1	0.63832	1487.1	0.24639	2.5906	0.0095795	0.040593
25782	RAB3GAP2	RAB3 GTPase activating non-catalytic protein subunit 2	0.63787	2383.6	0.2372	2.6892	0.0071632	0.032084
221178	SPATA13	spermatogenesis associated 13	0.63728	818.73	0.20817	3.0613	0.0022038	0.012375
57037	ANKMY2	ankyrin repeat and MYND domain containing 2	0.63547	907.58	0.23309	2.7263	0.0064056	0.029395
387921	NHLRC3	NHL repeat containing 3	0.63474	380.13	0.22872	2.7751	0.0055177	0.025977
3226	HOXC10	homeobox C10	0.63402	1173.9	0.24485	2.5894	0.0096133	0.040701
730094	MOSMO	modulator of smoothened	0.6336	583.88	0.19446	3.2582	0.001121	0.0071067
50650	ARHGEF3	Rho guanine nucleotide exchange factor 3	0.63349	1162	0.25332	2.5008	0.012392	0.049761
22872	SEC31A	"SEC31 homolog A, COPII coat complex component"	0.63028	13998	0.21917	2.8757	0.0040317	0.020172
51125	GOLGA7	golgin A7	0.62886	2561.5	0.23665	2.6573	0.0078771	0.034576
57616	TSHZ3	teashirt zinc finger homeobox 3	0.62839	1216.8	0.23141	2.7154	0.006619	0.03018
5954	RCN1	reticulocalbin 1	0.62817	13450	0.20823	3.0167	0.0025558	0.013922
8233	ZRSR2	"zinc finger CCCH-type, RNA binding motif and serine/arginine rich 2"	0.62518	507.39	0.1898	3.294	0.00098784	0.0064042
4891	SLC11A2	solute carrier family 11 member 2	0.62444	2298.5	0.22904	2.7264	0.0064035	0.029395
2054	STX2	syntaxin 2	0.62213	1791.3	0.24582	2.5308	0.011379	0.046413
23585	TMEM50A	transmembrane protein 50A	0.62151	5417.1	0.23679	2.6247	0.0086714	0.037456
64061	TSPYL2	TSPY like 2	0.62103	1578.1	0.24369	2.5484	0.010821	0.044615
7216	TRO	trophinin	0.61957	1004.7	0.23101	2.682	0.0073181	0.032659
8837	CFLAR	CASP8 and FADD like apoptosis regulator	0.61918	2234.5	0.2017	3.0697	0.0021424	0.012094
54802	TRIT1	tRNA isopentenyltransferase 1	0.61698	569.66	0.21663	2.8481	0.004398	0.021639
9823	ARMCX2	armadillo repeat containing X-linked 2	0.61522	4160	0.21106	2.9148	0.0035586	0.018199
1606	DGKA	diacylglycerol kinase alpha	0.61322	733.38	0.19778	3.1005	0.001932	0.011113
27032	ATP2C1	ATPase secretory pathway Ca2+ transporting 1	0.61192	8142.4	0.22334	2.7399	0.0061463	0.028452
5899	RALB	RAS like proto-oncogene B	0.61065	2978.2	0.2417	2.5265	0.011521	0.046874
10144	FAM13A	family with sequence similarity 13 member A	0.60833	740.32	0.19609	3.1023	0.00192	0.011056
10015	PDCD6IP	programmed cell death 6 interacting protein	0.60805	5306.1	0.234	2.5985	0.0093633	0.039824
51300	TIMMDC1	translocase of inner mitochondrial membrane domain containing 1	0.60607	2464.1	0.2256	2.6865	0.0072215	0.0323
7551	ZNF3	zinc finger protein 3	0.60517	687.86	0.17085	3.5421	0.00039697	0.003089
23333	DPY19L1	dpy-19 like C-mannosyltransferase 1	0.60458	2661.4	0.22468	2.6909	0.0071256	0.031952
1400	CRMP1	collapsin response mediator protein 1	0.60408	358.74	0.21249	2.8429	0.0044708	0.021911
3074	HEXB	hexosaminidase subunit beta	0.60129	6206	0.22553	2.6662	0.0076718	0.033917
4052	LTBP1	latent transforming growth factor beta binding protein 1	0.59701	20477	0.23509	2.5395	0.011101	0.045535
102724316	SVIL-AS1	SVIL antisense RNA 1	0.59681	772.63	0.21962	2.7175	0.0065767	0.030037
54981	NMRK1	nicotinamide riboside kinase 1	0.59198	505.39	0.22668	2.6115	0.0090155	0.038621
5797	PTPRM	protein tyrosine phosphatase receptor type M	0.59067	2003.6	0.22434	2.6329	0.0084649	0.036684
57343	ZNF304	zinc finger protein 304	0.58622	332.95	0.19946	2.9391	0.0032917	0.017117
94081	SFXN1	sideroflexin 1	0.58541	2003.9	0.22477	2.6045	0.0092014	0.03925
25800	SLC39A6	solute carrier family 39 member 6	0.5768	5500.6	0.22331	2.583	0.0097947	0.041275
9330	GTF3C3	general transcription factor IIIC subunit 3	0.57529	1306.5	0.22159	2.5962	0.0094274	0.040054
3423	IDS	iduronate 2-sulfatase	0.56664	5598	0.2192	2.585	0.0097376	0.041074
7107	GPR137B	G protein-coupled receptor 137B	0.56484	705.82	0.21012	2.6882	0.0071843	0.032161
84804	MFSD9	major facilitator superfamily domain containing 9	0.55921	276.95	0.18288	3.0577	0.0022303	0.012489
339448	C1orf174	chromosome 1 open reading frame 174	0.5578	592.88	0.20147	2.7687	0.0056283	0.026397
8634	RTCA	RNA 3'-terminal phosphate cyclase	0.55722	1574.2	0.21029	2.6498	0.0080542	0.03518
8493	PPM1D	"protein phosphatase, Mg2+/Mn2+ dependent 1D"	0.55434	876.7	0.20492	2.7052	0.0068268	0.030863
64375	IKZF4	IKAROS family zinc finger 4	0.55309	235.16	0.21716	2.547	0.010866	0.044755
199692	ZNF627	zinc finger protein 627	0.54913	479.94	0.19344	2.8387	0.0045291	0.022127
51321	AMZ2	archaelysin family metallopeptidase 2	0.53913	1621.7	0.20738	2.5998	0.0093288	0.03973
59339	PLEKHA2	pleckstrin homology domain containing A2	0.53782	1273	0.2073	2.5944	0.0094764	0.040219
54971	BANP	BTG3 associated nuclear protein	0.52677	399.14	0.20536	2.5651	0.010315	0.042893
55070	DET1	DET1 partner of COP1 E3 ubiquitin ligase	0.52527	224.34	0.19649	2.6732	0.0075122	0.033377
5738	PTGFRN	prostaglandin F2 receptor inhibitor	0.51944	2836	0.20202	2.5712	0.010136	0.042345
4053	LTBP2	latent transforming growth factor beta binding protein 2	0.51751	19775	0.20614	2.5105	0.012056	0.048605
64859	NABP1	nucleic acid binding protein 1	0.50648	995.55	0.19336	2.6193	0.0088102	0.037904
51390	AIG1	androgen induced 1	0.50331	1067.1	0.17005	2.9598	0.0030787	0.01622
1845	DUSP3	dual specificity phosphatase 3	0.49457	1964.5	0.19242	2.5702	0.010163	0.042425
80824	DUSP16	dual specificity phosphatase 16	0.49133	684.62	0.19129	2.5685	0.010215	0.042559
8910	SGCE	sarcoglycan epsilon	0.48013	1914.2	0.18611	2.5798	0.0098845	0.041544
7416	VDAC1	voltage dependent anion channel 1	0.47536	6744.3	0.14624	3.2505	0.0011519	0.0072564
57763	ANKRA2	ankyrin repeat family A member 2	0.45983	583.21	0.17759	2.5894	0.0096152	0.040701
123879	DCUN1D3	defective in cullin neddylation 1 domain containing 3	0.44463	749.59	0.17441	2.5494	0.010791	0.044513
57465	TBC1D24	TBC1 domain family member 24	0.43748	398.45	0.17279	2.5319	0.011346	0.046315
3223	HOXC6	homeobox C6	0.41615	624.65	0.15058	2.7637	0.0057158	0.026776
2683	B4GALT1	"beta-1,4-galactosyltransferase 1"	0.38136	10374	0.1432	2.6631	0.0077416	0.034159
146923	RUNDC1	RUN domain containing 1	0.3774	561.31	0.14881	2.5361	0.01121	0.045875
50717	DCAF8	DDB1 and CUL4 associated factor 8	-0.3488	2130.8	0.13684	-2.5489	0.010805	0.044561
1499	CTNNB1	catenin beta 1	-0.35322	11517	0.13987	-2.5254	0.011558	0.047
10270	AKAP8	A-kinase anchoring protein 8	-0.37761	768.35	0.13207	-2.8591	0.0042484	0.021027
3615	IMPDH2	inosine monophosphate dehydrogenase 2	-0.38014	3298.4	0.13926	-2.7298	0.0063378	0.029145
112936	VPS26B	"VPS26, retromer complex component B"	-0.39753	1442.7	0.15272	-2.6031	0.0092392	0.039401
158	ADSL	adenylosuccinate lyase	-0.44831	1498.4	0.17427	-2.5726	0.010094	0.042205
5700	PSMC1	"proteasome 26S subunit, ATPase 1"	-0.4486	1511.5	0.16748	-2.6785	0.0073957	0.032974
8668	EIF3I	eukaryotic translation initiation factor 3 subunit I	-0.45791	4154.6	0.16138	-2.8374	0.0045478	0.022193
6945	MLX	MAX dimerization protein MLX	-0.46369	839.29	0.17554	-2.6414	0.0082559	0.035895
80207	OPA3	outer mitochondrial membrane lipid metabolism regulator OPA3	-0.47844	544.66	0.18788	-2.5465	0.010882	0.044808
54853	WDR55	WD repeat domain 55	-0.4805	401.51	0.1765	-2.7224	0.0064815	0.029678
91647	ATPAF2	ATP synthase mitochondrial F1 complex assembly factor 2	-0.48703	226.2	0.19355	-2.5163	0.011861	0.047935
498	ATP5F1A	ATP synthase F1 subunit alpha	-0.48755	11357	0.12532	-3.8903	0.0001001	0.00099335
84267	C9orf64	chromosome 9 open reading frame 64	-0.49109	461.25	0.1706	-2.8787	0.0039937	0.02002
10904	BLCAP	BLCAP apoptosis inducing factor	-0.49547	1189.6	0.17112	-2.8954	0.0037863	0.01916
8567	MADD	MAP kinase activating death domain	-0.49735	1142.3	0.16868	-2.9484	0.0031944	0.016697
9785	DHX38	DEAH-box helicase 38	-0.4977	1418.3	0.18346	-2.7129	0.0066692	0.030374
708	C1QBP	complement C1q binding protein	-0.49793	1970.9	0.18645	-2.6706	0.0075717	0.03356
1874	E2F4	E2F transcription factor 4	-0.49896	1008.5	0.18043	-2.7654	0.0056858	0.026659
10189	ALYREF	Aly/REF export factor	-0.50212	1500.3	0.18253	-2.7508	0.005945	0.027696
1025	CDK9	cyclin dependent kinase 9	-0.50223	1034.7	0.1745	-2.8781	0.0040005	0.020041
27335	EIF3K	eukaryotic translation initiation factor 3 subunit K	-0.50285	2200.3	0.17758	-2.8317	0.0046304	0.022521
55229	PANK4	pantothenate kinase 4 (inactive)	-0.50917	451.1	0.20105	-2.5325	0.011324	0.046237
64114	TMBIM1	transmembrane BAX inhibitor motif containing 1	-0.51555	3044.1	0.16877	-3.0547	0.0022529	0.012598
1841	DTYMK	deoxythymidylate kinase	-0.51566	863.92	0.20063	-2.5701	0.010166	0.042425
6786	STIM1	stromal interaction molecule 1	-0.51606	864.89	0.19116	-2.6996	0.0069413	0.031266
57704	GBA2	glucosylceramidase beta 2	-0.51674	977.01	0.20143	-2.5654	0.010306	0.042866
116841	SNAP47	synaptosome associated protein 47	-0.51831	622.32	0.20478	-2.5311	0.011371	0.046391
55593	OTUD5	OTU deubiquitinase 5	-0.51985	1719.9	0.17995	-2.8889	0.0038658	0.019464
5536	PPP5C	protein phosphatase 5 catalytic subunit	-0.5226	1386.4	0.16729	-3.1239	0.0017848	0.010447
441518	RTL8B	retrotransposon Gag like 8B	-0.52364	696.18	0.1919	-2.7287	0.006359	0.029225
29095	ORMDL2	ORMDL sphingolipid biosynthesis regulator 2	-0.5245	443.2	0.20339	-2.5788	0.0099154	0.041616
1453	CSNK1D	casein kinase 1 delta	-0.52525	3090.4	0.20063	-2.618	0.0088439	0.038021
9632	SEC24C	"SEC24 homolog C, COPII coat complex component"	-0.52789	2763.3	0.20287	-2.6022	0.0092641	0.039475
4175	MCM6	minichromosome maintenance complex component 6	-0.52993	1085.1	0.19137	-2.7692	0.0056194	0.026363
56954	NIT2	nitrilase family member 2	-0.53013	675.95	0.20704	-2.5605	0.010453	0.043354
51112	TRAPPC12	trafficking protein particle complex 12	-0.53103	1098.2	0.1669	-3.1816	0.0014644	0.0088628
414	ARSD	arylsulfatase D	-0.53134	447.61	0.20889	-2.5437	0.01097	0.04509
1854	DUT	deoxyuridine triphosphatase	-0.53139	1496	0.18879	-2.8147	0.0048818	0.023522
2768	GNA12	G protein subunit alpha 12	-0.53292	2488.6	0.19681	-2.7077	0.0067741	0.030699
51399	TRAPPC4	trafficking protein particle complex 4	-0.53627	1053.3	0.20684	-2.5926	0.0095246	0.040392
8498	RANBP3	RAN binding protein 3	-0.53741	1191.6	0.19101	-2.8134	0.0049017	0.02359
55588	MED29	mediator complex subunit 29	-0.54006	863.39	0.16554	-3.2623	0.001105	0.0070273
5704	PSMC4	"proteasome 26S subunit, ATPase 4"	-0.54078	2010.3	0.19274	-2.8058	0.0050189	0.024067
6992	PPP1R11	protein phosphatase 1 regulatory inhibitor subunit 11	-0.5429	991.42	0.18624	-2.915	0.0035567	0.018199
617	BCS1L	"BCS1 homolog, ubiquinol-cytochrome c reductase complex chaperone"	-0.54481	308.4	0.21804	-2.4986	0.012468	0.049989
83605	CCM2	CCM2 scaffold protein	-0.54617	1132.9	0.19571	-2.7907	0.0052593	0.025052
309	ANXA6	annexin A6	-0.54695	12770	0.16883	-3.2397	0.0011964	0.0074724
5824	PEX19	peroxisomal biogenesis factor 19	-0.54791	1284.6	0.18251	-3.002	0.002682	0.014491
56893	UBQLN4	ubiquilin 4	-0.55289	756.45	0.19107	-2.8936	0.0038085	0.019236
4704	NDUFA9	NADH:ubiquinone oxidoreductase subunit A9	-0.55302	1391.4	0.19483	-2.8385	0.0045329	0.022127
55177	RMDN3	regulator of microtubule dynamics 3	-0.55556	663.98	0.20787	-2.6726	0.0075259	0.033409
4715	NDUFB9	NADH:ubiquinone oxidoreductase subunit B9	-0.55759	1678.9	0.19547	-2.8526	0.0043367	0.021398
23636	NUP62	nucleoporin 62	-0.56005	1365.9	0.16992	-3.296	0.0009807	0.0063785
26133	TRPC4AP	transient receptor potential cation channel subfamily C member 4 associated protein	-0.56156	2917.8	0.18095	-3.1034	0.0019129	0.01102
84617	TUBB6	tubulin beta 6 class V	-0.56206	6323.6	0.20821	-2.6995	0.0069434	0.031266
3945	LDHB	lactate dehydrogenase B	-0.56248	13990	0.19333	-2.9095	0.0036201	0.018447
4172	MCM3	minichromosome maintenance complex component 3	-0.5634	1073.4	0.1922	-2.9314	0.0033748	0.017458
7536	SF1	splicing factor 1	-0.56715	2906.4	0.18628	-3.0446	0.0023299	0.012924
6838	SURF6	surfeit 6	-0.56721	613.85	0.21943	-2.5849	0.0097393	0.041074
81577	GFOD2	glucose-fructose oxidoreductase domain containing 2	-0.57067	468.6	0.169	-3.3766	0.00073376	0.0050469
5546	PRCC	proline rich mitotic checkpoint control factor	-0.57191	1321.2	0.20722	-2.76	0.0057801	0.027038
2962	GTF2F1	general transcription factor IIF subunit 1	-0.57415	2024.5	0.14928	-3.8461	0.00012002	0.0011483
23759	PPIL2	peptidylprolyl isomerase like 2	-0.57811	686.33	0.22405	-2.5802	0.009873	0.041525
25839	COG4	component of oligomeric golgi complex 4	-0.57852	892.6	0.19751	-2.9291	0.0033992	0.017556
6988	TCTA	T cell leukemia translocation altered	-0.57897	875.19	0.19218	-3.0127	0.0025896	0.014082
10953	TOMM34	translocase of outer mitochondrial membrane 34	-0.57922	1136.2	0.15784	-3.6696	0.00024297	0.0020581
25959	KANK2	KN motif and ankyrin repeat domains 2	-0.57941	3871.8	0.2046	-2.8319	0.0046274	0.02252
55697	VAC14	VAC14 component of PIKFYVE complex	-0.58032	837.52	0.23182	-2.5033	0.012303	0.049464
30827	CXXC1	CXXC finger protein 1	-0.58054	820.79	0.21906	-2.6502	0.0080449	0.035159
55624	POMGNT1	"protein O-linked mannose N-acetylglucosaminyltransferase 1 (beta 1,2-)"	-0.58064	1806.7	0.22544	-2.5755	0.010009	0.041934
29	ABR	ABR activator of RhoGEF and GTPase	-0.58407	2836.5	0.17523	-3.3332	0.00085845	0.0057252
79613	TANGO6	transport and golgi organization 6 homolog	-0.58496	393.1	0.22581	-2.5904	0.0095852	0.040606
1183	CLCN4	chloride voltage-gated channel 4	-0.58629	167.4	0.23395	-2.506	0.01221	0.049138
170954	PPP1R18	protein phosphatase 1 regulatory subunit 18	-0.58797	3440	0.22846	-2.5736	0.010064	0.042099
79036	KXD1	KxDL motif containing 1	-0.59431	1474.5	0.20079	-2.9599	0.0030775	0.016218
292	SLC25A5	solute carrier family 25 member 5	-0.59557	3949	0.19777	-3.0113	0.0026009	0.014125
79137	RETREG2	reticulophagy regulator family member 2	-0.596	1747.2	0.19134	-3.1149	0.0018402	0.010689
57470	LRRC47	leucine rich repeat containing 47	-0.59693	908.76	0.21535	-2.7718	0.0055739	0.026188
23510	KCTD2	potassium channel tetramerization domain containing 2	-0.59813	692.21	0.17603	-3.3979	0.00067903	0.0047458
7084	TK2	thymidine kinase 2	-0.59835	965.05	0.1873	-3.1946	0.0014003	0.0085459
79142	PHF23	PHD finger protein 23	-0.59978	1608.9	0.21212	-2.8275	0.0046908	0.02276
29956	CERS2	ceramide synthase 2	-0.59999	3303.9	0.19232	-3.1197	0.0018102	0.010557
9918	NCAPD2	non-SMC condensin I complex subunit D2	-0.60172	1491.7	0.22465	-2.6784	0.0073967	0.032974
8241	RBM10	RNA binding motif protein 10	-0.60173	979.32	0.21725	-2.7698	0.005609	0.026345
257364	SNX33	sorting nexin 33	-0.60231	855.97	0.22355	-2.6944	0.0070524	0.031677
84522	JAGN1	jagunal homolog 1	-0.60305	746.21	0.21066	-2.8627	0.0042002	0.020846
113419	TEX261	testis expressed 261	-0.60389	1718.5	0.18873	-3.1997	0.0013757	0.0084118
84545	MRPL43	mitochondrial ribosomal protein L43	-0.60406	1016.9	0.21469	-2.8136	0.0048994	0.023586
7804	LRP8	LDL receptor related protein 8	-0.60432	611.63	0.20354	-2.9691	0.0029871	0.015849
100507436	MICA	MHC class I polypeptide-related sequence A	-0.60451	1152.9	0.21478	-2.8145	0.0048846	0.023522
50488	MINK1	misshapen like kinase 1	-0.60527	1284.6	0.23471	-2.5787	0.009916	0.041616
23309	SIN3B	SIN3 transcription regulator family member B	-0.60719	1065.3	0.24066	-2.523	0.011634	0.047247
10612	TRIM3	tripartite motif containing 3	-0.60723	289.76	0.22395	-2.7114	0.0066992	0.030457
55182	RNF220	ring finger protein 220	-0.61018	1146.1	0.17636	-3.4598	0.00054052	0.0039392
58525	WIZ	WIZ zinc finger	-0.61092	1124	0.24253	-2.519	0.011769	0.047678
9826	ARHGEF11	Rho guanine nucleotide exchange factor 11	-0.61139	916.8	0.2198	-2.7816	0.0054099	0.025572
29959	NRBP1	nuclear receptor binding protein 1	-0.6115	4177.3	0.17671	-3.4605	0.00053924	0.0039329
9810	RNF40	ring finger protein 40	-0.61154	1917.6	0.22628	-2.7026	0.0068807	0.031053
55324	ABCF3	ATP binding cassette subfamily F member 3	-0.61572	1158.7	0.1807	-3.4074	0.00065596	0.004631
8815	BANF1	BAF nuclear assembly factor 1	-0.61605	1764.4	0.18973	-3.247	0.0011664	0.0073333
29890	RBM15B	RNA binding motif protein 15B	-0.61664	1756.8	0.20713	-2.9771	0.0029102	0.015531
84836	ABHD14B	abhydrolase domain containing 14B	-0.62136	710.44	0.21823	-2.8472	0.0044103	0.021674
23061	TBC1D9B	TBC1 domain family member 9B	-0.62166	2906.7	0.19529	-3.1832	0.0014566	0.0088206
10585	POMT1	protein O-mannosyltransferase 1	-0.62218	493.3	0.22513	-2.7637	0.0057154	0.026776
10211	FLOT1	flotillin 1	-0.6229	2313.3	0.21482	-2.8996	0.0037363	0.018961
23410	SIRT3	sirtuin 3	-0.62306	245.17	0.2149	-2.8993	0.0037396	0.018968
124995	MRPL10	mitochondrial ribosomal protein L10	-0.62354	617.54	0.19959	-3.1241	0.0017838	0.010445
4016	LOXL1	lysyl oxidase like 1	-0.62396	5125.4	0.24333	-2.5642	0.01034	0.042987
55116	TMEM39B	transmembrane protein 39B	-0.62432	312.91	0.23267	-2.6833	0.0072896	0.032569
25921	ZDHHC5	zinc finger DHHC-type palmitoyltransferase 5	-0.62558	2095.7	0.19433	-3.2191	0.0012859	0.0079442
5528	PPP2R5D	protein phosphatase 2 regulatory subunit B'delta	-0.62701	1058.5	0.22366	-2.8035	0.0050555	0.024228
1794	DOCK2	dedicator of cytokinesis 2	-0.62718	319.9	0.23798	-2.6354	0.008403	0.036436
85451	UNK	unk zinc finger	-0.62786	627.7	0.15865	-3.9575	7.5747e-05	0.0007908
26090	ABHD12	abhydrolase domain containing 12	-0.62806	1026.8	0.22176	-2.8321	0.004624	0.02251
55665	URGCP	upregulator of cell proliferation	-0.62872	682.64	0.24095	-2.6094	0.0090708	0.038786
85369	STRIP1	striatin interacting protein 1	-0.62875	800.19	0.19441	-3.2342	0.0012197	0.0075942
79571	GCC1	GRIP and coiled-coil domain containing 1	-0.6295	554.75	0.21303	-2.955	0.0031265	0.016396
10163	WASF2	WASP family member 2	-0.62956	2260.4	0.1916	-3.2858	0.0010168	0.0065669
128486	FITM2	fat storage inducing transmembrane protein 2	-0.63117	264.74	0.23848	-2.6466	0.0081296	0.035432
94107	TMEM203	transmembrane protein 203	-0.63146	727.34	0.23733	-2.6607	0.0077974	0.03433
6829	SUPT5H	"SPT5 homolog, DSIF elongation factor subunit"	-0.63252	2602.3	0.19193	-3.2957	0.00098186	0.0063818
57109	REXO4	"REX4 homolog, 3'-5' exonuclease"	-0.63319	678.32	0.18479	-3.4266	0.00061125	0.0043653
25	ABL1	"ABL proto-oncogene 1, non-receptor tyrosine kinase"	-0.63553	4160.1	0.23997	-2.6483	0.0080888	0.035303
11100	HNRNPUL1	heterogeneous nuclear ribonucleoprotein U like 1	-0.63685	4985.2	0.19746	-3.2252	0.0012587	0.0077925
79654	HECTD3	HECT domain E3 ubiquitin protein ligase 3	-0.6389	793.96	0.22723	-2.8117	0.0049277	0.023701
79084	WDR77	WD repeat domain 77	-0.64037	609.75	0.19912	-3.216	0.0013001	0.0080168
23386	NUDCD3	NudC domain containing 3	-0.64173	1278.6	0.21656	-2.9633	0.003044	0.016073
9189	ZBED1	zinc finger BED-type containing 1	-0.6436	1278.9	0.21758	-2.958	0.0030968	0.016288
1374	CPT1A	carnitine palmitoyltransferase 1A	-0.64766	1825	0.24841	-2.6072	0.0091274	0.038986
2314	FLII	FLII actin remodeling protein	-0.64833	3034.9	0.18621	-3.4817	0.00049829	0.0037079
64601	VPS16	VPS16 core subunit of CORVET and HOPS complexes	-0.64977	483.12	0.21011	-3.0925	0.0019849	0.011335
8908	GYG2	glycogenin 2	-0.65045	285.34	0.22855	-2.846	0.0044268	0.021748
65083	NOL6	nucleolar protein 6	-0.65136	921.29	0.21336	-3.0528	0.0022671	0.012639
146691	TOM1L2	target of myb1 like 2 membrane trafficking protein	-0.6518	783.42	0.24389	-2.6726	0.0075277	0.033409
3727	JUND	"JunD proto-oncogene, AP-1 transcription factor subunit"	-0.6519	3798.4	0.25848	-2.522	0.011668	0.047305
4522	MTHFD1	"methylenetetrahydrofolate dehydrogenase, cyclohydrolase and formyltetrahydrofolate synthetase 1"	-0.65215	1319.4	0.25657	-2.5418	0.011027	0.045266
29894	CPSF1	cleavage and polyadenylation specific factor 1	-0.65323	1579	0.24252	-2.6936	0.0070695	0.031744
5886	RAD23A	"RAD23 homolog A, nucleotide excision repair protein"	-0.65421	1791.3	0.20644	-3.1689	0.0015299	0.0091878
64411	ARAP3	"ArfGAP with RhoGAP domain, ankyrin repeat and PH domain 3"	-0.65543	823.99	0.22654	-2.8933	0.0038126	0.019251
7297	TYK2	tyrosine kinase 2	-0.6559	1216.8	0.25481	-2.5741	0.01005	0.042054
140465	MYL6B	myosin light chain 6B	-0.65637	1255.4	0.25263	-2.5981	0.0093728	0.039854
92170	MTG1	mitochondrial ribosome associated GTPase 1	-0.65644	650.67	0.23187	-2.831	0.0046398	0.022553
55929	DMAP1	DNA methyltransferase 1 associated protein 1	-0.65696	555.68	0.19326	-3.3993	0.0006755	0.0047273
51693	TRAPPC2L	trafficking protein particle complex 2 like	-0.65776	620.14	0.24079	-2.7317	0.0063007	0.029002
7249	TSC2	TSC complex subunit 2	-0.65799	1338.5	0.24183	-2.7208	0.0065117	0.029791
28987	NOB1	NIN1 (RPN12) binding protein 1 homolog	-0.65802	1002.5	0.22487	-2.9262	0.0034315	0.017711
9240	PNMA1	PNMA family member 1	-0.65828	2051.5	0.20313	-3.2407	0.0011926	0.0074569
1465	CSRP1	cysteine and glycine rich protein 1	-0.65885	8533.1	0.17262	-3.8168	0.00013519	0.0012707
83692	CD99L2	CD99 molecule like 2	-0.65966	1920.5	0.23732	-2.7795	0.0054435	0.025696
84134	TOMM40L	translocase of outer mitochondrial membrane 40 like	-0.66068	252.62	0.2451	-2.6955	0.0070276	0.031583
9797	TATDN2	TatD DNase domain containing 2	-0.66275	1359.6	0.19074	-3.4747	0.00051152	0.003776
10454	TAB1	TGF-beta activated kinase 1 (MAP3K7) binding protein 1	-0.66496	468.42	0.24059	-2.7639	0.0057122	0.026775
311	ANXA11	annexin A11	-0.6658	3477.4	0.19479	-3.4181	0.00063066	0.0044781
5878	RAB5C	"RAB5C, member RAS oncogene family"	-0.66731	3496.6	0.17015	-3.9218	8.7873e-05	0.00089187
2030	SLC29A1	solute carrier family 29 member 1 (Augustine blood group)	-0.67027	914.8	0.21029	-3.1874	0.0014356	0.0087192
23729	SHPK	sedoheptulokinase	-0.67072	249.86	0.26761	-2.5063	0.012199	0.049121
1627	DBN1	drebrin 1	-0.67172	5699.9	0.23933	-2.8067	0.0050057	0.024018
8536	CAMK1	calcium/calmodulin dependent protein kinase I	-0.6723	208.04	0.25469	-2.6397	0.0082977	0.036056
148479	PHF13	PHD finger protein 13	-0.67291	861.46	0.22248	-3.0246	0.0024898	0.013632
51665	ASB1	ankyrin repeat and SOCS box containing 1	-0.6733	1077.6	0.2108	-3.1941	0.0014028	0.0085544
133584	EGFLAM	"EGF like, fibronectin type III and laminin G domains"	-0.67338	171.95	0.24453	-2.7538	0.0058915	0.027479
2937	GSS	glutathione synthetase	-0.67507	1063.6	0.20315	-3.323	0.00089069	0.0059033
4097	MAFG	MAF bZIP transcription factor G	-0.67509	2558.1	0.26535	-2.5442	0.010953	0.045031
83986	FAM234A	family with sequence similarity 234 member A	-0.67526	2383.6	0.25474	-2.6508	0.0080295	0.035111
84461	NEURL4	neuralized E3 ubiquitin protein ligase 4	-0.6769	544.93	0.24545	-2.7578	0.0058197	0.027199
9343	EFTUD2	elongation factor Tu GTP binding domain containing 2	-0.67695	2071.9	0.15782	-4.2893	1.7925e-05	0.0002524
79650	USB1	U6 snRNA biogenesis phosphodiesterase 1	-0.67709	996.08	0.25357	-2.6702	0.00758	0.033585
10127	ZNF263	zinc finger protein 263	-0.67744	700.24	0.22293	-3.0388	0.002375	0.013134
81855	SFXN3	sideroflexin 3	-0.6778	1120	0.18761	-3.6128	0.00030289	0.0024715
4191	MDH2	malate dehydrogenase 2	-0.67857	3133.9	0.17362	-3.9083	9.2964e-05	0.00093524
3712	IVD	isovaleryl-CoA dehydrogenase	-0.67955	887.58	0.24956	-2.723	0.0064691	0.029638
10385	BTN2A2	butyrophilin subfamily 2 member A2	-0.67996	409.02	0.15723	-4.3246	1.5277e-05	0.0002233
5693	PSMB5	proteasome 20S subunit beta 5	-0.68041	3397	0.23878	-2.8495	0.0043782	0.021556
23370	ARHGEF18	Rho/Rac guanine nucleotide exchange factor 18	-0.68162	915.99	0.2357	-2.8919	0.0038289	0.019314
22993	HMGXB3	HMG-box containing 3	-0.68209	2261.6	0.20561	-3.3174	0.00090851	0.0060065
2968	GTF2H4	general transcription factor IIH subunit 4	-0.68279	433.22	0.24965	-2.735	0.0062376	0.028833
5725	PTBP1	polypyrimidine tract binding protein 1	-0.6832	5377.3	0.17226	-3.9661	7.3062e-05	0.00076854
8576	STK16	serine/threonine kinase 16	-0.68324	470.53	0.19734	-3.4623	0.00053564	0.0039118
8841	HDAC3	histone deacetylase 3	-0.68337	1139.2	0.21736	-3.144	0.0016666	0.0098846
9776	ATG13	autophagy related 13	-0.68665	2076	0.20103	-3.4156	0.00063651	0.0045116
11337	GABARAP	GABA type A receptor-associated protein	-0.68699	5402.5	0.23349	-2.9423	0.0032575	0.016966
3068	HDGF	heparin binding growth factor	-0.68852	6697.6	0.14973	-4.5984	4.2582e-06	8.0902e-05
63925	ZNF335	zinc finger protein 335	-0.68899	406.34	0.22087	-3.1195	0.0018118	0.010562
283337	ZNF740	zinc finger protein 740	-0.69046	652.28	0.23835	-2.8969	0.0037688	0.019084
10749	KIF1C	kinesin family member 1C	-0.69146	2715.2	0.20516	-3.3703	0.00075087	0.0051294
54920	DUS2	dihydrouridine synthase 2	-0.69151	174.74	0.21342	-3.2402	0.0011944	0.0074656
79622	SNRNP25	small nuclear ribonucleoprotein U11/U12 subunit 25	-0.69235	373.81	0.24896	-2.7809	0.0054203	0.025601
116840	CNTROB	"centrobin, centriole duplication and spindle assembly protein"	-0.69274	602.73	0.17331	-3.9971	6.4123e-05	0.00069294
8260	NAA10	"N-alpha-acetyltransferase 10, NatA catalytic subunit"	-0.693	1153.1	0.23448	-2.9555	0.0031219	0.016382
5705	PSMC5	"proteasome 26S subunit, ATPase 5"	-0.69347	2851.1	0.16213	-4.2772	1.8929e-05	0.00026174
883	KYAT1	kynurenine aminotransferase 1	-0.69383	103.55	0.26803	-2.5887	0.0096348	0.040758
27304	MOCS3	molybdenum cofactor synthesis 3	-0.69486	209.04	0.26641	-2.6083	0.0091002	0.038901
8178	ELL	elongation factor for RNA polymerase II	-0.69504	589.69	0.25318	-2.7452	0.0060468	0.028097
51604	PIGT	phosphatidylinositol glycan anchor biosynthesis class T	-0.69507	2382.3	0.24928	-2.7883	0.0052983	0.025158
9760	TOX	thymocyte selection associated high mobility group box	-0.6957	109.1	0.25037	-2.7787	0.0054584	0.025751
8566	PDXK	pyridoxal kinase	-0.6965	3264.4	0.23601	-2.9511	0.0031666	0.016574
6844	VAMP2	vesicle associated membrane protein 2	-0.6967	813.69	0.26827	-2.597	0.0094041	0.039966
9219	MTA2	metastasis associated 1 family member 2	-0.69774	1908.5	0.15318	-4.5551	5.2371e-06	9.505e-05
79089	TMUB2	transmembrane and ubiquitin like domain containing 2	-0.69828	711.32	0.26292	-2.6558	0.0079111	0.034659
200014	CC2D1B	coiled-coil and C2 domain containing 1B	-0.69863	823.4	0.2335	-2.992	0.0027717	0.014916
9670	IPO13	importin 13	-0.70042	722.1	0.2488	-2.8152	0.0048744	0.023501
26121	PRPF31	pre-mRNA processing factor 31	-0.70085	1327.4	0.18257	-3.8389	0.0001236	0.001177
1408	CRY2	cryptochrome circadian regulator 2	-0.70159	293.41	0.23329	-3.0074	0.002635	0.014286
23203	PMPCA	"peptidase, mitochondrial processing subunit alpha"	-0.70284	1252.9	0.1551	-4.5314	5.8597e-06	0.00010399
121642	ALKBH2	"alkB homolog 2, alpha-ketoglutarate dependent dioxygenase"	-0.70343	200.16	0.23218	-3.0297	0.0024477	0.013452
4363	ABCC1	ATP binding cassette subfamily C member 1	-0.70345	2969.1	0.21302	-3.3022	0.00095928	0.0062718
51264	MRPL27	mitochondrial ribosomal protein L27	-0.70398	829.28	0.24984	-2.8177	0.0048367	0.023362
58491	ZNF71	zinc finger protein 71	-0.70425	256.83	0.23232	-3.0314	0.0024341	0.013393
161424	NOP9	NOP9 nucleolar protein	-0.70453	490.43	0.24124	-2.9204	0.0034957	0.017979
57623	ZFAT	zinc finger and AT-hook domain containing	-0.70526	205.85	0.2361	-2.9871	0.002816	0.015104
54494	C11orf71	chromosome 11 open reading frame 71	-0.70604	63.158	0.26479	-2.6665	0.0076656	0.033899
56181	MTFR1L	mitochondrial fission regulator 1 like	-0.70629	664.6	0.20426	-3.4579	0.00054444	0.0039624
8208	CHAF1B	chromatin assembly factor 1 subunit B	-0.70766	195.23	0.25094	-2.82	0.0048017	0.023199
5441	POLR2L	RNA polymerase II subunit L	-0.70811	2368.3	0.25953	-2.7285	0.0063628	0.029235
267	AMFR	autocrine motility factor receptor	-0.7088	2149.3	0.22088	-3.209	0.0013318	0.0081805
8703	B4GALT3	"beta-1,4-galactosyltransferase 3"	-0.71013	914.52	0.25336	-2.8028	0.0050658	0.02427
221496	LEMD2	LEM domain nuclear envelope protein 2	-0.7115	1383.2	0.25961	-2.7406	0.006132	0.028411
7988	ZNF212	zinc finger protein 212	-0.71194	215.06	0.21278	-3.3459	0.00082011	0.0055038
284613	CYB561D1	cytochrome b561 family member D1	-0.71262	276.88	0.26364	-2.703	0.0068727	0.031035
54930	HAUS4	HAUS augmin like complex subunit 4	-0.71332	306.33	0.17829	-4.0008	6.3116e-05	0.00068576
5970	RELA	"RELA proto-oncogene, NF-kB subunit"	-0.71383	1565.6	0.21524	-3.3164	0.00091173	0.0060228
5250	SLC25A3	solute carrier family 25 member 3	-0.71581	10409	0.15488	-4.6217	3.8057e-06	7.366e-05
1725	DHPS	deoxyhypusine synthase	-0.71693	796.67	0.25713	-2.7882	0.0052997	0.025158
27079	RPUSD2	RNA pseudouridine synthase domain containing 2	-0.71763	199.79	0.24343	-2.948	0.0031981	0.016711
10055	SAE1	SUMO1 activating enzyme subunit 1	-0.71785	3088.3	0.13563	-5.2927	1.205e-07	5.3095e-06
28511	NKIRAS2	NFKB inhibitor interacting Ras like 2	-0.71863	1091.1	0.24123	-2.9791	0.0028912	0.01544
30000	TNPO2	transportin 2	-0.71875	1355.3	0.24866	-2.8905	0.0038463	0.019396
11269	DDX19B	DEAD-box helicase 19B	-0.72013	296.01	0.18806	-3.8293	0.00012852	0.001218
65988	ZNF747	zinc finger protein 747	-0.7207	246.05	0.28229	-2.5531	0.010678	0.04414
92002	CCNQ	cyclin Q	-0.72072	439.53	0.26948	-2.6745	0.0074852	0.033312
10523	CHERP	calcium homeostasis endoplasmic reticulum protein	-0.72126	479.2	0.26044	-2.7694	0.0056163	0.026363
25792	CIZ1	CDKN1A interacting zinc finger protein 1	-0.7217	2007.7	0.1872	-3.8552	0.00011563	0.0011168
55168	MRPS18A	mitochondrial ribosomal protein S18A	-0.7227	498.61	0.23713	-3.0477	0.002306	0.012819
10134	BCAP31	B cell receptor associated protein 31	-0.72279	3297.7	0.27421	-2.6359	0.0083918	0.036397
1209	CLPTM1	CLPTM1 regulator of GABA type A receptor forward trafficking	-0.72314	2496.1	0.28291	-2.5561	0.010586	0.043827
6122	RPL3	ribosomal protein L3	-0.72391	27320	0.24069	-3.0076	0.002633	0.01428
146542	ZNF688	zinc finger protein 688	-0.72397	218.58	0.27771	-2.6069	0.0091368	0.039016
4670	HNRNPM	heterogeneous nuclear ribonucleoprotein M	-0.72449	5458.5	0.22045	-3.2864	0.0010148	0.0065602
9294	S1PR2	sphingosine-1-phosphate receptor 2	-0.72495	295.74	0.24914	-2.9099	0.0036156	0.01843
2091	FBL	fibrillarin	-0.72536	2175.5	0.18329	-3.9574	7.5784e-05	0.0007908
64285	RHBDF1	rhomboid 5 homolog 1	-0.72738	1613.4	0.24249	-2.9997	0.0027028	0.014574
116832	RPL39L	ribosomal protein L39 like	-0.72745	226.87	0.25335	-2.8714	0.0040868	0.020384
4201	MEA1	male-enhanced antigen 1	-0.72765	1046.7	0.23187	-3.1382	0.0017001	0.010032
3619	INCENP	inner centromere protein	-0.72834	369.14	0.28172	-2.5853	0.0097296	0.041066
4835	NQO2	N-ribosyldihydronicotinamide:quinone reductase 2	-0.7299	756.11	0.21028	-3.4711	0.00051838	0.0038162
8192	CLPP	caseinolytic mitochondrial matrix peptidase proteolytic subunit	-0.73	965.04	0.24286	-3.0059	0.0026483	0.014338
3421	IDH3G	isocitrate dehydrogenase (NAD(+)) 3 non-catalytic subunit gamma	-0.73007	868.1	0.19959	-3.6579	0.00025427	0.0021409
5802	PTPRS	protein tyrosine phosphatase receptor type S	-0.73023	2019.4	0.25293	-2.8871	0.0038879	0.019569
4215	MAP3K3	mitogen-activated protein kinase kinase kinase 3	-0.73036	708.51	0.24013	-3.0415	0.0023543	0.013043
10398	MYL9	myosin light chain 9	-0.73208	17264	0.23752	-3.0821	0.0020551	0.011671
11334	TUSC2	"tumor suppressor 2, mitochondrial calcium regulator"	-0.73257	617.48	0.28007	-2.6157	0.0089047	0.038198
51272	BET1L	Bet1 golgi vesicular membrane trafficking protein like	-0.73304	1319.6	0.25188	-2.9102	0.0036114	0.018418
23293	SMG6	SMG6 nonsense mediated mRNA decay factor	-0.73306	1160.6	0.27058	-2.7093	0.0067435	0.030607
55101	DMAC2	distal membrane arm assembly complex 2	-0.73319	786.51	0.19308	-3.7973	0.00014626	0.0013533
114112	TXNRD3	thioredoxin reductase 3	-0.73445	187.26	0.24548	-2.9919	0.0027727	0.014916
7169	TPM2	tropomyosin 2	-0.73512	32122	0.22258	-3.3027	0.00095767	0.006266
2752	GLUL	glutamate-ammonia ligase	-0.7357	3034.2	0.14388	-5.1134	3.1634e-07	1.0833e-05
9862	MED24	mediator complex subunit 24	-0.73604	1074.3	0.2247	-3.2757	0.0010539	0.0067588
5141	PDE4A	phosphodiesterase 4A	-0.73626	388.96	0.28873	-2.55	0.010773	0.044468
2934	GSN	gelsolin	-0.73674	5131.6	0.25944	-2.8397	0.0045153	0.022075
54946	SLC41A3	solute carrier family 41 member 3	-0.73731	552.45	0.27261	-2.7046	0.0068378	0.030895
90007	MIDN	midnolin	-0.7383	1229.8	0.25074	-2.9445	0.0032346	0.016874
100506190	LINC00963	long intergenic non-protein coding RNA 963	-0.73924	336.6	0.27172	-2.7206	0.0065173	0.029808
984	CDK11B	cyclin dependent kinase 11B	-0.7401	399.91	0.21104	-3.507	0.00045326	0.0034394
80020	FOXRED2	FAD dependent oxidoreductase domain containing 2	-0.74014	287.43	0.26338	-2.8102	0.0049518	0.023795
10121	ACTR1A	actin related protein 1A	-0.74098	3385.1	0.17405	-4.2573	2.0687e-05	0.00028025
2245	FGD1	"FYVE, RhoGEF and PH domain containing 1"	-0.74112	351.74	0.28766	-2.5763	0.0099853	0.04188
10474	TADA3	transcriptional adaptor 3	-0.74327	2060.5	0.22083	-3.3658	0.00076319	0.005198
9277	WDR46	WD repeat domain 46	-0.7443	1184.9	0.20188	-3.6868	0.00022705	0.0019469
2909	ARHGAP35	Rho GTPase activating protein 35	-0.74504	2969	0.24915	-2.9903	0.0027872	0.014984
79672	FN3KRP	fructosamine 3 kinase related protein	-0.74672	445.19	0.19963	-3.7404	0.00018372	0.0016366
10867	TSPAN9	tetraspanin 9	-0.74782	1629.9	0.27293	-2.74	0.0061444	0.028452
10460	TACC3	transforming acidic coiled-coil containing protein 3	-0.74804	816.62	0.2606	-2.8705	0.0040985	0.02043
2879	GPX4	glutathione peroxidase 4	-0.74805	5283.9	0.23239	-3.2189	0.0012869	0.0079475
1642	DDB1	damage specific DNA binding protein 1	-0.74821	6066.9	0.18207	-4.1095	3.9653e-05	0.00047423
4323	MMP14	matrix metallopeptidase 14	-0.74824	53213	0.28692	-2.6079	0.0091111	0.038937
79411	GLB1L	galactosidase beta 1 like	-0.74908	254.29	0.26308	-2.8474	0.0044078	0.021669
8086	AAAS	aladin WD repeat nucleoporin	-0.75069	540.67	0.27706	-2.7095	0.0067384	0.030601
26205	GMEB2	glucocorticoid modulatory element binding protein 2	-0.75071	433.04	0.22697	-3.3076	0.00094109	0.006176
65265	C8orf33	chromosome 8 open reading frame 33	-0.75136	813.4	0.16507	-4.5518	5.3199e-06	9.6227e-05
8061	FOSL1	"FOS like 1, AP-1 transcription factor subunit"	-0.75147	769.91	0.24338	-3.0877	0.0020174	0.011477
5888	RAD51	RAD51 recombinase	-0.75191	188.03	0.29542	-2.5452	0.010921	0.044934
3054	HCFC1	host cell factor C1	-0.75195	1351.4	0.26634	-2.8233	0.0047531	0.023006
146059	CDAN1	codanin 1	-0.75236	239.75	0.29083	-2.587	0.0096826	0.040911
3073	HEXA	hexosaminidase subunit alpha	-0.75305	2760.2	0.23076	-3.2634	0.001101	0.0070075
23129	PLXND1	plexin D1	-0.75416	3396.2	0.2945	-2.5608	0.010442	0.043318
3984	LIMK1	LIM domain kinase 1	-0.7543	3996	0.26567	-2.8393	0.0045219	0.022101
2653	GCSH	glycine cleavage system protein H	-0.75586	108.69	0.25591	-2.9536	0.0031406	0.016459
5692	PSMB4	proteasome 20S subunit beta 4	-0.75716	4370.7	0.25147	-3.0109	0.0026047	0.014141
60626	RIC8A	RIC8 guanine nucleotide exchange factor A	-0.75808	2219.1	0.18927	-4.0053	6.1941e-05	0.00067759
90525	SHF	Src homology 2 domain containing F	-0.7589	197.6	0.29429	-2.5787	0.0099171	0.041616
54606	DDX56	DEAD-box helicase 56	-0.75959	913.61	0.22448	-3.3838	0.00071499	0.0049497
6721	SREBF2	sterol regulatory element binding transcription factor 2	-0.75974	2940.3	0.2603	-2.9187	0.0035153	0.01805
56949	XAB2	XPA binding protein 2	-0.76039	772.17	0.2325	-3.2706	0.0010733	0.0068585
8893	EIF2B5	eukaryotic translation initiation factor 2B subunit epsilon	-0.76197	770.77	0.19484	-3.9107	9.2025e-05	0.00092871
23787	MTCH1	mitochondrial carrier 1	-0.76229	5187.2	0.22768	-3.3481	0.00081357	0.0054668
83549	UCK1	uridine-cytidine kinase 1	-0.76287	616.58	0.22536	-3.3851	0.00071142	0.0049291
151903	CCDC12	coiled-coil domain containing 12	-0.76293	498.91	0.29314	-2.6026	0.0092511	0.039441
79629	OCEL1	occludin/ELL domain containing 1	-0.76323	161.1	0.27917	-2.7339	0.0062589	0.028887
10005	ACOT8	acyl-CoA thioesterase 8	-0.76364	298.79	0.27186	-2.809	0.0049698	0.023867
7355	SLC35A2	solute carrier family 35 member A2	-0.7646	697.52	0.30238	-2.5286	0.011452	0.046664
3985	LIMK2	LIM domain kinase 2	-0.76535	1033.6	0.21407	-3.5751	0.00035003	0.002795
613	BCR	BCR activator of RhoGEF and GTPase	-0.7655	805.09	0.26296	-2.9111	0.0036018	0.018383
22980	TCF25	transcription factor 25	-0.76616	2908.2	0.17712	-4.3256	1.5212e-05	0.00022304
122616	CLBA1	clathrin binding box of aftiphilin containing 1	-0.76823	154.34	0.29441	-2.6094	0.0090696	0.038786
11264	PXMP4	peroxisomal membrane protein 4	-0.76929	154.67	0.22808	-3.3729	0.00074378	0.0050896
7317	UBA1	ubiquitin like modifier activating enzyme 1	-0.76963	7182.6	0.20514	-3.7517	0.00017566	0.0015771
126328	NDUFA11	NADH:ubiquinone oxidoreductase subunit A11	-0.76973	2407.6	0.27943	-2.7546	0.0058759	0.027422
10868	USP20	ubiquitin specific peptidase 20	-0.76995	642.73	0.24356	-3.1612	0.0015714	0.0094143
5688	PSMA7	proteasome 20S subunit alpha 7	-0.77036	4753.2	0.24563	-3.1362	0.0017116	0.010081
2139	EYA2	EYA transcriptional coactivator and phosphatase 2	-0.77038	271.04	0.25172	-3.0604	0.0022101	0.012401
3856	KRT8	keratin 8	-0.77056	3704.2	0.26393	-2.9196	0.0035047	0.018008
10869	USP19	ubiquitin specific peptidase 19	-0.77092	1192.7	0.2098	-3.6746	0.00023824	0.0020266
8558	CDK10	cyclin dependent kinase 10	-0.77092	632.8	0.26812	-2.8752	0.0040372	0.020194
23587	ELP5	elongator acetyltransferase complex subunit 5	-0.77207	583.61	0.23745	-3.2515	0.001148	0.0072404
2011	MARK2	microtubule affinity regulating kinase 2	-0.77235	679.67	0.24916	-3.0998	0.0019368	0.01113
5298	PI4KB	phosphatidylinositol 4-kinase beta	-0.77366	1582.5	0.20872	-3.7068	0.00020992	0.0018234
11267	SNF8	SNF8 subunit of ESCRT-II	-0.77496	1303.8	0.18627	-4.1605	3.1759e-05	0.00039655
6714	SRC	"SRC proto-oncogene, non-receptor tyrosine kinase"	-0.77498	1100.5	0.24876	-3.1153	0.0018373	0.010676
115817	DHRS1	dehydrogenase/reductase 1	-0.77518	282.07	0.24879	-3.1158	0.0018347	0.010676
55701	ARHGEF40	Rho guanine nucleotide exchange factor 40	-0.7758	2330	0.30049	-2.5818	0.00983	0.041391
29844	TFPT	TCF3 fusion partner	-0.77687	409.22	0.29035	-2.6756	0.0074591	0.033205
51035	UBXN1	UBX domain protein 1	-0.77737	1798.7	0.23871	-3.2566	0.0011274	0.007136
10280	SIGMAR1	sigma non-opioid intracellular receptor 1	-0.77793	1100.3	0.24241	-3.2092	0.0013312	0.0081802
7049	TGFBR3	transforming growth factor beta receptor 3	-0.77892	564.47	0.17597	-4.4265	9.5754e-06	0.00015346
1912	PHC2	polyhomeotic homolog 2	-0.78041	4411.3	0.23505	-3.3202	0.00089969	0.0059531
8678	BECN1	beclin 1	-0.78076	1048.8	0.16578	-4.7095	2.4828e-06	5.2854e-05
51078	THAP4	THAP domain containing 4	-0.78171	751.57	0.19769	-3.9543	7.677e-05	0.00080046
322	APBB1	amyloid beta precursor protein binding family B member 1	-0.78196	922.15	0.24162	-3.2363	0.0012108	0.0075502
10162	LPCAT3	lysophosphatidylcholine acyltransferase 3	-0.78269	518.44	0.22135	-3.5359	0.00040634	0.0031508
54472	TOLLIP	toll interacting protein	-0.78344	1277.6	0.2317	-3.3812	0.00072168	0.0049809
221883	HOXA11-AS	HOXA11 antisense RNA	-0.78379	158.59	0.31227	-2.51	0.012074	0.048654
9114	ATP6V0D1	ATPase H+ transporting V0 subunit d1	-0.78404	2318.2	0.19281	-4.0664	4.7751e-05	0.00055055
8216	LZTR1	leucine zipper like transcription regulator 1	-0.7843	1089	0.29546	-2.6545	0.0079418	0.034764
780	DDR1	discoidin domain receptor tyrosine kinase 1	-0.78499	2213.7	0.26876	-2.9207	0.0034919	0.017971
130557	ZNF513	zinc finger protein 513	-0.78507	384.69	0.26531	-2.9591	0.0030855	0.016241
9587	MAD2L1BP	MAD2L1 binding protein	-0.78523	438.94	0.27479	-2.8576	0.0042688	0.021115
9909	DENND4B	DENN domain containing 4B	-0.78545	616.21	0.28535	-2.7525	0.0059134	0.027565
55316	RSAD1	radical S-adenosyl methionine domain containing 1	-0.78561	566.32	0.20139	-3.9009	9.5845e-05	0.00095821
10921	RNPS1	RNA binding protein with serine rich domain 1	-0.78593	1742.4	0.18165	-4.3266	1.514e-05	0.00022259
57580	PREX1	"phosphatidylinositol-3,4,5-trisphosphate dependent Rac exchange factor 1"	-0.78715	1044.8	0.26767	-2.9407	0.0032742	0.017037
23598	PATZ1	POZ/BTB and AT hook containing zinc finger 1	-0.78778	372.23	0.31157	-2.5284	0.011458	0.046678
26297	SERGEF	secretion regulating guanine nucleotide exchange factor	-0.78829	170.12	0.26056	-3.0254	0.0024828	0.013599
283373	ANKRD52	ankyrin repeat domain 52	-0.78886	2105.2	0.28755	-2.7434	0.0060802	0.028203
84286	TMEM175	transmembrane protein 175	-0.78928	286.9	0.27586	-2.8612	0.004221	0.020917
51368	TEX264	"testis expressed 264, ER-phagy receptor"	-0.78997	599.41	0.31311	-2.523	0.011637	0.047247
9013	TAF1C	"TATA-box binding protein associated factor, RNA polymerase I subunit C"	-0.79112	500.84	0.30656	-2.5806	0.0098615	0.041491
7703	PCGF2	polycomb group ring finger 2	-0.7912	484.69	0.30232	-2.6171	0.0088692	0.038096
84665	MYPN	myopalladin	-0.79214	231.52	0.30538	-2.594	0.0094874	0.040255
399665	FAM102A	family with sequence similarity 102 member A	-0.79265	649.97	0.26107	-3.0362	0.0023958	0.013226
348093	RBPMS2	"RNA binding protein, mRNA processing factor 2"	-0.79288	87.848	0.28369	-2.7949	0.0051918	0.024788
23552	CDK20	cyclin dependent kinase 20	-0.79352	151.59	0.29047	-2.7318	0.0062985	0.029002
8237	USP11	ubiquitin specific peptidase 11	-0.79377	1624.4	0.25256	-3.1429	0.0016728	0.009916
339231	ARL16	ADP ribosylation factor like GTPase 16	-0.79396	560.13	0.22499	-3.5288	0.00041743	0.0032224
54535	CCHCR1	coiled-coil alpha-helical rod protein 1	-0.79424	281.74	0.25332	-3.1353	0.0017165	0.010102
6909	TBX2	T-box transcription factor 2	-0.79436	1887.3	0.31491	-2.5225	0.011651	0.04726
54865	GPATCH4	G-patch domain containing 4	-0.79488	680.2	0.25695	-3.0935	0.0019784	0.011311
6533	SLC6A6	solute carrier family 6 member 6	-0.79574	4761	0.25543	-3.1153	0.0018373	0.010676
23381	SMG5	SMG5 nonsense mediated mRNA decay factor	-0.79579	1958.7	0.22666	-3.5109	0.0004466	0.0034018
23338	JADE2	jade family PHD finger 2	-0.79587	688.64	0.28089	-2.8334	0.0046059	0.022436
50	ACO2	aconitase 2	-0.79623	1003.9	0.21289	-3.7401	0.00018393	0.0016376
128439	SNHG11	small nucleolar RNA host gene 11	-0.79665	112.13	0.31415	-2.5359	0.011216	0.045891
84444	DOT1L	DOT1 like histone lysine methyltransferase	-0.79715	791.51	0.27214	-2.9291	0.0033989	0.017556
54973	INTS11	integrator complex subunit 11	-0.79778	1133.2	0.22741	-3.5081	0.00045137	0.0034283
91768	CABLES1	Cdk5 and Abl enzyme substrate 1	-0.79805	602.39	0.22596	-3.5319	0.00041262	0.0031914
10945	KDELR1	KDEL endoplasmic reticulum protein retention receptor 1	-0.79976	4504.7	0.27778	-2.8791	0.0039875	0.019995
54849	DEF8	differentially expressed in FDCP 8 homolog	-0.80021	891.54	0.2435	-3.2862	0.0010153	0.0065612
55374	TMCO6	transmembrane and coiled-coil domains 6	-0.80023	72.803	0.28009	-2.857	0.0042766	0.02114
4926	NUMA1	nuclear mitotic apparatus protein 1	-0.80063	2708.5	0.30848	-2.5954	0.0094468	0.040115
30846	EHD2	EH domain containing 2	-0.80224	4705.4	0.30706	-2.6126	0.0089846	0.038499
54963	UCKL1	uridine-cytidine kinase 1 like 1	-0.80254	555.59	0.27447	-2.924	0.003456	0.017826
27301	APEX2	apurinic/apyrimidinic endodeoxyribonuclease 2	-0.80281	349.45	0.24772	-3.2408	0.0011921	0.0074569
8189	SYMPK	symplekin	-0.80308	1483.1	0.2249	-3.5709	0.00035579	0.0028283
54867	TMEM214	transmembrane protein 214	-0.80611	2446.8	0.28145	-2.8642	0.004181	0.020789
81493	SYNC	"syncoilin, intermediate filament protein"	-0.80685	575.82	0.25992	-3.1042	0.0019078	0.010998
54892	NCAPG2	non-SMC condensin II complex subunit G2	-0.80759	972.52	0.27954	-2.889	0.0038651	0.019464
85450	ITPRIP	"inositol 1,4,5-trisphosphate receptor interacting protein"	-0.80769	2873.1	0.19439	-4.155	3.2522e-05	0.00040403
10423	CDIPT	CDP-diacylglycerol--inositol 3-phosphatidyltransferase	-0.80829	2124.7	0.30863	-2.619	0.0088193	0.037933
112	ADCY6	adenylate cyclase 6	-0.80853	1257.1	0.30274	-2.6707	0.0075687	0.03356
30008	EFEMP2	EGF containing fibulin extracellular matrix protein 2	-0.80969	5130.4	0.30288	-2.6733	0.0075114	0.033377
9374	PPT2	palmitoyl-protein thioesterase 2	-0.8099	158.28	0.29027	-2.7902	0.005268	0.025059
91584	PLXNA4	plexin A4	-0.81004	379.91	0.30941	-2.618	0.0088444	0.038021
90378	SAMD1	sterile alpha motif domain containing 1	-0.81008	488.82	0.30761	-2.6335	0.008451	0.036634
8861	LDB1	LIM domain binding 1	-0.81014	1854	0.24214	-3.3458	0.00082059	0.0055048
11152	WDR45	WD repeat domain 45	-0.81034	1243.1	0.2537	-3.1941	0.0014027	0.0085544
10938	EHD1	EH domain containing 1	-0.81041	2112.2	0.23664	-3.4247	0.00061551	0.0043938
7841	MOGS	mannosyl-oligosaccharide glucosidase	-0.8112	1261.7	0.32222	-2.5175	0.011818	0.047842
7517	XRCC3	X-ray repair cross complementing 3	-0.81126	139.01	0.29588	-2.7418	0.0061099	0.028324
55902	ACSS2	acyl-CoA synthetase short chain family member 2	-0.81239	486.57	0.22177	-3.6632	0.00024911	0.0021023
8818	DPM2	"dolichyl-phosphate mannosyltransferase subunit 2, regulatory"	-0.81249	447.66	0.28073	-2.8942	0.0038009	0.01921
51239	ANKRD39	ankyrin repeat domain 39	-0.81286	122.54	0.27456	-2.9606	0.0030705	0.016192
5296	PIK3R2	phosphoinositide-3-kinase regulatory subunit 2	-0.81324	1917.1	0.27247	-2.9847	0.0028389	0.015191
1155	TBCB	tubulin folding cofactor B	-0.81408	1555	0.23733	-3.4302	0.00060321	0.0043176
5096	PCCB	propionyl-CoA carboxylase subunit beta	-0.8143	466.07	0.20715	-3.931	8.4587e-05	0.00086619
84816	RTN4IP1	reticulon 4 interacting protein 1	-0.81455	135.66	0.26893	-3.0289	0.0024543	0.013479
81575	APOLD1	apolipoprotein L domain containing 1	-0.81467	232.88	0.24004	-3.3939	0.00068915	0.0048039
439990	LINC00857	long intergenic non-protein coding RNA 857	-0.8147	62.25	0.30145	-2.7026	0.0068796	0.031053
9903	KLHL21	kelch like family member 21	-0.81502	1841.9	0.29184	-2.7927	0.0052266	0.024921
79778	MICALL2	MICAL like 2	-0.81621	701.88	0.31908	-2.558	0.010527	0.043604
80131	LRRC8E	leucine rich repeat containing 8 VRAC subunit E	-0.8165	175.96	0.29008	-2.8147	0.0048819	0.023522
2931	GSK3A	glycogen synthase kinase 3 alpha	-0.81652	1430.8	0.1901	-4.2951	1.746e-05	0.00024741
10574	CCT7	chaperonin containing TCP1 subunit 7	-0.81859	5770	0.17628	-4.6437	3.4225e-06	6.8038e-05
54531	MIER2	MIER family member 2	-0.81987	777.94	0.27422	-2.9899	0.0027911	0.015
4968	OGG1	8-oxoguanine DNA glycosylase	-0.82011	280.53	0.26309	-3.1172	0.0018258	0.010632
23474	ETHE1	ETHE1 persulfide dioxygenase	-0.82074	461.34	0.28894	-2.8405	0.0045042	0.022041
6206	RPS12	ribosomal protein S12	-0.82118	11543	0.21699	-3.7844	0.0001541	0.0014128
740	MRPL49	mitochondrial ribosomal protein L49	-0.82123	997.75	0.20833	-3.9419	8.0842e-05	0.00083463
23644	EDC4	enhancer of mRNA decapping 4	-0.82148	1049.2	0.2509	-3.2742	0.0010597	0.0067932
54555	DDX49	DEAD-box helicase 49	-0.82244	769.66	0.2266	-3.6294	0.00028407	0.0023478
55361	PI4K2A	phosphatidylinositol 4-kinase type 2 alpha	-0.82279	1502.2	0.18911	-4.3509	1.3557e-05	0.00020325
28974	C19orf53	chromosome 19 open reading frame 53	-0.82286	1562.7	0.28621	-2.875	0.0040397	0.0202
80021	TMEM62	transmembrane protein 62	-0.82308	242.19	0.29589	-2.7817	0.0054072	0.025572
7005	TEAD3	TEA domain transcription factor 3	-0.82317	969.95	0.24291	-3.3888	0.00070188	0.0048758
115992	RNF166	ring finger protein 166	-0.82359	351.48	0.27244	-3.023	0.0025029	0.013699
4240	MFGE8	milk fat globule-EGF factor 8 protein	-0.82403	15834	0.24591	-3.351	0.0008053	0.0054272
60509	AGBL5	ATP/GTP binding protein like 5	-0.82454	457.83	0.24228	-3.4032	0.00066598	0.0046853
55700	MAP7D1	MAP7 domain containing 1	-0.82482	4765	0.22838	-3.6117	0.00030425	0.0024801
9296	ATP6V1F	ATPase H+ transporting V1 subunit F	-0.8253	1933.3	0.3086	-2.6743	0.0074884	0.033317
85456	TNKS1BP1	tankyrase 1 binding protein 1	-0.82531	3174.6	0.25192	-3.2761	0.0010526	0.006756
5467	PPARD	peroxisome proliferator activated receptor delta	-0.82543	1514.7	0.23284	-3.545	0.00039265	0.0030591
84313	VPS25	vacuolar protein sorting 25 homolog	-0.82619	1141.8	0.22833	-3.6184	0.00029647	0.0024253
3059	HCLS1	hematopoietic cell-specific Lyn substrate 1	-0.82717	116.38	0.29102	-2.8423	0.0044785	0.021942
10847	SRCAP	Snf2 related CREBBP activator protein	-0.82764	1598.2	0.31715	-2.6096	0.0090644	0.038786
5333	PLCD1	phospholipase C delta 1	-0.82891	318.35	0.24596	-3.3701	0.0007514	0.0051308
92922	CCDC102A	coiled-coil domain containing 102A	-0.82903	312.62	0.25199	-3.2899	0.0010022	0.0064866
5216	PFN1	profilin 1	-0.82943	19189	0.21743	-3.8147	0.00013636	0.0012787
90933	TRIM41	tripartite motif containing 41	-0.83037	634.67	0.24681	-3.3644	0.00076699	0.0052172
5052	PRDX1	peroxiredoxin 1	-0.83056	11119	0.23197	-3.5804	0.000343	0.0027444
80851	SH3BP5L	SH3 binding domain protein 5 like	-0.83142	927.72	0.25973	-3.2011	0.0013692	0.0083815
124583	CANT1	calcium activated nucleotidase 1	-0.83182	1709.8	0.24684	-3.3698	0.0007521	0.0051334
26071	RTL8A	retrotransposon Gag like 8A	-0.83242	749.16	0.26166	-3.1813	0.0014661	0.0088699
283871	PGP	phosphoglycolate phosphatase	-0.83253	541.77	0.294	-2.8318	0.0046291	0.022521
9278	ZBTB22	zinc finger and BTB domain containing 22	-0.83279	490.88	0.32002	-2.6023	0.0092591	0.039465
78996	CYREN	cell cycle regulator of NHEJ	-0.83457	436.82	0.23451	-3.5588	0.0003726	0.0029314
5499	PPP1CA	protein phosphatase 1 catalytic subunit alpha	-0.83685	2184.3	0.19454	-4.3018	1.6945e-05	0.00024204
10978	CLP1	cleavage factor polyribonucleotide kinase subunit 1	-0.83689	331.28	0.24483	-3.4182	0.00063029	0.0044781
6256	RXRA	retinoid X receptor alpha	-0.83733	898.98	0.26531	-3.1561	0.0015991	0.009566
64222	TOR3A	torsin family 3 member A	-0.83735	461.6	0.21233	-3.9436	8.0272e-05	0.00082996
63905	MANBAL	mannosidase beta like	-0.83785	936.69	0.25205	-3.3241	0.00088715	0.0058856
84342	COG8	component of oligomeric golgi complex 8	-0.83901	429.42	0.19431	-4.3179	1.5754e-05	0.00022881
5875	RABGGTA	Rab geranylgeranyltransferase subunit alpha	-0.83941	435.87	0.25557	-3.2845	0.0010216	0.0065912
126374	WTIP	WT1 interacting protein	-0.83999	380.23	0.3121	-2.6914	0.0071152	0.031923
3227	HOXC11	homeobox C11	-0.84022	83.597	0.30626	-2.7434	0.0060801	0.028203
83746	L3MBTL2	L3MBTL histone methyl-lysine binding protein 2	-0.84037	413.59	0.18127	-4.636	3.5517e-06	7.012e-05
26147	PHF19	PHD finger protein 19	-0.84051	462.46	0.20674	-4.0655	4.7925e-05	0.00055119
404281	YY2	YY2 transcription factor	-0.84078	73.835	0.25487	-3.2988	0.00097095	0.0063383
7004	TEAD4	TEA domain transcription factor 4	-0.8411	229.21	0.29186	-2.8819	0.0039532	0.019848
149603	RNF187	ring finger protein 187	-0.84149	1940.3	0.25658	-3.2796	0.0010395	0.0066853
53635	PTOV1	PTOV1 extended AT-hook containing adaptor protein	-0.84188	1663.1	0.29658	-2.8386	0.0045305	0.022127
84548	TMEM185A	transmembrane protein 185A	-0.84204	180.96	0.26265	-3.206	0.0013461	0.0082624
9727	RAB11FIP3	RAB11 family interacting protein 3	-0.8423	1027.4	0.21867	-3.8519	0.00011719	0.0011266
64777	RMND5B	required for meiotic nuclear division 5 homolog B	-0.84427	282.18	0.22415	-3.7666	0.00016552	0.0015029
4302	MLLT6	"MLLT6, PHD finger containing"	-0.84484	1257	0.28413	-2.9734	0.002945	0.01568
10844	TUBGCP2	tubulin gamma complex associated protein 2	-0.84568	1440.2	0.19013	-4.448	8.6675e-06	0.00014174
9486	CHST10	carbohydrate sulfotransferase 10	-0.84681	289.71	0.26643	-3.1784	0.0014811	0.0089434
54662	TBC1D13	TBC1 domain family member 13	-0.84721	618.79	0.24029	-3.5258	0.00042217	0.0032517
55090	MED9	mediator complex subunit 9	-0.8484	218.89	0.32047	-2.6474	0.0081114	0.035382
1455	CSNK1G2	casein kinase 1 gamma 2	-0.84889	2214.6	0.20881	-4.0654	4.7944e-05	0.00055119
91544	UBXN11	UBX domain protein 11	-0.84907	160.96	0.23213	-3.6577	0.00025447	0.0021409
7186	TRAF2	TNF receptor associated factor 2	-0.84955	252.57	0.30242	-2.8092	0.0049664	0.023858
5631	PRPS1	phosphoribosyl pyrophosphate synthetase 1	-0.8496	1293.1	0.2233	-3.8047	0.00014197	0.0013205
83606	GUCD1	guanylyl cyclase domain containing 1	-0.84987	1233.8	0.21445	-3.9631	7.3979e-05	0.0007754
5763	PTMS	parathymosin	-0.85228	7656.6	0.25131	-3.3913	0.00069553	0.0048379
118472	ZNF511	zinc finger protein 511	-0.8533	315.02	0.32078	-2.6601	0.0078124	0.034368
6195	RPS6KA1	ribosomal protein S6 kinase A1	-0.85375	185.29	0.32576	-2.6208	0.008773	0.037794
3918	LAMC2	laminin subunit gamma 2	-0.85481	355.62	0.31333	-2.7282	0.0063688	0.029254
9253	NUMBL	NUMB like endocytic adaptor protein	-0.85531	662.12	0.29263	-2.9229	0.0034684	0.017878
5566	PRKACA	protein kinase cAMP-activated catalytic subunit alpha	-0.85661	1687.1	0.21763	-3.936	8.2836e-05	0.00085058
84271	POLDIP3	DNA polymerase delta interacting protein 3	-0.85695	1405.2	0.21712	-3.9469	7.9173e-05	0.00082284
1937	EEF1G	eukaryotic translation elongation factor 1 gamma	-0.85727	14922	0.20011	-4.284	1.8359e-05	0.00025584
6472	SHMT2	serine hydroxymethyltransferase 2	-0.85774	2496.7	0.32683	-2.6244	0.0086802	0.037464
254359	ZDHHC24	zinc finger DHHC-type containing 24	-0.85804	347.98	0.34099	-2.5163	0.011858	0.047935
125058	TBC1D16	TBC1 domain family member 16	-0.85809	2165.1	0.29787	-2.8807	0.0039675	0.019914
6811	STX5	syntaxin 5	-0.85836	1243.2	0.24648	-3.4824	0.00049693	0.0037041
56941	HMCES	"5-hydroxymethylcytosine binding, ES cell specific"	-0.85837	536.86	0.21012	-4.0851	4.405e-05	0.00051567
55147	RBM23	RNA binding motif protein 23	-0.85926	1171.7	0.161	-5.3369	9.4528e-08	4.391e-06
57176	VARS2	"valyl-tRNA synthetase 2, mitochondrial"	-0.85963	347.39	0.323	-2.6614	0.0077817	0.034289
90135	BTBD6	BTB domain containing 6	-0.86025	919.72	0.25271	-3.4042	0.00066366	0.0046751
392	ARHGAP1	Rho GTPase activating protein 1	-0.86105	1838.7	0.26736	-3.2206	0.0012792	0.0079094
10093	ARPC4	actin related protein 2/3 complex subunit 4	-0.8615	2147.5	0.23036	-3.7398	0.00018415	0.0016381
84305	PYM1	"PYM homolog 1, exon junction complex associated factor"	-0.86456	441.28	0.18317	-4.7199	2.3599e-06	5.0893e-05
81890	QTRT1	queuine tRNA-ribosyltransferase catalytic subunit 1	-0.86496	383.07	0.29632	-2.919	0.0035115	0.018037
949	SCARB1	scavenger receptor class B member 1	-0.86498	490.6	0.29196	-2.9627	0.0030497	0.016093
64359	NXN	nucleoredoxin	-0.86575	1417.9	0.23178	-3.7352	0.00018757	0.0016597
7386	UQCRFS1	"ubiquinol-cytochrome c reductase, Rieske iron-sulfur polypeptide 1"	-0.86584	1097.7	0.20992	-4.1246	3.7145e-05	0.00045097
7629	ZNF76	zinc finger protein 76	-0.86612	368.54	0.23314	-3.7151	0.00020314	0.0017731
22845	DOLK	dolichol kinase	-0.86639	488.21	0.28636	-3.0255	0.0024822	0.013599
387509	GPR153	G protein-coupled receptor 153	-0.86694	223.42	0.32463	-2.6706	0.0075722	0.03356
402778	IFITM10	interferon induced transmembrane protein 10	-0.8673	692.45	0.32473	-2.6708	0.0075672	0.03356
9055	PRC1	protein regulator of cytokinesis 1	-0.86737	1630.5	0.31276	-2.7733	0.0055495	0.026088
6901	TAZ	tafazzin	-0.8674	220.1	0.29836	-2.9072	0.0036469	0.018566
55544	RBM38	RNA binding motif protein 38	-0.86742	109.23	0.33264	-2.6077	0.0091158	0.038947
147166	TRIM16L	tripartite motif containing 16 like	-0.86757	358.68	0.31268	-2.7746	0.0055263	0.02601
2621	GAS6	growth arrest specific 6	-0.86857	7278.3	0.32191	-2.6982	0.0069717	0.031349
22870	PPP6R1	protein phosphatase 6 regulatory subunit 1	-0.86864	1823.7	0.24727	-3.5129	0.0004433	0.0033798
9757	KMT2B	lysine methyltransferase 2B	-0.86933	686.01	0.32692	-2.6592	0.007833	0.034439
1936	EEF1D	eukaryotic translation elongation factor 1 delta	-0.86984	6354.6	0.26383	-3.2969	0.00097751	0.0063629
10791	VAMP5	vesicle associated membrane protein 5	-0.87021	778.2	0.32748	-2.6573	0.0078766	0.034576
9526	MPDU1	mannose-P-dolichol utilization defect 1	-0.87081	928.88	0.28124	-3.0964	0.0019591	0.011245
84717	HDGFL2	HDGF like 2	-0.87127	1503.4	0.24548	-3.5493	0.00038627	0.0030226
252969	NEIL2	nei like DNA glycosylase 2	-0.87146	221.75	0.23923	-3.6428	0.00026967	0.0022439
23361	ZNF629	zinc finger protein 629	-0.87169	689.53	0.25316	-3.4432	0.0005748	0.0041476
266727	MDGA1	MAM domain containing glycosylphosphatidylinositol anchor 1	-0.87196	960.88	0.29486	-2.9572	0.0031048	0.016308
26093	CCDC9	coiled-coil domain containing 9	-0.87311	399.95	0.27477	-3.1776	0.0014851	0.0089644
5714	PSMD8	"proteasome 26S subunit, non-ATPase 8"	-0.87312	3790	0.25164	-3.4697	0.00052096	0.0038316
27173	SLC39A1	solute carrier family 39 member 1	-0.87403	2418.4	0.25359	-3.4466	0.00056764	0.004107
65264	UBE2Z	ubiquitin conjugating enzyme E2 Z	-0.87436	3606.2	0.18661	-4.6856	2.7915e-06	5.78e-05
29946	SERTAD3	SERTA domain containing 3	-0.87439	539.18	0.28159	-3.1052	0.0019012	0.010976
55651	NHP2	NHP2 ribonucleoprotein	-0.87483	1228.2	0.23254	-3.7621	0.00016847	0.0015235
84292	WDR83	WD repeat domain 83	-0.87563	175.13	0.28849	-3.0352	0.002404	0.013262
127943	FCRLB	Fc receptor like B	-0.87574	40.344	0.34502	-2.5382	0.011142	0.045647
79080	CCDC86	coiled-coil domain containing 86	-0.87586	455.23	0.25653	-3.4142	0.00063968	0.0045281
7001	PRDX2	peroxiredoxin 2	-0.87795	2970.6	0.2334	-3.7616	0.00016885	0.0015253
5195	PEX14	peroxisomal biogenesis factor 14	-0.87845	429.59	0.26655	-3.2956	0.000982	0.0063818
29109	FHOD1	formin homology 2 domain containing 1	-0.87957	898.77	0.28499	-3.0864	0.0020262	0.011523
79446	WDR25	WD repeat domain 25	-0.8801	197.22	0.2846	-3.0924	0.0019854	0.011335
9513	FXR2	FMR1 autosomal homolog 2	-0.88013	1639.9	0.2064	-4.2643	2.0056e-05	0.00027378
326625	MMAB	metabolism of cobalamin associated B	-0.88018	450.92	0.33862	-2.5993	0.0093408	0.03977
25873	RPL36	ribosomal protein L36	-0.88095	4136.1	0.27951	-3.1518	0.0016226	0.0096809
26284	ERAL1	Era like 12S mitochondrial rRNA chaperone 1	-0.88243	683.08	0.21532	-4.0982	4.1637e-05	0.00049319
2224	FDPS	farnesyl diphosphate synthase	-0.8828	1193.5	0.30236	-2.9197	0.003504	0.018008
22893	BAHD1	bromo adjacent homology domain containing 1	-0.88378	349.66	0.27531	-3.2102	0.0013265	0.008164
25828	TXN2	thioredoxin 2	-0.88485	1220.5	0.22135	-3.9975	6.4019e-05	0.00069258
9739	SETD1A	"SET domain containing 1A, histone lysine methyltransferase"	-0.88495	666.08	0.25439	-3.4787	0.00050386	0.0037384
114049	BUD23	BUD23 rRNA methyltransferase and ribosome maturation factor	-0.885	998.88	0.27099	-3.2658	0.0010917	0.0069593
9772	TMEM94	transmembrane protein 94	-0.8856	650.15	0.26656	-3.3223	0.0008927	0.0059117
6487	ST3GAL3	"ST3 beta-galactoside alpha-2,3-sialyltransferase 3"	-0.88571	255.97	0.24045	-3.6836	0.00022993	0.0019674
5818	NECTIN1	nectin cell adhesion molecule 1	-0.88586	255.84	0.26358	-3.3609	0.00077703	0.0052676
1020	CDK5	cyclin dependent kinase 5	-0.88607	430.66	0.30536	-2.9017	0.0037112	0.018857
25980	AAR2	AAR2 splicing factor	-0.88667	693.73	0.25459	-3.4827	0.00049631	0.0037012
280636	SELENOH	selenoprotein H	-0.88699	1494.4	0.28581	-3.1035	0.0019127	0.01102
1545	CYP1B1	cytochrome P450 family 1 subfamily B member 1	-0.88769	15762	0.21317	-4.1643	3.1234e-05	0.00039137
9344	TAOK2	TAO kinase 2	-0.88776	1289.1	0.29654	-2.9938	0.0027556	0.014839
23589	CARHSP1	calcium regulated heat stable protein 1	-0.88789	787.97	0.24364	-3.6442	0.00026821	0.0022339
64852	TUT1	"terminal uridylyl transferase 1, U6 snRNA-specific"	-0.88902	285.94	0.30729	-2.8931	0.0038144	0.019253
1201	CLN3	"CLN3 lysosomal/endosomal transmembrane protein, battenin"	-0.88947	481.65	0.29157	-3.0506	0.0022839	0.012709
2580	GAK	cyclin G associated kinase	-0.88966	1569.8	0.22941	-3.8781	0.00010529	0.0010341
64946	CENPH	centromere protein H	-0.89071	289.37	0.27483	-3.241	0.0011912	0.0074568
221955	DAGLB	diacylglycerol lipase beta	-0.89109	383.91	0.25641	-3.4752	0.00051042	0.0037729
58472	SQOR	sulfide quinone oxidoreductase	-0.89134	1492.1	0.20991	-4.2464	2.1723e-05	0.00029133
84254	CAMKK1	calcium/calmodulin dependent protein kinase kinase 1	-0.89172	346.14	0.31031	-2.8736	0.004058	0.020266
9900	SV2A	synaptic vesicle glycoprotein 2A	-0.89208	967.63	0.26932	-3.3123	0.00092524	0.006097
1051	CEBPB	CCAAT enhancer binding protein beta	-0.89251	4325.4	0.34662	-2.5749	0.010028	0.041983
113878	DTX2	deltex E3 ubiquitin ligase 2	-0.89369	248.64	0.25138	-3.5551	0.00037779	0.0029679
5118	PCOLCE	procollagen C-endopeptidase enhancer	-0.89396	8051.2	0.30106	-2.9693	0.0029844	0.015847
60314	C12orf10	chromosome 12 open reading frame 10	-0.89402	747.33	0.24057	-3.7162	0.00020226	0.0017664
11130	ZWINT	ZW10 interacting kinetochore protein	-0.89413	477.94	0.32063	-2.7887	0.0052923	0.025141
23397	NCAPH	non-SMC condensin I complex subunit H	-0.89453	317.92	0.34799	-2.5706	0.010153	0.042406
64834	ELOVL1	ELOVL fatty acid elongase 1	-0.89492	1545.7	0.23768	-3.7652	0.0001664	0.0015091
64132	XYLT2	xylosyltransferase 2	-0.89512	1053.2	0.26179	-3.4192	0.00062802	0.0044672
6208	RPS14	ribosomal protein S14	-0.8955	12985	0.29831	-3.0019	0.0026828	0.014491
[truncated: 14,027 more rows]
