# Supplementary material for: Cargo Analysis and MRI‐Based Therapeutic Assessment of Iron Oxide Labelled Extracellular Vesicles of Hypoxia Human Stem Cells in Ischemic Stroke
Source: J Extracell Biol. 2025 Jul 17;4(7):e70063. doi: 10.1002/jex2.70063 (PMC12269532; doi:10.1002/jex2.70063)
Supplement: Supplementary file 2 — Supplemental Data files (excel) S2. Proteomics data of hMSCs and the secreted EVs. [file JEX2-4-e70063-s004.xlsx]

## Sheet: Samples View Report_Cell
Identified Proteins (5612)	Accession Number	Gene ID	Cell Hypo-1	Cell Hypo-2	Cell Normal-1	Cell Normal-2	EV Hypo-1	EV Hypo-2	EV Hypo Sonication-1	EV Hypo Sonication-2	EV Normal-1	EV Normal-2
Aladin OS=Homo sapiens GN=AAAS PE=1 SV=1	Q9NRG9	AAAS	2.2544	2.2491	3.9573	4.6287	0	0	3.8519	0	0	1.5621
Alanine--tRNA ligase, cytoplasmic OS=Homo sapiens GN=AARS PE=1 SV=2	P49588	AARS1	17.124	19.067	32.022	32.842	12.883	16.81	22.91	14.213	7.072	18.78
ATP-binding cassette sub-family A member 8 OS=Homo sapiens GN=ABCA8 PE=1 SV=3	O94911	ABCA8	0	0	1.0824	0.99799	0	0	0	0	0	0
ATP-binding cassette sub-family B member 7, mitochondrial OS=Homo sapiens GN=ABCB7 PE=1 SV=2	O75027	ABCB7	1.1272	1.1245	2.3101	2.2217	0	0	0	0	0	1.5621
ATP-binding cassette sub-family B member 8, mitochondrial OS=Homo sapiens GN=ABCB8 PE=1 SV=3	Q9NUT2	ABCB8	0.56361	0.56227	3.4701	2.7076	0	0	1.8559	0	0	0
Alpha/beta hydrolase domain-containing protein 17A OS=Homo sapiens GN=ABHD17A PE=1 SV=1	Q96GS6	ABHD17A	0	0	0.50744	0.499	6.1326	2.8414	6.0568	4.0039	5.0705	8.6945
BRISC complex subunit Abro1 OS=Homo sapiens GN=FAM175B PE=1 SV=2	Q15018	ABRAXAS2	1.2648	1.1525	2.8952	2.7076	0	0	1.8559	0	0	0
3-ketoacyl-CoA thiolase, mitochondrial OS=Homo sapiens GN=ACAA2 PE=1 SV=2	P42765	ACAA2	16.172	15.466	22.156	21.393	0	0	0	0	0	0
Peroxisomal acyl-coenzyme A oxidase 1 OS=Homo sapiens GN=ACOX1 PE=1 SV=3	Q15067	ACOX1	3.8336	4.197	5.7844	5.3083	1.4052	0	0	0	0	0
Long-chain-fatty-acid--CoA ligase 1 OS=Homo sapiens GN=ACSL1 PE=1 SV=1	P33121	ACSL1	1.8805	2.0985	4.4073	4.7963	0	1.4207	0	0	0	3.1242
Long-chain-fatty-acid--CoA ligase 4 OS=Homo sapiens GN=ACSL4 PE=1 SV=2	O60488	ACSL4	3.9061	5.6033	9.4674	8.6741	0	2.6859	3.2329	4.0092	0	1.5621
Cluster of Actin-like protein 6A OS=Homo sapiens GN=ACTL6A PE=1 SV=1 (sp|O96019|ACL6A_HUMAN)	O96019	ACTL6A	7.2615	5.0421	15.998	13.551	2.4167	2.6859	3.7118	3.4012	1.9054	6.2815
Actin-related protein 10 OS=Homo sapiens GN=ACTR10 PE=1 SV=1	Q9NZ32	ACTR10	1.0026	1.5362	3.2473	3.5726	0	0	0	0	0	0
Disintegrin and metalloproteinase domain-containing protein 12 OS=Homo sapiens GN=ADAM12 PE=1 SV=3	O43184	ADAM12	2.4774	3.6358	6.9606	6.387	0	0	0	0	0	1.3926
Gamma-adducin OS=Homo sapiens GN=ADD3 PE=1 SV=1	Q9UEY8	ADD3	24.705	24.555	36.733	33.611	2.8104	7.8501	10.737	19.484	4.8837	8.5249
Adenylosuccinate lyase OS=Homo sapiens GN=ADSL PE=1 SV=2	P30566	ADSL	3.2178	2.9425	5.06	5.9273	18.834	23.655	16.703	22.67	16.78	21.118
AFG3-like protein 2 OS=Homo sapiens GN=AFG3L2 PE=1 SV=2	Q9Y4W6	AFG3L2	1.1272	1.6115	6.7377	5.256	7.2501	10.744	5.5677	4.1331	5.7161	7.3334
Cluster of Adenosylhomocysteinase 2 OS=Homo sapiens GN=AHCYL1 PE=1 SV=2 (sp|O43865|SAHH2_HUMAN)	O43865	AHCYL1	1.5662	0.97397	7.8243	6.2671	6.2386	2.8414	7.3637	2.6693	5.0705	5.7398
Protein AHNAK2 OS=Homo sapiens GN=AHNAK2 PE=1 SV=2	Q8IVF2	AHNAK2	13.128	15.483	21.058	23.211	15.457	11.366	16.773	14.466	3.7201	14.604
Activator of 90 kDa heat shock protein ATPase homolog 1 OS=Homo sapiens GN=AHSA1 PE=1 SV=1	O95433	AHSA1	4.4826	4.6572	8.9802	10.119	0	0	0	0	0	0
Axin interactor, dorsalization-associated protein OS=Homo sapiens GN=AIDA PE=1 SV=1	Q96BJ3	AIDA	4.3451	3.2983	7.4376	8.149	0	0	0	0	0	0
AH receptor-interacting protein OS=Homo sapiens GN=AIP PE=1 SV=2	O00170	AIP	3.3033	3.1004	4.8472	4.8759	0	0	0	0	0	2.4445
Adenylate kinase 2, mitochondrial OS=Homo sapiens GN=AK2 PE=1 SV=2	P54819	AK2	3.5714	2.5855	5.9195	6.0461	1.4052	1.4207	8.3217	10.204	0	4.5168
A-kinase anchor protein 12 OS=Homo sapiens GN=AKAP12 PE=1 SV=4	Q02952	AKAP12	108	103.82	182.57	166.54	0	0	0	0	0	0
Aldehyde dehydrogenase family 1 member A3 OS=Homo sapiens GN=ALDH1A3 PE=1 SV=2	P47895	ALDH1A3	19.627	20.651	36.429	37.731	0	0	1.377	2.6693	0	0
Aldehyde dehydrogenase X, mitochondrial OS=Homo sapiens GN=ALDH1B1 PE=1 SV=3	P30837	ALDH1B1	22.354	24.595	30.509	29.556	0	1.4207	0	0	0	1.3926
Mitochondrial 10-formyltetrahydrofolate dehydrogenase OS=Homo sapiens GN=ALDH1L2 PE=1 SV=2	Q3SY69	ALDH1L2	17.752	17.304	29.151	26.317	9.4548	27.355	24.767	20.041	15.772	21.361
Fatty aldehyde dehydrogenase OS=Homo sapiens GN=ALDH3A2 PE=1 SV=1	P51648	ALDH3A2	3.5714	4.2723	6.427	5.9665	0	0	0	0	0	0
Alpha-aminoadipic semialdehyde dehydrogenase OS=Homo sapiens GN=ALDH7A1 PE=1 SV=5	P49419	ALDH7A1	14.869	13.839	17.802	19.11	1.917	0	1.9259	3.3392	3.6294	2.9547
4-trimethylaminobutyraldehyde dehydrogenase OS=Homo sapiens GN=ALDH9A1 PE=1 SV=3	P49189	ALDH9A1	4.3972	7.318	14.237	15.154	41.184	39.064	43.196	50.781	30.647	39.866
Cluster of AMP deaminase 2 OS=Homo sapiens GN=AMPD2 PE=1 SV=2 (sp|Q01433|AMPD2_HUMAN)	Q01433	AMPD2	2.0906	2.1264	7.3802	6.8195	22.931	30.239	27.37	20.536	20.41	21.969
Tryptophan--tRNA ligase, cytoplasmic OS=Homo sapiens GN=WARS PE=1 SV=2	P23381	WARS1	5.1505	5.5827	13.232	14.455	24.455	26.807	27.929	35.836	21.477	24.244
Annexin A11 OS=Homo sapiens GN=ANXA11 PE=1 SV=1	P50995	ANXA11	15.374	17.058	32.963	32.765	13.395	15.389	39.683	53.579	10.605	8.864
Annexin A4 OS=Homo sapiens GN=ANXA4 PE=1 SV=4	P09525	ANXA4	20.334	18.952	31.573	29.466	23.455	20.605	42.377	54.047	18.317	19.355
Annexin A7 OS=Homo sapiens GN=ANXA7 PE=1 SV=3	P20073	ANXA7	7.176	8.1619	14.673	14.835	4.3337	4.1066	9.3496	16.285	5.5348	1.5621
Cluster of AP-1 complex subunit mu-1 OS=Homo sapiens GN=AP1M1 PE=1 SV=3 (sp|Q9BXS5|AP1M1_HUMAN)	Q9BXS5	AP1M1	7.4774	7.5986	11.622	12.159	10.966	11.957	7.4338	10.08	8.7905	14.976
Cluster of AP-1 complex subunit sigma-1A OS=Homo sapiens GN=AP1S1 PE=1 SV=1 (sp|P61966|AP1S1_HUMAN)	P61966	AP1S1	2.9164	3.1489	5.7228	5.8215	7.2501	8.0577	11.135	10.333	5.7161	7.3334
AP-2 complex subunit sigma OS=Homo sapiens GN=AP2S1 PE=1 SV=2	P53680	AP2S1	1.6908	2.1738	3.3148	3.3919	0	1.4207	3.3029	2.0046	0	1.5621
Acylamino-acid-releasing enzyme OS=Homo sapiens GN=APEH PE=1 SV=4	P13798	APEH	4.3059	4.8636	8.4626	9.5664	8.0496	7.8501	13.212	11.352	6.8852	5.7398
Amyloid-like protein 2 OS=Homo sapiens GN=APLP2 PE=1 SV=2	Q06481	APLP2	0.82582	1.2277	3.4803	2.628	0	1.4207	0	2.0665	0	0
Amyloid beta A4 protein OS=Homo sapiens GN=APP PE=1 SV=3	P05067	APP	1.6516	1.3309	5.1478	4.258	0	0	0	2.0665	0	0
DCC-interacting protein 13-beta OS=Homo sapiens GN=APPL2 PE=1 SV=3	Q8NEU8	APPL2	4.0958	5.3495	9.5493	8.8417	0	0	0	2.0046	0	4.6864
Brefeldin A-inhibited guanine nucleotide-exchange protein 1 OS=Homo sapiens GN=ARFGEF1 PE=1 SV=2	Q9Y6D6	ARFGEF1	0	0	1.6574	1.6431	1.4052	0	4.1309	5.3385	0	2.9547
Rho GTPase-activating protein 5 OS=Homo sapiens GN=ARHGAP5 PE=1 SV=2	Q13017	ARHGAP5	1.2648	1.1525	2.3202	2.1421	1.4052	0	3.2329	1.3346	0	0
Rho guanine nucleotide exchange factor 12 OS=Homo sapiens GN=ARHGEF12 PE=1 SV=1	Q9NZN5	ARHGEF12	0.82582	1.3309	2.8952	2.628	1.4052	0	0	3.4012	0	0
Protein-glutamate O-methyltransferase OS=Homo sapiens GN=ARMT1 PE=1 SV=1	Q9H993	ARMT1	0	0.56227	5.06	3.7983	0	0	0	0	0	0
Actin-related protein 2/3 complex subunit 1B OS=Homo sapiens GN=ARPC1B PE=1 SV=3	O15143	ARPC1B	11.343	11.954	17.319	16.084	6.6444	2.8414	2.7539	8.0131	6.8852	5.7398
Actin-related protein 2/3 complex subunit 5-like protein OS=Homo sapiens GN=ARPC5L PE=1 SV=1	Q9BPX5	ARPC5L	2.2152	1.79	6.9504	8.0432	0	2.6859	0	2.0665	0	0
Arylsulfatase A OS=Homo sapiens GN=ARSA PE=1 SV=3	P15289	ARSA	3.0078	3.5595	6.3594	7.7237	0	0	1.8559	0	0	0
N-acetylserotonin O-methyltransferase-like protein OS=Homo sapiens GN=ASMTL PE=1 SV=3	O95671	ASMTL	0.82582	0.66547	3.4803	3.1935	0	0	1.8559	2.0665	0	0
Aspartyl/asparaginyl beta-hydroxylase OS=Homo sapiens GN=ASPH PE=1 SV=3	Q12797	ASPH	44.077	43.879	46.88	47.646	0	0	0	0	0	0
Argininosuccinate synthase OS=Homo sapiens GN=ASS1 PE=1 SV=2	P00966	ASS1	5.5706	4.9668	11.585	9.9858	83.18	92.241	106.07	99.134	82.702	86.862
Atlastin-1 OS=Homo sapiens GN=ATL1 PE=1 SV=1	Q8WXF7	ATL1	3.48	4.0196	6.7377	7.4646	0	0	0	0	0	0
Protein atonal homolog 1 OS=Homo sapiens GN=ATOH1 PE=2 SV=1	Q92858	ATOH1	1.3894	1.3309	2.3202	2.129	0	0	0	0	0	0
V-type proton ATPase subunit D OS=Homo sapiens GN=ATP6V1D PE=1 SV=1	Q9Y5K8	ATP6V1D	0	0.56227	1.6574	2.1552	1.4052	1.4207	1.9259	1.3346	0	0
Ataxin-10 OS=Homo sapiens GN=ATXN10 PE=1 SV=1	Q9UBB4	ATXN10	3.3033	3.8143	8.9802	11.656	0	0	0	0	0	0
Ataxin-2-like protein OS=Homo sapiens GN=ATXN2L PE=1 SV=2	Q8WWM7	ATXN2L	1.5662	1.1525	3.2574	3.0605	0	0	3.7118	2.0665	0	0
Methylglutaconyl-CoA hydratase, mitochondrial OS=Homo sapiens GN=AUH PE=1 SV=1	Q13825	AUH	0	0.56227	2.8952	2.129	0	1.4207	1.377	1.3346	0	0
Beta-2-microglobulin OS=Homo sapiens GN=B2M PE=1 SV=1	P61769	B2M	5.3868	3.7853	9.6396	8.5197	0	1.4207	1.377	1.3346	1.6279	1.3926
UDP-GlcNAc:betaGal beta-1,3-N-acetylglucosaminyltransferase 9 OS=Homo sapiens GN=B3GNT9 PE=2 SV=1	Q6UX72	B3GNT9	0.82582	1.3309	3.4803	3.1935	0	0	0	0	0	0
Branched-chain-amino-acid aminotransferase, mitochondrial OS=Homo sapiens GN=BCAT2 PE=1 SV=2	O15382	BCAT2	0.43898	0	2.1648	2.1552	0	0	0	0	0	0
Bcl-2-associated transcription factor 1 OS=Homo sapiens GN=BCLAF1 PE=1 SV=2	Q9NYF8	BCLAF1	4.9216	3.3542	13.983	14.218	1.4052	2.8414	2.7539	4.0039	0	1.5621
BRO1 domain-containing protein BROX OS=Homo sapiens GN=BROX PE=1 SV=1	Q5VW32	BROX	0	0	1.7351	1.1572	2.4167	2.6859	3.7819	4.1331	0	5.5687
UPF0696 protein C11orf68 OS=Homo sapiens OX=9606 GN=C11orf68 PE=1 SV=3	Q9H3H3	C11orf68	3.919	2.4834	8.26	9.5664	0	1.4207	0	0	0	2.7851
Uncharacterized protein C1orf198 OS=Homo sapiens GN=C1orf198 PE=1 SV=1	Q9H425	C1orf198	4.9549	3.3273	8.5504	10.093	1.4052	0	0	0	0	2.9547
CAD protein OS=Homo sapiens GN=CAD PE=1 SV=3	P27708	CAD	8.1265	6.1655	15.248	16.558	2.8104	1.4207	5.5677	8.2043	3.8107	1.5621
Calpain-1 catalytic subunit OS=Homo sapiens GN=CAPN1 PE=1 SV=1	P07384	CAPN1	15.701	14.971	28.024	25.651	1.4052	0	1.377	1.3346	1.6279	1.3926
Calcyphosin OS=Homo sapiens GN=CAPS PE=1 SV=1	Q13938	CAPS	0	1.3309	4.6404	6.387	0	0	0	0	0	0
F-actin-capping protein subunit alpha-1 OS=Homo sapiens GN=CAPZA1 PE=1 SV=3	P52907	CAPZA1	11.246	11.891	18.464	19.323	38.767	44.892	35.903	30.435	25.486	32.734
F-actin-capping protein subunit beta OS=Homo sapiens GN=CAPZB PE=1 SV=4	P47756	CAPZB	8.6624	10.576	18.229	19.013	12.765	12.475	8.7407	10.806	10.045	14.296
Calpastatin OS=Homo sapiens GN=CAST PE=1 SV=4	P20810	CAST	7.1701	6.8868	14.635	14.151	0	0	0	0	0	0
Chromobox protein homolog 3 OS=Homo sapiens GN=CBX3 PE=1 SV=4	Q13185	CBX3	15.041	17.686	25.289	23.026	0	0	0	0	5.7161	0
Coiled-coil domain-containing protein 6 OS=Homo sapiens GN=CCDC6 PE=1 SV=2	Q16204	CCDC6	1.7038	2.3049	5.0026	4.2046	0	1.4207	0	2.6693	0	0
Coiled-coil domain-containing protein 93 OS=Homo sapiens GN=CCDC93 PE=1 SV=2	Q567U6	CCDC93	1.4416	2.4555	8.043	7.4646	0	0	2.7539	0	0	0
T-complex protein 1 subunit delta OS=Homo sapiens GN=CCT4 PE=1 SV=4	P50991	CCT4	32.903	34.478	43.576	43.498	23.861	20.242	13.48	12.878	28.832	21.427
T-complex protein 1 subunit epsilon OS=Homo sapiens GN=CCT5 PE=1 SV=1	P48643	CCT5	24.947	26.954	42.38	39.253	12.883	17.556	22.421	19.011	16.135	20.375
Cluster of Serine/threonine-protein kinase MRCK beta OS=Homo sapiens GN=CDC42BPB PE=1 SV=2 (sp|Q9Y5S2|MRCKB_HUMAN)	Q9Y5S2	CDC42BPB	15.027	16.798	26.417	29.079	1.4052	6.4294	1.377	4.1331	0	2.7851
Cadherin-11 OS=Homo sapiens GN=CDH11 PE=2 SV=2	P55287	CDH11	11.934	12.133	18.742	20.55	0	0	0	0	0	0
Cluster of Cyclin-dependent kinase 18 OS=Homo sapiens GN=CDK18 PE=1 SV=3 (sp|Q07002|CDK18_HUMAN)	Q07002	CDK18	6.6124	6.4472	8.0227	7.9767	8.4311	7.1035	7.3637	5.3385	0	9.0336
CDK5 regulatory subunit-associated protein 3 OS=Homo sapiens GN=CDK5RAP3 PE=1 SV=2	Q96JB5	CDK5RAP3	6.6775	6.0429	12.455	12.967	0	0	0	0	0	0
Cell migration-inducing and hyaluronan-binding protein OS=Homo sapiens GN=CEMIP PE=1 SV=2	Q8WUJ3	CEMIP	7.8961	11.233	18.469	19.317	391.78	339.18	434.36	368.7	402.22	393.23
Collagen type IV alpha-3-binding protein OS=Homo sapiens GN=COL4A3BP PE=1 SV=1	Q9Y5P4	CERT1	0.82582	0.66547	4.6404	4.258	4.8334	8.0577	9.2796	8.2662	3.8107	4.8889
Mitochondrial intermembrane space import and assembly protein 40 OS=Homo sapiens GN=CHCHD4 PE=1 SV=1	Q8N4Q1	CHCHD4	0.82582	0.66547	2.3202	3.1935	0	0	0	0	0	0
Creatine kinase B-type OS=Homo sapiens GN=CKB PE=1 SV=1	P12277	CKB	3.1975	5.8438	10.757	11.296	0	0	0	0	1.9054	0
CAP-Gly domain-containing linker protein 2 OS=Homo sapiens GN=CLIP2 PE=1 SV=1	Q9UDT6	CLIP2	2.4774	1.6394	7.685	7.9505	1.4052	0	1.377	1.3346	0	1.3926
Carboxymethylenebutenolidase homolog OS=Homo sapiens GN=CMBL PE=1 SV=1	Q96DG6	CMBL	0.82582	1.3309	2.8276	3.1935	3.8341	4.3345	5.7778	4.0092	1.8147	3.1242
UMP-CMP kinase OS=Homo sapiens GN=CMPK1 PE=1 SV=3	P30085	CMPK1	6.2777	4.8625	9.312	9.1862	0	0	0	0	0	0
Conserved oligomeric Golgi complex subunit 7 OS=Homo sapiens GN=COG7 PE=1 SV=1	P83436	COG7	0	0	1.6574	1.1572	0	0	0	1.3346	0	0
Coatomer subunit beta' OS=Homo sapiens GN=COPB2 PE=1 SV=2	P35606	COPB2	23.63	28.161	39.366	38.45	4.7274	5.0087	6.0568	2.0046	9.9541	5.9094
Cluster of Coatomer subunit gamma-1 OS=Homo sapiens GN=COPG1 PE=1 SV=1 (sp|Q9Y678|COPG1_HUMAN)	Q9Y678	COPG1	36.431	31.557	46.508	46.612	3.3222	3.588	3.8519	10.147	1.8147	4.3472
Carnitine O-palmitoyltransferase 2, mitochondrial OS=Homo sapiens GN=CPT2 PE=1 SV=2	P23786	CPT2	0.43898	1.461	5.9398	5.123	0	0	1.377	2.0665	0	1.3926
Carnitine O-acetyltransferase OS=Homo sapiens GN=CRAT PE=1 SV=5	P43155	CRAT	2.4442	2.6608	7.0121	7.5965	0	0	0	0	0	1.3926
Cytokine receptor-like factor 3 OS=Homo sapiens GN=CRLF3 PE=1 SV=2	Q8IUI8	CRLF3	0	0	1.1601	1.0645	4.8334	10.744	5.5677	10.333	5.7161	4.8889
Peroxisomal carnitine O-octanoyltransferase OS=Homo sapiens GN=CROT PE=1 SV=2	Q9UKG9	CROT	0	0	1.0824	1.5766	0	0	1.8559	2.0665	0	0
Quinone oxidoreductase OS=Homo sapiens GN=CRYZ PE=1 SV=1	Q08257	CRYZ	4.7115	6.7825	15.329	13.823	1.4052	11.801	9.8387	5.4677	8.5131	5.7398
Cold shock domain-containing protein E1 OS=Homo sapiens GN=CSDE1 PE=1 SV=2	O75534	CSDE1	15.323	20.12	30.58	33.404	0	0	0	1.3346	0	0
Exportin-2 OS=Homo sapiens GN=CSE1L PE=1 SV=3	P55060	CSE1L	22.367	24.081	39.127	37.254	24.966	25.749	19.457	15.8	30.823	33.139
Cysteine and glycine-rich protein 1 OS=Homo sapiens GN=CSRP1 PE=1 SV=3	P21291	CSRP1	29.036	29.636	40.204	36.441	0	2.6859	6.5358	5.4058	3.4426	0
CTP synthase 1 OS=Homo sapiens GN=CTPS1 PE=1 SV=2	P17812	CTPS1	5.3606	5.0131	8.8046	10.75	1.4052	4.1066	1.8559	2.0665	1.9054	0
Dipeptidyl peptidase 1 OS=Homo sapiens GN=CTSC PE=1 SV=2	P53634	CTSC	1.5662	1.6868	4.4648	5.3879	8.5615	9.3432	17.063	14.697	0	1.5621
CTTNBP2 N-terminal-like protein OS=Homo sapiens GN=CTTNBP2NL PE=1 SV=2	Q9P2B4	CTTNBP2NL	1.2648	1.1525	1.5223	1.5635	0	0	0	0	0	0
Cullin-1 OS=Homo sapiens GN=CUL1 PE=1 SV=2	Q13616	CUL1	4.3059	4.3013	13.103	12.155	8.6553	9.4784	9.3496	5.4058	7.5308	6.4511
Cytochrome b5 OS=Homo sapiens GN=CYB5A PE=1 SV=2	P00167	CYB5A	4.6927	3.9928	6.8829	6.3336	0	0	0	0	0	0
Cytochrome b5 type B OS=Homo sapiens GN=CYB5B PE=1 SV=2	O43169	CYB5B	3.8336	5.2742	12.381	11.716	0	0	0	0	1.9054	0
Cytochrome P450 20A1 OS=Homo sapiens GN=CYP20A1 PE=1 SV=1	Q6UW02	CYP20A1	1.8284	1.6115	6.085	5.755	0	0	0	0	0	0
Sn1-specific diacylglycerol lipase beta OS=Homo sapiens GN=DAGLB PE=1 SV=2	Q8NCG7	DAGLB	0.56361	1.0493	2.2324	2.1552	0	1.4207	1.377	0	0	7.4715
Aspartate--tRNA ligase, cytoplasmic OS=Homo sapiens GN=DARS PE=1 SV=2	P14868	DARS1	25.544	28.435	38.817	37.731	9.0489	10.38	13.55	17.423	11.16	11.139
Drebrin-like protein OS=Homo sapiens GN=DBNL PE=1 SV=1	Q9UJU6	DBNL	12.321	12.546	16.08	14.743	0	0	1.377	0	0	0
Cluster of Doublecortin domain-containing protein 1 OS=Homo sapiens OX=9606 GN=DCDC1 PE=1 SV=1 (sp|M0R2J8|DCDC1_HUMAN)	M0R2J8	DCDC1	0.82582	0	2.2324	2.2217	2.8104	2.8414	5.5078	6.0704	0	10.426
Dynactin subunit 1 OS=Homo sapiens GN=DCTN1 PE=1 SV=3	Q14203	DCTN1	17.118	21.634	40.065	43.814	6.2386	13.741	1.8559	5.4677	7.344	7.6741
DNA damage-binding protein 1 OS=Homo sapiens GN=DDB1 PE=1 SV=1	Q16531	DDB1	21.246	21.268	31.619	31.397	22.362	22.119	24.697	26.179	21.488	22.243
Nucleolar RNA helicase 2 OS=Homo sapiens GN=DDX21 PE=1 SV=5	Q9NR30	DDX21	12.655	11.517	22.969	20.278	0	0	0	0	0	0
Cluster of ATP-dependent RNA helicase DDX3X OS=Homo sapiens GN=DDX3X PE=1 SV=3 (sp|O00571|DDX3X_HUMAN)	O00571	DDX3X	18.926	19.066	29.696	32.284	3.8219	1.4207	3.7118	6.8024	13.338	9.2362
2,4-dienoyl-CoA reductase, mitochondrial OS=Homo sapiens GN=DECR1 PE=1 SV=1	Q16698	DECR1	11.488	11.337	14.429	15.219	0	0	1.8559	2.0665	0	0
Deoxyribose-phosphate aldolase OS=Homo sapiens GN=DERA PE=1 SV=2	Q9Y315	DERA	0.56361	1.0493	2.1648	2.7338	0	0	0	0	0	0
Diacylglycerol kinase theta OS=Homo sapiens GN=DGKQ PE=1 SV=2	P52824	DGKQ	0	0	1.0149	0.99799	0	0	0	0	0	0
Putative pre-mRNA-splicing factor ATP-dependent RNA helicase DHX16 OS=Homo sapiens GN=DHX16 PE=1 SV=2	O60231	DHX16	1.0026	0.66547	2.8952	3.7721	1.4052	0	1.377	2.6693	0	2.7851
ATP-dependent RNA helicase DHX36 OS=Homo sapiens GN=DHX36 PE=1 SV=2	Q9H2U1	DHX36	2.4774	2.4555	2.8276	2.7076	0	0	0	0	0	0
Exosome complex exonuclease RRP44 OS=Homo sapiens GN=DIS3 PE=1 SV=2	Q9Y2L1	DIS3	0.82582	1.8179	4.3398	5.3618	0	0	0	0	0	0
Dihydrolipoyllysine-residue succinyltransferase component of 2-oxoglutarate dehydrogenase complex, mitochondrial OS=Homo sapiens GN=DLST PE=1 SV=4	P36957	DLST	9.9346	10.83	23.937	25.52	0	0	0	0	0	1.5621
DnaJ homolog subfamily C member 11 OS=Homo sapiens GN=DNAJC11 PE=1 SV=2	Q9NVH1	DNAJC11	1.8805	2.0985	3.2473	3.2197	0	0	0	0	0	0
Dynamin-1-like protein OS=Homo sapiens GN=DNM1L PE=1 SV=2	O00429	DNM1L	10.702	7.8061	24.766	20.816	9.5608	9.7063	7.0147	12.816	6.9758	15.485
Double C2-like domain-containing protein beta OS=Homo sapiens GN=DOC2B PE=1 SV=1	Q14184	DOC2B	0	0	1.1601	1.1572	0	0	1.8559	0	0	0
Desmoglein-2 OS=Homo sapiens GN=DSG2 PE=1 SV=2	Q14126	DSG2	0.82582	0.66547	1.5899	1.5635	0	0	3.2329	0	0	0
Desmoplakin OS=Homo sapiens GN=DSP PE=1 SV=3	P15924	DSP	79.767	75.03	104.41	96.438	26.584	21.798	16.224	24.799	27.657	12.222
Dystonin OS=Homo sapiens GN=DST PE=1 SV=4	Q03001	DST	33.07	31.691	55.051	53.549	4.2155	9.9449	13.41	21.871	0	10.087
Dual serine/threonine and tyrosine protein kinase OS=Homo sapiens GN=DSTYK PE=1 SV=2	Q6XUX3	DSTYK	0	0	2.3101	1.6431	0	0	1.8559	5.4677	0	1.5621
Delta(3,5)-Delta(2,4)-dienoyl-CoA isomerase, mitochondrial OS=Homo sapiens GN=ECH1 PE=1 SV=2	Q13011	ECH1	3.9582	4.5334	8.5918	8.1086	0	0	0	0	0	0
Enoyl-CoA hydratase, mitochondrial OS=Homo sapiens GN=ECHS1 PE=1 SV=4	P30084	ECHS1	8.0207	6.8578	11.399	11.354	0	0	3.7118	4.1331	0	0
Proteasome-associated protein ECM29 homolog OS=Homo sapiens GN=ECM29 PE=1 SV=2	Q5VYK3	ECPAS	4.6465	3.6348	9.8194	9.3454	0	1.4207	0	0	0	1.5621
Early endosome antigen 1 OS=Homo sapiens GN=EEA1 PE=1 SV=2	Q15075	EEA1	47.414	52.129	72.916	76.685	11.584	12.392	14.438	10.333	11.251	15.347
EGF-containing fibulin-like extracellular matrix protein 1 OS=Homo sapiens GN=EFEMP1 PE=1 SV=2	Q12805	EFEMP1	4.9549	4.4798	9.2807	9.0281	140.45	144.77	33.148	32.018	167.11	172.88
Peroxisomal bifunctional enzyme OS=Homo sapiens GN=EHHADH PE=1 SV=3	Q08426	EHHADH	1.1272	1.1525	1.7351	1.6431	1.4052	1.4207	3.2329	4.7358	0	4.3472
Eukaryotic translation initiation factor 2-alpha kinase 4 OS=Homo sapiens GN=EIF2AK4 PE=1 SV=3	Q9P2K8	EIF2AK4	0	0	2.0298	1.5635	0	0	0	0	0	1.5621
Eukaryotic translation initiation factor 3 subunit D OS=Homo sapiens GN=EIF3D PE=1 SV=1	O15371	EIF3D	7.4571	8.8058	11.399	11.195	0	0	0	0	0	0
Eukaryotic translation initiation factor 3 subunit E OS=Homo sapiens GN=EIF3E PE=1 SV=1	P60228	EIF3E	10.852	10.137	14.657	14.309	0	0	1.377	0	0	0
Eukaryotic translation initiation factor 3 subunit I OS=Homo sapiens GN=EIF3I PE=1 SV=1	Q13347	EIF3I	9.1479	10.033	14.274	14.495	1.917	0	1.377	1.3346	0	2.9547
Eukaryotic translation initiation factor 3 subunit J OS=Homo sapiens GN=EIF3J PE=1 SV=2	O75822	EIF3J	5.7474	4.3766	12.45	15.349	0	0	0	0	0	0
Echinoderm microtubule-associated protein-like 1 OS=Homo sapiens GN=EML1 PE=1 SV=3	O00423	EML1	0	0	1.6675	2.129	0	0	0	0	0	0
Cluster of Myosin-9 OS=Homo sapiens GN=MYH9 PE=1 SV=4 (sp|P35579|MYH9_HUMAN)	P35579	MYH9	112.41	110.65	154.77	144.79	471.74	516.88	454.61	423.18	436.96	393.92
Bifunctional glutamate/proline--tRNA ligase OS=Homo sapiens GN=EPRS PE=1 SV=5	P07814	EPRS1	41.607	45.047	58.429	57.252	20.409	19.268	21.812	22.952	23.906	24.383
Endoplasmic reticulum aminopeptidase 1 OS=Homo sapiens GN=ERAP1 PE=1 SV=3	Q9NZ08	ERAP1	0.56361	1.6868	3.7547	3.8909	0	5.5273	3.7118	0	1.9054	2.7851
Protein LAP2 OS=Homo sapiens GN=ERBB2IP PE=1 SV=2	Q96RT1	ERBIN	2.6542	2.2017	4.3398	5.2691	0	1.4207	0	1.3346	0	0
ELKS/Rab6-interacting/CAST family member 1 OS=Homo sapiens GN=ERC1 PE=1 SV=1	Q8IUD2	ERC1	12.78	11.647	18.4	19.487	1.4052	5.0087	1.9259	3.3392	1.9054	4.5168
S-formylglutathione hydrolase OS=Homo sapiens GN=ESD PE=1 SV=2	P10768	ESD	4.2596	6.2955	10.959	12.671	3.8341	4.3345	5.7778	8.0184	1.8147	4.6864
Electron transfer flavoprotein-ubiquinone oxidoreductase, mitochondrial OS=Homo sapiens GN=ETFDH PE=1 SV=2	Q16134	ETFDH	0.43898	0.97397	2.6047	2.1552	0	0	0	0	0	1.3926
Exocyst complex component 4 OS=Homo sapiens GN=EXOC4 PE=1 SV=1	Q96A65	EXOC4	10.63	11.544	13.875	13.917	1.4052	0	3.7118	2.0665	0	0
Exocyst complex component 5 OS=Homo sapiens GN=EXOC5 PE=1 SV=1	O00471	EXOC5	3.48	4.3487	6.1424	6.9253	0	0	0	1.3346	3.7201	4.0066
Acylpyruvase FAHD1, mitochondrial OS=Homo sapiens GN=FAHD1 PE=1 SV=2	Q6P587	FAHD1	0	0.48698	3.2574	3.7187	0	0	0	0	0	0
Protein NOXP20 OS=Homo sapiens GN=FAM114A1 PE=1 SV=2	Q8IWE2	FAM114A1	12.661	13.127	16.029	16.138	0	0	0	0	0	0
Fanconi anemia group B protein OS=Homo sapiens GN=FANCB PE=1 SV=1	Q8NB91	FANCB	0	0	0.50744	0.499	2.8104	0	1.8559	0	0	2.9547
Phenylalanine--tRNA ligase alpha subunit OS=Homo sapiens GN=FARSA PE=1 SV=3	Q9Y285	FARSA	6.4486	7.8608	12.444	12.9	0	0	0	2.0665	0	0
Tumor necrosis factor receptor superfamily member 6 OS=Homo sapiens GN=FAS PE=1 SV=1	P25445	FAS	5.007	4.9668	6.8829	6.3205	0	2.6859	1.8559	2.0665	0	0
Fc receptor-like protein 3 OS=Homo sapiens GN=FCRL3 PE=1 SV=1	Q96P31	FCRL3	0	0	1.0149	1.0776	0	0	0	0	0	0
Cluster of Fermitin family homolog 2 OS=Homo sapiens GN=FERMT2 PE=1 SV=1 (sp|Q96AC1|FERM2_HUMAN)	Q96AC1	FERMT2	44.627	47.932	64.677	59.913	6.1326	4.2621	19.677	23.561	8.6037	7.3019
FK506-binding protein 15 OS=Homo sapiens GN=FKBP15 PE=1 SV=2	Q5T1M5	FKBP15	10.139	10.441	12.751	12.222	0	0	0	0	0	0
Peptidyl-prolyl cis-trans isomerase FKBP8 OS=Homo sapiens GN=FKBP8 PE=1 SV=2	Q14318	FKBP8	2.1949	2.5102	4.5669	4.491	0	0	0	0	0	0
Filaggrin-2 OS=Homo sapiens GN=FLG2 PE=1 SV=1	Q5D862	FLG2	1.4416	1.0493	2.6723	2.6411	3.3222	3.588	1.8559	8.0131	7.1627	2.9547
Flotillin-2 OS=Homo sapiens GN=FLOT2 PE=1 SV=2	Q14254	FLOT2	3.9712	5.5001	11.72	13.984	33.422	36.513	86.403	134.25	34.18	53.448
Glucose-6-phosphate 1-dehydrogenase OS=Homo sapiens GN=G6PD PE=1 SV=4	P11413	G6PD	30.611	26.406	47.837	43.976	7.656	12.548	17.402	16.279	5.0705	7.4715
Glyceraldehyde-3-phosphate dehydrogenase, testis-specific OS=Homo sapiens GN=GAPDHS PE=1 SV=2	O14556	GAPDHS	0	0	8.9971	9.5972	0	1.4207	1.377	0	0	0
GTPase-activating protein and VPS9 domain-containing protein 1 OS=Homo sapiens GN=GAPVD1 PE=1 SV=2	Q14C86	GAPVD1	0.56361	0.66547	2.8074	3.7983	6.2386	6.7925	5.0888	1.3346	3.8107	7.8436
Glycine--tRNA ligase OS=Homo sapiens GN=GARS PE=1 SV=3	P41250	GARS1	30.767	31.583	47.957	51.402	2.8104	7.1759	19.258	14.275	8.5131	11.478
Trifunctional purine biosynthetic protein adenosine-3 OS=Homo sapiens GN=GART PE=1 SV=1	P22102	GART	5.5766	7.2695	13.279	13.131	3.8341	1.4207	3.3029	2.6693	5.0705	5.7398
GAS2-like protein 2 OS=Homo sapiens GN=GAS2L2 PE=2 SV=1	Q8NHY3	GAS2L2	0	0	1.15	1.0645	1.4052	0	0	0	0	0
Cluster of Transcriptional repressor p66-beta OS=Homo sapiens GN=GATAD2B PE=1 SV=1 (sp|Q8WXI9|P66B_HUMAN)	Q8WXI9	GATAD2B	6.0096	6.1192	7.3126	7.884	0	0	0	0	0	0
Glucosylceramidase OS=Homo sapiens GN=GBA PE=1 SV=3	P04062	GBA	3.4467	4.2723	7.5094	7.5431	0	0	0	0	1.6279	0
Cluster of Guanylate-binding protein 1 OS=Homo sapiens GN=GBP1 PE=1 SV=2 (sp|P32455|GBP1_HUMAN)	P32455	GBP1	3.27	2.0985	5.9297	6.7792	0	0	0	2.0665	0	0
Glutaryl-CoA dehydrogenase, mitochondrial OS=Homo sapiens GN=GCDH PE=1 SV=1	Q92947	GCDH	0	0	1.0149	0.99799	0	0	0	0	0	0
Rab GDP dissociation inhibitor alpha OS=Homo sapiens GN=GDI1 PE=1 SV=2	P31150	GDI1	21.774	20.198	24.791	24.36	9.4548	17.121	22.022	22.699	6.6984	1.5621
Rab GDP dissociation inhibitor beta OS=Homo sapiens GN=GDI2 PE=1 SV=2	P50395	GDI2	31.735	31.253	37.252	37.623	24.149	19.288	30.554	32.047	10.141	4.3472
Gamma-glutamyl hydrolase OS=Homo sapiens GN=GGH PE=1 SV=2	Q92820	GGH	5.5766	5.987	8.2194	8.7003	8.5615	7.1759	11.835	12.692	5.2573	9.0336
PDZ domain-containing protein GIPC1 OS=Homo sapiens GN=GIPC1 PE=1 SV=2	O14908	GIPC1	7.6091	6.373	11.953	10.592	0	0	7.4237	4.1331	0	0
PDZ domain-containing protein GIPC3 OS=Homo sapiens GN=GIPC3 PE=1 SV=1	Q8TF64	GIPC3	0.56361	0	2.8276	2.0625	0	0	0	1.3346	0	0
ARF GTPase-activating protein GIT1 OS=Homo sapiens GN=GIT1 PE=1 SV=2	Q9Y2X7	GIT1	0	0	1.0149	0.99799	3.8341	0	3.8519	1.3346	1.6279	1.5621
Glutaredoxin-3 OS=Homo sapiens GN=GLRX3 PE=1 SV=2	O76003	GLRX3	6.7833	5.9128	9.8498	11.104	0	0	0	0	0	1.5621
Cluster of Glia maturation factor beta OS=Homo sapiens GN=GMFB PE=1 SV=2 (sp|P60983|GMFB_HUMAN)	P60983	GMFB	0	0.97397	3.6196	3.0605	5.7389	2.1673	1.377	3.3392	0	2.9547
GMP synthase [glutamine-hydrolyzing] OS=Homo sapiens GN=GMPS PE=1 SV=1	P49915	GMPS	2.5166	4.3002	7.1573	7.53	1.4052	0	0	0	1.6279	1.5621
Guanine nucleotide-binding protein subunit beta-5 OS=Homo sapiens GN=GNB5 PE=2 SV=2	O14775	GNB5	0	0	1.1601	1.1572	0	2.6859	1.8559	2.0665	0	4.0066
N-acetylglucosamine-6-sulfatase OS=Homo sapiens GN=GNS PE=1 SV=3	P15586	GNS	7.7064	6.5214	9.8768	10.489	0	0	0	0	0	0
Golgin subfamily A member 4 OS=Homo sapiens GN=GOLGA4 PE=1 SV=1	Q13439	GOLGA4	14.884	14.262	27.116	22.747	4.2155	4.2621	2.7539	8.8689	0	13.211
Protein CASC4 OS=Homo sapiens GN=CASC4 PE=1 SV=1	Q6P4E1	GOLM2	1.7038	1.8179	2.6824	2.5615	4.2155	2.8414	0	0	0	2.7851
Golgi-associated PDZ and coiled-coil motif-containing protein OS=Homo sapiens GN=GOPC PE=1 SV=1	Q9HD26	GOPC	9.2667	9.4444	13.408	12.261	1.4052	2.8414	1.377	1.3346	0	1.3926
Aspartate aminotransferase, mitochondrial OS=Homo sapiens GN=GOT2 PE=1 SV=3	P00505	GOT2	8.9582	10.822	15.424	17.82	0	0	0	0	1.9054	2.4445
Cluster of Glycerol-3-phosphate acyltransferase 4 OS=Homo sapiens GN=AGPAT6 PE=1 SV=1 (sp|Q86UL3|GPAT4_HUMAN)	Q86UL3	GPAT4	1.6516	1.3309	5.7228	4.2711	0	0	0	0	0	0
Gephyrin OS=Homo sapiens GN=GPHN PE=1 SV=1	Q9NQX3	GPHN	0	0	2.3202	2.7076	0	2.6859	5.0888	4.1331	1.6279	6.2815
COP9 signalosome complex subunit 1 OS=Homo sapiens GN=GPS1 PE=1 SV=4	Q13098	GPS1	3.7814	3.3263	6.085	5.3487	11.084	8.9598	7.0848	6.0758	11.16	13.923
Phospholipid hydroperoxide glutathione peroxidase, mitochondrial OS=Homo sapiens GN=GPX4 PE=1 SV=3	P36969	GPX4	1.2648	1.7147	4.3398	3.7983	0	0	0	0	0	0
Growth factor receptor-bound protein 2 OS=Homo sapiens GN=GRB2 PE=1 SV=1	P62993	GRB2	1.3169	2.6134	6.5823	5.7812	5.2393	6.7925	1.8559	4.1331	3.4426	5.7398
Protein GREB1 OS=Homo sapiens GN=GREB1 PE=2 SV=1	Q4ZG55	GREB1	0	0	0.50744	0.57859	8.9429	12.112	14.04	17.356	8.5131	13.042
Glyoxylate reductase/hydroxypyruvate reductase OS=Homo sapiens GN=GRHPR PE=1 SV=1	Q9UBQ7	GRHPR	8.6117	8.0877	12.585	15.048	18.834	12.911	11.206	12.337	7.6215	11.34
Gasdermin-D OS=Homo sapiens GN=GSDMD PE=1 SV=1	P57764	GSDMD	0.82582	1.3309	4.6302	3.7721	0	0	0	0	0	0
Glutathione S-transferase Mu 2 OS=Homo sapiens GN=GSTM2 PE=1 SV=2	P28161	GSTM2	1.8805	2.5102	5.4121	5.3083	12.396	14.424	14.859	9.3531	12.516	9.2032
Glutathione S-transferase omega-1 OS=Homo sapiens GN=GSTO1 PE=1 SV=2	P78417	GSTO1	12.098	12.743	23.207	21.041	13.489	8.0577	9.2796	8.2662	5.7161	9.7779
Histone H1.0 OS=Homo sapiens GN=H1F0 PE=1 SV=3	P07305	H1-0	2.8831	1.6868	5.4999	5.7812	0	0	0	0	0	0
Hydroxyacyl-coenzyme A dehydrogenase, mitochondrial OS=Homo sapiens GN=HADH PE=1 SV=3	Q16836	HADH	2.4774	3.3542	8.0328	9.1339	1.4052	0	0	0	0	0
Cluster of Histidine--tRNA ligase, cytoplasmic OS=Homo sapiens GN=HARS PE=1 SV=2 (sp|P12081|SYHC_HUMAN)	P12081	HARS1	27.703	24.543	33.208	34.8	5.7389	8.3687	7.0147	8.2662	0	2.9547
E3 ubiquitin-protein ligase HECTD3 OS=Homo sapiens GN=HECTD3 PE=1 SV=1	Q5T447	HECTD3	0	0	1.1601	1.0645	1.917	0	3.7819	6.0758	3.7201	2.4445
Probable E3 ubiquitin-protein ligase HERC4 OS=Homo sapiens GN=HERC4 PE=1 SV=1	Q5GLZ8	HERC4	2.5688	4.197	12.921	16.344	1.4052	1.4207	3.3029	1.3346	1.6279	2.9547
Huntingtin-interacting protein 1 OS=Homo sapiens GN=HIP1 PE=1 SV=5	O00291	HIP1	0.82582	1.8179	7.3228	5.8215	0	0	3.2329	4.1331	0	0
High mobility group protein HMG-I/HMG-Y OS=Homo sapiens GN=HMGA1 PE=1 SV=3	P17096	HMGA1	3.48	4.2734	6.1526	5.7681	0	2.6859	0	0	0	2.4445
Hydroxymethylglutaryl-CoA synthase, cytoplasmic OS=Homo sapiens GN=HMGCS1 PE=1 SV=2	Q01581	HMGCS1	0	0	0.57498	0.499	23.967	17.329	22.561	12.146	15.58	12.021
Non-histone chromosomal protein HMG-14 OS=Homo sapiens GN=HMGN1 PE=1 SV=3	P05114	HMGN1	1.6516	1.9964	3.4803	3.6925	0	0	0	0	0	1.5621
Heterogeneous nuclear ribonucleoprotein U OS=Homo sapiens GN=HNRNPU PE=1 SV=6	Q00839	HNRNPU	55.277	54.574	61.797	61.567	12.083	10.744	9.2796	10.333	3.8107	4.0066
Protein Hook homolog 3 OS=Homo sapiens GN=HOOK3 PE=1 SV=2	Q86VS8	HOOK3	10.087	8.8079	20.446	16.899	1.4052	6.948	1.377	2.6693	1.9054	9.7464
Cluster of Homeobox protein Hox-D10 OS=Homo sapiens GN=HOXD10 PE=1 SV=2 (sp|P28358|HXD10_HUMAN)	P28358	HOXD10	0	0	1.1601	1.0645	1.4052	0	0	2.6693	0	1.3926
Hypoxanthine-guanine phosphoribosyltransferase OS=Homo sapiens GN=HPRT1 PE=1 SV=2	P00492	HPRT1	0.43898	1.0493	7.2248	6.033	0	1.4207	0	2.0665	0	0
Heat shock 70 kDa protein 4 OS=Homo sapiens GN=HSPA4 PE=1 SV=4	P34932	HSPA4	38.292	38.562	53.965	52.987	26.871	20.533	21.383	20.542	20.036	24.413
Intraflagellar transport protein 25 homolog OS=Homo sapiens GN=HSPB11 PE=1 SV=1	Q9Y547	HSPB11	0	0	1.0149	1.497	0	0	0	0	0	0
Isoleucine--tRNA ligase, mitochondrial OS=Homo sapiens GN=IARS2 PE=1 SV=2	Q9NSE4	IARS2	5.7866	7.7018	15.015	12.971	0	0	0	0	0	0
Isocitrate dehydrogenase [NAD] subunit beta, mitochondrial OS=Homo sapiens GN=IDH3B PE=1 SV=2	O43837	IDH3B	5.3939	4.1981	8.97	10.803	0	0	0	1.3346	0	0
Isocitrate dehydrogenase [NAD] subunit gamma, mitochondrial OS=Homo sapiens GN=IDH3G PE=1 SV=1	P51553	IDH3G	0.43898	0.56227	2.6047	2.1552	1.4052	2.1673	0	0	0	4.3472
Interferon-induced protein with tetratricopeptide repeats 5 OS=Homo sapiens GN=IFIT5 PE=1 SV=1	Q13325	IFIT5	0	0	2.2425	2.628	2.4167	2.6859	5.5677	6.1996	3.8107	2.4445
Immunoglobulin-binding protein 1 OS=Homo sapiens GN=IGBP1 PE=1 SV=1	P78318	IGBP1	1.6516	0.66547	4.6404	5.9011	0	0	3.7118	6.1996	0	0
Insulin-like growth factor-binding protein 5 OS=Homo sapiens GN=IGFBP5 PE=1 SV=1	P24593	IGFBP5	5.7474	5.8376	8.835	8.4757	0	0	5.5677	7.5343	0	0
Inhibitor of nuclear factor kappa-B kinase subunit beta OS=Homo sapiens GN=IKBKB PE=1 SV=1	O14920	IKBKB	0.82582	0	5.1478	4.1915	1.4052	10.09	3.3029	7.3485	1.8147	4.6864
Interleukin enhancer-binding factor 2 OS=Homo sapiens GN=ILF2 PE=1 SV=2	Q12905	ILF2	18.152	18.318	19.267	19.835	1.917	0	1.377	0	1.9054	1.5621
MICOS complex subunit MIC60 OS=Homo sapiens GN=IMMT PE=1 SV=1	Q16891	IMMT	26.801	26.31	42.514	38.751	0	2.8414	1.8559	0	0	0
Inositol monophosphatase 1 OS=Homo sapiens GN=IMPA1 PE=1 SV=1	P29218	IMPA1	0	0.56227	2.0973	1.6562	0	0	0	0	0	0
Inosine-5'-monophosphate dehydrogenase 2 OS=Homo sapiens GN=IMPDH2 PE=1 SV=2	P12268	IMPDH2	10.282	8.8821	19.389	18.195	3.8219	2.6859	6.4657	4.1331	1.9054	3.837
Cluster of Importin-5 OS=Homo sapiens GN=IPO5 PE=1 SV=4 (sp|O00410|IPO5_HUMAN)	O00410	IPO5	29.791	30.236	41.478	40.871	5.2393	2.8414	3.3029	4.6739	7.5308	4.3472
Importin-8 OS=Homo sapiens GN=IPO8 PE=1 SV=2	O15397	IPO8	2.6542	2.7919	5.1377	5.2691	2.8104	0	1.377	0	0	0
Ras GTPase-activating-like protein IQGAP1 OS=Homo sapiens GN=IQGAP1 PE=1 SV=1	P46940	IQGAP1	112.91	108.65	131.78	128.57	27.159	33.081	32.539	25.751	26.734	22.82
Insulin receptor substrate 1 OS=Homo sapiens GN=IRS1 PE=1 SV=1	P35568	IRS1	0	0	0.50744	0.57859	0	2.1673	4.6098	0	0	0
Iron-sulfur cluster assembly enzyme ISCU, mitochondrial OS=Homo sapiens GN=ISCU PE=1 SV=2	Q9H1K1	ISCU	0	0	4.4952	3.1935	0	0	0	0	0	1.3926
Isochorismatase domain-containing protein 2, mitochondrial OS=Homo sapiens GN=ISOC2 PE=1 SV=1	Q96AB3	ISOC2	0.56361	1.1245	2.8749	3.4715	0	0	0	0	0	0
Inositol-3-phosphate synthase 1 OS=Homo sapiens GN=ISYNA1 PE=1 SV=1	Q9NPH2	ISYNA1	0	0	0.57498	0.57859	3.8341	0	3.2329	4.0712	1.8147	0
E3 ubiquitin-protein ligase Itchy homolog OS=Homo sapiens GN=ITCH PE=1 SV=2	Q96J02	ITCH	0	0	2.2324	2.2217	1.917	0	1.377	0	0	0
Integrin alpha-1 OS=Homo sapiens GN=ITGA1 PE=1 SV=2	P56199	ITGA1	2.6542	2.3802	4.485	4.757	0	0	0	2.0665	0	0
Integrin alpha-3 OS=Homo sapiens GN=ITGA3 PE=1 SV=5	P26006	ITGA3	6.4024	5.8838	8.862	8.2809	0	1.4207	4.1309	6.0085	8.9719	0
Inter-alpha-trypsin inhibitor heavy chain H4 OS=Homo sapiens GN=ITIH4 PE=1 SV=4	Q14624	ITIH4	0	0	0.57498	0.499	9.9667	13.605	15.417	9.3478	8.5131	19.629
Inositol 1,4,5-trisphosphate receptor type 3 OS=Homo sapiens GN=ITPR3 PE=1 SV=2	Q14573	ITPR3	13.402	13.203	17.697	19.464	0	0	1.8559	1.3346	0	0
Intersectin-1 OS=Homo sapiens GN=ITSN1 PE=1 SV=3	Q15811	ITSN1	3.8669	4.1981	5.7127	6.4928	0	0	1.377	0	1.8147	0
Lysine-specific histone demethylase 1A OS=Homo sapiens GN=KDM1A PE=1 SV=2	O60341	KDM1A	0.82582	1.6115	3.4026	3.2862	1.4052	1.4207	0	0	0	2.9547
Kinesin-like protein KIF2A OS=Homo sapiens GN=KIF2A PE=1 SV=3	O00139	KIF2A	1.0026	0	2.6824	2.6411	1.4052	0	0	0	0	1.3926
Cluster of Kinesin-1 heavy chain OS=Homo sapiens GN=KIF5B PE=1 SV=1 (sp|P33176|KINH_HUMAN)	P33176	KIF5B	30.847	37.287	60.679	55.89	14.894	21.124	27.37	20.536	16.225	26.486
Kinesin light chain 1 OS=Homo sapiens GN=KLC1 PE=1 SV=2	Q07866	KLC1	17.222	17.231	36.388	30.144	0	0	1.377	0	1.9054	1.5621
Kinesin light chain 2 OS=Homo sapiens GN=KLC2 PE=1 SV=1	Q9H0B6	KLC2	2.9686	3.3273	13.093	11.25	0	0	0	0	0	0
Cytosol aminopeptidase OS=Homo sapiens GN=LAP3 PE=1 SV=3	P28838	LAP3	7.1036	9.6229	18.644	17.176	6.2386	11.801	6.9447	7.5343	9.2548	10.798
Lamin-B receptor OS=Homo sapiens GN=LBR PE=1 SV=2	Q14739	LBR	2.831	3.4295	5.5776	6.4132	0	0	0	0	0	0
L-lactate dehydrogenase A-like 6A OS=Homo sapiens GN=LDHAL6A PE=2 SV=1	Q6ZMR3	LDHAL6A	2.1949	1.9479	3.0446	2.994	0	4.2621	0	2.0046	3.6294	3.1242
LETM1 and EF-hand domain-containing protein 1, mitochondrial OS=Homo sapiens GN=LETM1 PE=1 SV=1	O95202	LETM1	8.5392	10.269	19.493	20.091	1.4052	1.4207	1.377	0	0	12.497
LIX1-like protein OS=Homo sapiens GN=LIX1L PE=2 SV=1	Q8IVB5	LIX1L	0	0	2.3202	3.1935	0	0	0	0	0	1.5621
Lysophosphatidylcholine acyltransferase 1 OS=Homo sapiens GN=LPCAT1 PE=1 SV=2	Q8NF37	LPCAT1	0	0	1.6574	1.0776	0	0	0	0	0	0
Alpha-2-macroglobulin receptor-associated protein OS=Homo sapiens GN=LRPAP1 PE=1 SV=1	P30533	LRPAP1	19.956	19.372	22.783	23.197	1.4052	0	0	5.4677	0	2.9547
Leucine-rich PPR motif-containing protein, mitochondrial OS=Homo sapiens GN=LRPPRC PE=1 SV=3	P42704	LRPPRC	31.941	38.011	50.961	53.877	0	0	0	4.1331	0	0
Volume-regulated anion channel subunit LRRC8D OS=Homo sapiens GN=LRRC8D PE=1 SV=1	Q7L1W4	LRRC8D	0	0	0.57498	0.57859	0	2.1673	1.9259	4.0092	3.6294	4.6864
Leucine-rich repeat flightless-interacting protein 1 OS=Homo sapiens GN=LRRFIP1 PE=1 SV=2	Q32MZ4	LRRFIP1	11.915	11.031	14.351	13.772	0	0	1.8559	0	0	0
E3 ubiquitin-protein ligase LRSAM1 OS=Homo sapiens GN=LRSAM1 PE=1 SV=1	Q6UWE0	LRSAM1	0	0	1.1601	1.0645	8.6553	5.3718	17.601	19.934	1.9054	6.9613
U6 snRNA-associated Sm-like protein LSm6 OS=Homo sapiens GN=LSM6 PE=1 SV=1	P62312	LSM6	0	0	1.5223	0.99799	0	0	0	0	0	0
Lanosterol synthase OS=Homo sapiens GN=LSS PE=1 SV=1	P48449	LSS	6.5529	5.7891	10.922	11.143	0	0	0	0	0	0
Latent-transforming growth factor beta-binding protein 4 OS=Homo sapiens GN=LTBP4 PE=1 SV=2	Q8N2S1	LTBP4	0	0	0.57498	0.499	29.682	31.66	3.7118	4.1331	23.201	35.043
E3 ubiquitin-protein ligase listerin OS=Homo sapiens GN=LTN1 PE=1 SV=6	O94822	LTN1	0.82582	0.66547	4.6404	4.8366	0	1.4207	1.377	2.0665	0	0
Mitotic spindle assembly checkpoint protein MAD1 OS=Homo sapiens GN=MAD1L1 PE=1 SV=2	Q9Y6D9	MAD1L1	0	0	1.1601	1.5635	1.4052	2.8414	5.0888	8.8689	0	5.9094
Melanoma-associated antigen D2 OS=Homo sapiens GN=MAGED2 PE=1 SV=2	Q9UNF1	MAGED2	3.8465	3.6358	12.968	11.669	1.4052	2.6859	3.7118	4.1331	5.348	3.837
Microtubule-associated protein 1A OS=Homo sapiens GN=MAP1A PE=1 SV=6	P78559	MAP1A	36.575	31.484	46.703	48.977	4.2155	2.8414	2.7539	4.7358	0	2.9547
Microtubule-associated protein 1B OS=Homo sapiens GN=MAP1B PE=1 SV=2	P46821	MAP1B	110.99	104.67	125.95	126.2	1.4052	1.4207	1.377	4.0039	1.9054	1.3926
Dual specificity mitogen-activated protein kinase kinase 2 OS=Homo sapiens GN=MAP2K2 PE=1 SV=1	P36507	MAP2K2	8.8218	10.187	23.399	23.97	6.7504	2.6859	11.206	11.667	3.7201	4.8889
Cluster of MAP/microtubule affinity-regulating kinase 3 OS=Homo sapiens GN=MARK3 PE=1 SV=4 (sp|P27448|MARK3_HUMAN)	P27448	MARK3	0.43898	0.97397	2.7398	2.8134	1.4052	0	0	2.0665	0	7.641
Methionine--tRNA ligase, cytoplasmic OS=Homo sapiens GN=MARS PE=1 SV=2	P56192	MARS1	12.451	12.153	16.252	16.363	1.4052	1.4207	3.3029	0	1.6279	1.3926
Calcium uniporter protein, mitochondrial OS=Homo sapiens GN=MCU PE=1 SV=1	Q8NE86	MCU	6.6587	6.1945	14.568	15.203	0	0	0	0	0	0
NADP-dependent malic enzyme OS=Homo sapiens GN=ME1 PE=1 SV=1	P48163	ME1	0.82582	0.66547	4.0553	3.1935	8.6675	10.225	3.7118	8.1423	3.8107	4.0066
Methionine aminopeptidase 1 OS=Homo sapiens GN=METAP1 PE=1 SV=2	P53582	METAP1	0	0.48698	2.1648	1.996	0	0	0	0	0	0
Protein MGARP OS=Homo sapiens GN=MGARP PE=1 SV=1	Q8TDB4	MGARP	0.43898	0.48698	1.0149	0.99799	0	0	0	0	0	0
Alpha-1,6-mannosylglycoprotein 6-beta-N-acetylglucosaminyltransferase B OS=Homo sapiens GN=MGAT5B PE=1 SV=2	Q3V5L5	MGAT5B	0	0	1.1601	1.0645	0	0	1.8559	10.333	0	2.4445
Microsomal glutathione S-transferase 3 OS=Homo sapiens GN=MGST3 PE=1 SV=1	O14880	MGST3	3.5192	3.8885	4.5323	4.5491	0	0	0	0	1.9054	0
Melanoma inhibitory activity protein 3 OS=Homo sapiens GN=MIA3 PE=1 SV=1	Q5JRA6	MIA3	8.9782	7.4017	17.385	14.717	0	0	3.3029	2.0665	0	1.5621
Protein-methionine sulfoxide oxidase MICAL1 OS=Homo sapiens GN=MICAL1 PE=1 SV=2	Q8TDZ2	MICAL1	0	0	1.0149	1.0645	1.4052	0	0	0	0	0
Calcium uptake protein 1, mitochondrial OS=Homo sapiens GN=MICU1 PE=1 SV=1	Q9BPX6	MICU1	0.82582	0.66547	1.5223	1.5635	0	0	0	0	0	1.5621
MMS19 nucleotide excision repair protein homolog OS=Homo sapiens GN=MMS19 PE=1 SV=2	Q96T76	MMS19	1.0026	0.97397	3.3925	3.7983	0	2.8414	1.377	2.6693	1.6279	0
Methylmalonyl-CoA mutase, mitochondrial OS=Homo sapiens GN=MUT PE=1 SV=4	P22033	MMUT	2.0052	1.6115	5.9297	4.7167	0	0	0	0	0	1.3926
CDK-activating kinase assembly factor MAT1 OS=Homo sapiens GN=MNAT1 PE=1 SV=1	P51948	MNAT1	0.82582	0.66547	2.3202	2.129	0	0	0	0	0	0
M-phase phosphoprotein 9 OS=Homo sapiens GN=MPHOSPH9 PE=1 SV=4	Q99550	MPHOSPH9	1.1272	1.1245	3.4701	2.8003	4.2155	1.4207	4.6098	1.3346	1.6279	0
Myosin phosphatase Rho-interacting protein OS=Homo sapiens GN=MPRIP PE=1 SV=3	Q6WCQ1	MPRIP	27.988	29.117	33.781	32.152	1.4052	1.4207	2.7539	2.6693	0	1.5621
3-mercaptopyruvate sulfurtransferase OS=Homo sapiens GN=MPST PE=1 SV=3	P25325	MPST	1.5662	1.6115	4.8371	4.7298	6.6444	9.8618	6.6058	5.3439	5.4441	5.7398
39S ribosomal protein L39, mitochondrial OS=Homo sapiens GN=MRPL39 PE=1 SV=3	Q9NYK5	MRPL39	3.3033	3.0457	4.5627	5.3487	0	0	5.5677	8.2662	0	0
39S ribosomal protein L9, mitochondrial OS=Homo sapiens GN=MRPL9 PE=1 SV=2	Q9BYD2	MRPL9	1.2648	0.97397	4.485	3.6925	0	0	0	0	0	0
28S ribosomal protein S27, mitochondrial OS=Homo sapiens GN=MRPS27 PE=1 SV=3	Q92552	MRPS27	1.1272	1.8932	3.4026	3.2066	1.4052	0	1.9259	2.0046	0	0
Mitochondrial peptide methionine sulfoxide reductase OS=Homo sapiens GN=MSRA PE=1 SV=1	Q9UJ68	MSRA	0.56361	0	2.7398	2.3144	0	0	0	0	0	0
Myotubularin-related protein 1 OS=Homo sapiens GN=MTMR1 PE=1 SV=4	Q13613	MTMR1	0	0.48698	1.6574	1.6431	0	0	3.2329	2.0665	1.9054	0
Superkiller viralicidic activity 2-like 2 OS=Homo sapiens GN=SKIV2L2 PE=1 SV=3	P42285	MTREX	1.0026	2.0985	4.4175	4.8497	2.8104	2.8414	1.377	2.6693	0	2.7851
Unconventional myosin-XVIIIa OS=Homo sapiens GN=MYO18A PE=1 SV=3	Q92614	MYO18A	2.5296	1.9964	9.2807	7.4515	0	0	1.377	1.3346	0	1.5621
Unconventional myosin-IXb OS=Homo sapiens GN=MYO9B PE=1 SV=3	Q13459	MYO9B	0.43898	1.6394	6.7275	6.9787	0	0	1.8559	4.1331	0	1.5621
NEDD4-binding protein 2 OS=Homo sapiens GN=N4BP2 PE=1 SV=2	Q86UW6	N4BP2	1.0026	1.1245	1.6574	1.7358	1.4052	1.4207	1.377	1.3346	0	2.9547
Cluster of 14-3-3 protein zeta/delta OS=Homo sapiens GN=YWHAZ PE=1 SV=1 (sp|P63104|1433Z_HUMAN)	P63104	YWHAZ	130.69	113.07	163.18	168.6	207.23	203.76	250.19	251	160.9	138.99
N-alpha-acetyltransferase 25, NatB auxiliary subunit OS=Homo sapiens GN=NAA25 PE=1 SV=1	Q14CX7	NAA25	0.82582	0.56227	1.7249	1.7358	0	0	0	0	0	1.3926
NAD kinase 2, mitochondrial OS=Homo sapiens GN=NADK2 PE=1 SV=2	Q4G0N4	NADK2	2.4774	2.9704	5.6552	4.757	3.8219	1.4207	1.8559	0	0	4.8889
N-acetyl-D-glucosamine kinase OS=Homo sapiens GN=NAGK PE=1 SV=4	Q9UJ70	NAGK	8.3162	11.543	17.417	18.346	0	0	0	0	0	0
Alpha-N-acetylglucosaminidase OS=Homo sapiens GN=NAGLU PE=1 SV=2	P54802	NAGLU	1.4416	3.3263	10.892	11.853	0	0	0	2.0665	0	1.3926
Cluster of Protein FAM45B OS=Homo sapiens GN=FAM45B PE=2 SV=1 (sp|Q6NSW5|FA45B_HUMAN)	Q6NSW5	nan	0.56361	0.56227	1.0824	1.1572	0	0	0	0	0	0
IgGFc-binding protein OS=Homo sapiens GN=FCGBP PE=1 SV=3	Q9Y6R7	nan	0	0	1.15	1.0776	6.1326	4.2621	13.691	9.3478	6.8852	7.3019
Neuron navigator 2 OS=Homo sapiens GN=NAV2 PE=1 SV=3	Q8IVL1	NAV2	1.1272	0.66547	3.4026	3.3789	1.4052	1.4207	2.7539	4.7358	0	4.5168
NAD(P)H-hydrate epimerase OS=Homo sapiens GN=APOA1BP PE=1 SV=2	Q8NCW5	NAXE	0	0	1.15	1.1572	0	0	0	0	0	0
Neurochondrin OS=Homo sapiens GN=NCDN PE=1 SV=1	Q9UBB6	NCDN	1.0026	1.1245	1.5899	1.5766	0	0	0	0	0	0
Neutral cholesterol ester hydrolase 1 OS=Homo sapiens GN=NCEH1 PE=1 SV=3	Q6PIU2	NCEH1	15.584	17.886	21.664	22.224	0	0	0	0	0	0
Nuclear receptor coactivator 2 OS=Homo sapiens GN=NCOA2 PE=1 SV=2	Q15596	NCOA2	0.56361	0.56227	3.4026	3.6925	0	2.8414	4.1309	7.3431	0	1.3926
NADH dehydrogenase [ubiquinone] 1 alpha subcomplex subunit 8 OS=Homo sapiens GN=NDUFA8 PE=1 SV=3	P51970	NDUFA8	5.2563	4.3013	7.3126	6.9122	0	0	0	2.0665	0	0
NADH dehydrogenase [ubiquinone] 1 beta subcomplex subunit 10 OS=Homo sapiens GN=NDUFB10 PE=1 SV=3	O96000	NDUFB10	0.56361	0.48698	1.5899	1.5766	0	0	0	0	0	0
Nebulin OS=Homo sapiens GN=NEB PE=1 SV=5	P20929	NEB	2.2674	2.2491	3.3925	3.2862	2.4167	5.5273	7.8427	8.137	3.8107	6.7917
Neurofilament light polypeptide OS=Homo sapiens GN=NEFL PE=1 SV=3	P07196	NEFL	1.6516	1.3309	4.0595	5.123	0	0	6.5358	0	0	1.5621
Cluster of Serine/threonine-protein kinase Nek7 OS=Homo sapiens GN=NEK7 PE=1 SV=1 (sp|Q8TDX7|NEK7_HUMAN)	Q8TDX7	NEK7	2.7585	2.9972	6.3594	7.3043	0	0	0	0	0	1.5621
Serine/threonine-protein kinase Nek9 OS=Homo sapiens GN=NEK9 PE=1 SV=2	Q8TD19	NEK9	1.3894	1.0493	2.1648	2.0756	2.8104	9.1153	9.8387	4.0039	0	6.9613
Nuclear export mediator factor NEMF OS=Homo sapiens GN=NEMF PE=1 SV=4	O60524	NEMF	0	1.0493	2.7499	3.0605	1.4052	0	0	2.0665	0	0
Neurofibromin OS=Homo sapiens GN=NF1 PE=1 SV=2	P21359	NF1	1.3894	1.2277	2.2425	2.7207	0	0	1.377	0	0	0
Omega-amidase NIT2 OS=Homo sapiens GN=NIT2 PE=1 SV=1	Q9NQR4	NIT2	1.0026	1.6115	3.7547	3.3124	0	0	0	0	0	0
Neurolysin, mitochondrial OS=Homo sapiens GN=NLN PE=1 SV=1	Q9BYT8	NLN	4.1291	4.6851	11.673	12.102	0	0	0	4.0712	0	1.3926
Nucleoside diphosphate kinase 3 OS=Homo sapiens GN=NME3 PE=1 SV=2	Q13232	NME3	0.87796	0.97397	4.702	3.493	0	1.4207	0	5.3439	0	0
Glycylpeptide N-tetradecanoyltransferase 1 OS=Homo sapiens GN=NMT1 PE=1 SV=2	P30419	NMT1	3.5192	4.5261	9.0072	7.6096	4.3337	2.6859	3.7819	4.0712	3.6294	2.4445
Glycylpeptide N-tetradecanoyltransferase 2 OS=Homo sapiens GN=NMT2 PE=1 SV=1	O60551	NMT2	1.6908	2.1738	6.7647	6.0461	1.917	0	1.9259	4.0712	3.6294	0
Polynucleotide 5'-hydroxyl-kinase NOL9 OS=Homo sapiens GN=NOL9 PE=1 SV=1	Q5SY16	NOL9	0.43898	0	2.1648	1.6562	0	0	0	0	0	0
Nucleolar protein 58 OS=Homo sapiens GN=NOP58 PE=1 SV=1	Q9Y2X3	NOP58	7.6091	8.9864	12.89	13.153	0	0	0	0	0	0
Nuclear protein localization protein 4 homolog OS=Homo sapiens GN=NPLOC4 PE=1 SV=3	Q8TAT6	NPLOC4	5.7866	6.831	10.99	9.4998	1.4052	2.1673	1.9259	0	3.6294	1.5621
Nuclear receptor-binding protein OS=Homo sapiens GN=NRBP1 PE=1 SV=1	Q9UHY1	NRBP1	3.48	2.6608	6.1424	6.5855	4.3337	7.5391	1.9259	4.1331	5.6254	3.837
Nuclear pore complex protein Nup107 OS=Homo sapiens GN=NUP107 PE=1 SV=1	P57740	NUP107	0.43898	0	2.0973	2.0625	0	0	0	0	0	1.5621
Cluster of Nuclear pore complex protein Nup133 OS=Homo sapiens GN=NUP133 PE=1 SV=2 (sp|Q8WUM0|NU133_HUMAN)	Q8WUM0	NUP133	2.2544	2.764	4.7696	4.2308	0	0	0	0	0	0
Nuclear pore complex protein Nup214 OS=Homo sapiens GN=NUP214 PE=1 SV=2	P35658	NUP214	1.3894	1.8932	3.4026	3.2862	0	0	0	0	0	1.3926
Nucleoporin Nup37 OS=Homo sapiens GN=NUP37 PE=1 SV=1	Q8NFH4	NUP37	0	1.0493	3.4701	4.3638	0	0	0	0	0	0
NACHT and WD repeat domain-containing protein 2 OS=Homo sapiens GN=NWD2 PE=2 SV=3	Q9ULI1	NWD2	0.56361	0.66547	1.15	1.1572	0	0	0	1.3346	0	1.5621
Cluster of 2-oxoglutarate dehydrogenase, mitochondrial OS=Homo sapiens GN=OGDH PE=1 SV=3 (sp|Q02218|ODO1_HUMAN)	Q02218	OGDH	20.682	22.091	37.424	34.97	0	1.4207	1.377	0	0	2.9547
Olfactomedin-like protein 2B OS=Homo sapiens GN=OLFML2B PE=2 SV=2	Q68BL8	OLFML2B	1.6516	1.9964	3.4803	3.1935	0	0	0	0	0	0
Dynamin-like 120 kDa protein, mitochondrial OS=Homo sapiens GN=OPA1 PE=1 SV=3	O60313	OPA1	14.432	12.106	19.483	18.369	4.8334	6.7925	0	2.0665	0	8.726
Oxidation resistance protein 1 OS=Homo sapiens GN=OXR1 PE=1 SV=2	Q8N573	OXR1	0	0.56227	2.8276	2.7076	0	0	0	0	0	0
Protein kinase C and casein kinase substrate in neurons protein 3 OS=Homo sapiens GN=PACSIN3 PE=1 SV=2	Q9UKS6	PACSIN3	3.0411	3.3273	6.3079	6.387	2.4167	2.6859	11.135	6.1996	1.9054	1.5621
Platelet-activating factor acetylhydrolase IB subunit alpha OS=Homo sapiens GN=PAFAH1B1 PE=1 SV=2	P43034	PAFAH1B1	19.235	19.02	26.423	26.045	14.694	12.859	25.115	24.225	15.398	17.559
Platelet-activating factor acetylhydrolase IB subunit gamma OS=Homo sapiens GN=PAFAH1B3 PE=1 SV=1	Q15102	PAFAH1B3	0	0	1.15	1.1572	0	0	0	0	0	0
Polyadenylate-binding protein-interacting protein 1 OS=Homo sapiens GN=PAIP1 PE=1 SV=1	Q9H074	PAIP1	0.87796	0.97397	2.0298	1.996	0	0	0	0	0	0
A-kinase anchor protein 2 OS=Homo sapiens GN=AKAP2 PE=1 SV=3	Q9Y2D5	PALM2AKAP2	6.9268	6.7836	17.183	15.216	0	0	0	1.3346	0	0
Pantothenate kinase 4 OS=Homo sapiens GN=PANK4 PE=1 SV=1	Q9NVE7	PANK4	0.82582	0.66547	1.6675	1.6431	5.2393	0	1.9259	6.0758	5.2573	3.1242
Bifunctional 3'-phosphoadenosine 5'-phosphosulfate synthase 2 OS=Homo sapiens GN=PAPSS2 PE=1 SV=2	O95340	PAPSS2	16.317	16.713	21.176	20.063	0	0	1.9259	2.0046	1.8147	0
PRKC apoptosis WT1 regulator protein OS=Homo sapiens GN=PAWR PE=1 SV=1	Q96IZ0	PAWR	14.569	15.023	23.264	22.261	0	0	0	0	0	0
Cluster of Poly(rC)-binding protein 1 OS=Homo sapiens GN=PCBP1 PE=1 SV=2 (sp|Q15365|PCBP1_HUMAN)	Q15365	PCBP1	24.521	22.363	29.671	32.148	8.1678	2.6859	13.201	7.4104	9.2548	5.5687
Protein-L-isoaspartate(D-aspartate) O-methyltransferase OS=Homo sapiens GN=PCMT1 PE=1 SV=4	P22061	PCMT1	3.2178	3.0178	8.8822	7.0975	0	0	0	0	0	0
Programmed cell death 6-interacting protein OS=Homo sapiens GN=PDCD6IP PE=1 SV=1	Q8WUM4	PDCD6IP	27.753	27.546	40.654	45.989	64.603	65.26	66.644	66.632	48.953	63.123
cGMP-specific 3',5'-cyclic phosphodiesterase OS=Homo sapiens GN=PDE5A PE=1 SV=2	O76074	PDE5A	4.4101	2.9972	11.362	11.575	22.35	18.231	17.751	14.084	20.837	10.629
Cluster of Pyruvate dehydrogenase E1 component subunit alpha, somatic form, mitochondrial OS=Homo sapiens GN=PDHA1 PE=1 SV=3 (sp|P08559|ODPA_HUMAN)	P08559	PDHA1	5.7996	8.1693	21.637	17.75	0	0	1.377	3.4012	0	0
Pyruvate dehydrogenase E1 component subunit beta, mitochondrial OS=Homo sapiens GN=PDHB PE=1 SV=3	P11177	PDHB	10.407	12.312	18.955	20.882	0	0	0	0	0	0
Pyruvate dehydrogenase protein X component, mitochondrial OS=Homo sapiens GN=PDHX PE=1 SV=3	O00330	PDHX	0	0.97397	5.06	5.4152	0	0	0	0	0	0
Protein disulfide-isomerase-like protein of the testis OS=Homo sapiens GN=PDILT PE=1 SV=2	Q8N807	PDILT	0	0	0.50744	0.499	2.8104	0	0	2.6693	0	0
Pyridoxal kinase OS=Homo sapiens GN=PDXK PE=1 SV=1	O00764	PDXK	1.4416	1.9479	4.9925	5.8477	0	0	0	1.3346	0	0
Phosphatidylethanolamine-binding protein 1 OS=Homo sapiens GN=PEBP1 PE=1 SV=3	P30086	PEBP1	10.792	9.7797	14.521	13.43	3.3222	4.2621	7.4338	11.352	3.2558	2.7851
Phosphoribosylformylglycinamidine synthase OS=Homo sapiens GN=PFAS PE=1 SV=4	O15067	PFAS	0.43898	0.56227	1.6574	1.5766	9.9667	10.764	12.384	12.022	12.142	9.9175
6-phosphogluconate dehydrogenase, decarboxylating OS=Homo sapiens GN=PGD PE=1 SV=3	P52209	PGD	9.0695	11.571	27.557	22.811	50.732	49.217	39.205	39.964	39.245	43.226
Phosphoglycolate phosphatase OS=Homo sapiens GN=PGP PE=1 SV=1	A6NDG6	PGP	0.56361	0.56227	1.0824	1.1572	1.917	0	1.9259	4.0092	0	0
Phosphatase and actin regulator 2 OS=Homo sapiens GN=PHACTR2 PE=1 SV=2	O75167	PHACTR2	0	0	1.1601	1.6562	0	0	0	0	0	0
Pleckstrin homology-like domain family A member 3 OS=Homo sapiens GN=PHLDA3 PE=1 SV=1	Q9Y5J5	PHLDA3	0.56361	0.56227	1.15	1.0776	0	0	0	3.3392	0	0
Phosphatidylinositol transfer protein alpha isoform OS=Homo sapiens GN=PITPNA PE=1 SV=2	Q00169	PITPNA	1.953	2.0985	3.7547	3.2328	0	0	0	0	0	0
Presequence protease, mitochondrial OS=Homo sapiens GN=PITRM1 PE=1 SV=3	Q5JRX3	PITRM1	15.112	17.581	37.402	35.258	0	0	0	4.1331	0	0
Cytosolic phospholipase A2 beta OS=Homo sapiens GN=PLA2G4B PE=1 SV=2	P0C869	PLA2G4B	0	0	0.50744	0.57859	2.8104	1.4207	1.377	1.3346	0	1.5621
Proline synthase co-transcribed bacterial homolog protein OS=Homo sapiens GN=PROSC PE=1 SV=1	O94903	PLPBP	0	0.97397	2.7499	2.6411	0	0	1.377	0	0	1.3926
Protein PML OS=Homo sapiens GN=PML PE=1 SV=3	P29590	PML	13.232	13.109	20.145	22.747	0	0	0	0	0	0
Mitochondrial-processing peptidase subunit alpha OS=Homo sapiens GN=PMPCA PE=1 SV=2	Q10713	PMPCA	3.0078	1.8932	7.0121	5.6136	0	0	0	0	0	0
Phosphomevalonate kinase OS=Homo sapiens GN=PMVK PE=1 SV=3	Q15126	PMVK	0.56361	0.56227	1.5899	1.5766	1.4052	0	0	0	0	1.3926
Purine nucleoside phosphorylase OS=Homo sapiens GN=PNP PE=1 SV=2	P00491	PNP	9.784	9.2586	15.139	13.316	6.6444	5.0087	6.6058	4.0039	1.8147	2.9547
Polyribonucleotide nucleotidyltransferase 1, mitochondrial OS=Homo sapiens GN=PNPT1 PE=1 SV=2	Q8TCS8	PNPT1	0.56361	0.48698	1.6574	2.0756	0	0	0	0	0	0
Polymerase delta-interacting protein 2 OS=Homo sapiens GN=POLDIP2 PE=1 SV=1	Q9Y2S7	POLDIP2	0	0	1.5899	0.99799	0	0	0	0	0	0
Phosphopantothenate--cysteine ligase OS=Homo sapiens GN=PPCS PE=1 SV=2	Q9HAB8	PPCS	0.56361	1.1245	2.7398	2.6542	0	0	0	0	0	0
Peptidyl-prolyl cis-trans isomerase F, mitochondrial OS=Homo sapiens GN=PPIF PE=1 SV=1	P30405	PPIF	0.82582	0	6.6701	5.8346	0	0	0	0	0	0
Protein phosphatase 1B OS=Homo sapiens GN=PPM1B PE=1 SV=1	O75688	PPM1B	0	0.66547	2.7499	2.1421	1.4052	7.1035	0	2.6693	6.5115	14.978
Protein phosphatase methylesterase 1 OS=Homo sapiens GN=PPME1 PE=1 SV=3	Q9Y570	PPME1	3.0411	4.1702	7.4477	8.0432	1.4052	0	0	1.3346	0	0
Protein phosphatase 1 regulatory subunit 12C OS=Homo sapiens GN=PPP1R12C PE=1 SV=1	Q9BZL4	PPP1R12C	2.0906	3.3273	7.3903	6.4132	0	0	0	1.3346	0	0
Protein phosphatase 1 regulatory subunit 7 OS=Homo sapiens GN=PPP1R7 PE=1 SV=1	Q15435	PPP1R7	3.7814	4.3755	8.2296	8.5814	1.4052	1.4207	0	1.3346	0	2.9547
Cluster of Serine/threonine-protein phosphatase 2B catalytic subunit alpha isoform OS=Homo sapiens GN=PPP3CA PE=1 SV=1 (sp|Q08209|PP2BA_HUMAN)	Q08209	PPP3CA	12.916	10.39	19.81	19.672	9.5608	11.801	18.639	12.94	5.2573	5.2296
Serine/threonine-protein phosphatase 4 regulatory subunit 3A OS=Homo sapiens GN=PPP4R3A PE=1 SV=1	Q6IN85	PPP4R3A	3.0207	3.4574	5.0701	4.6905	0	0	1.377	1.3346	0	0
Peroxiredoxin-2 OS=Homo sapiens GN=PRDX2 PE=1 SV=5	P32119	PRDX2	15.02	13.408	24.14	26.628	1.917	0	1.8559	4.1331	1.9054	1.5621
Prolyl endopeptidase OS=Homo sapiens GN=PREP PE=1 SV=2	P48147	PREP	2.7789	3.8885	12.265	11.448	10.978	16.291	27.72	16.82	15.676	14.433
Phosphatidylinositol 3,4,5-trisphosphate-dependent Rac exchanger 2 protein OS=Homo sapiens GN=PREX2 PE=2 SV=1	Q70Z35	PREX2	0	0	2.2324	2.1421	1.4052	0	3.7118	4.1331	0	4.5168
5'-AMP-activated protein kinase catalytic subunit alpha-2 OS=Homo sapiens GN=PRKAA2 PE=1 SV=2	P54646	PRKAA2	0.43898	0.56227	1.15	1.1572	2.4167	0	5.5677	6.1996	0	0
Cluster of 5'-AMP-activated protein kinase subunit gamma-1 OS=Homo sapiens GN=PRKAG1 PE=1 SV=1 (sp|P54619|AAKG1_HUMAN)	P54619	PRKAG1	0.43898	0.97397	3.1797	2.5746	0	0	0	0	1.6279	0
Phosphoribosyl pyrophosphate synthase-associated protein 2 OS=Homo sapiens GN=PRPSAP2 PE=1 SV=1	O60256	PRPSAP2	0.43898	0.48698	1.5899	1.497	0	0	0	0	0	0
Prosaposin OS=Homo sapiens GN=PSAP PE=1 SV=2	P07602	PSAP	2.831	2.0985	5.4222	4.7298	0	0	0	0	0	0
Phosphoserine aminotransferase OS=Homo sapiens GN=PSAT1 PE=1 SV=2	Q9Y617	PSAT1	4.135	4.197	8.0844	9.9371	14.824	13.004	16.714	12.028	12.703	9.3727
Proteasome subunit alpha type-1 OS=Homo sapiens GN=PSMA1 PE=1 SV=1	P25786	PSMA1	18.691	16.632	22.337	22.591	20.657	32.862	25.515	27.096	16.695	22.988
Proteasome subunit beta type-1 OS=Homo sapiens GN=PSMB1 PE=1 SV=2	P20618	PSMB1	2.5688	5.2463	11.927	10.105	7.1563	9.3432	0	0	4.8837	5.9094
Proteasome subunit beta type-3 OS=Homo sapiens GN=PSMB3 PE=1 SV=2	P49720	PSMB3	5.8909	6.5967	9.437	8.7799	6.1326	6.4294	4.6799	1.3346	8.5131	8.6945
Proteasome subunit beta type-8 OS=Homo sapiens GN=PSMB8 PE=1 SV=3	P28062	PSMB8	1.0026	1.461	3.1898	4.2177	0	0	0	0	0	0
26S protease regulatory subunit 4 OS=Homo sapiens GN=PSMC1 PE=1 SV=1	P62191	PSMC1	12.568	14.444	20.834	18.734	21.314	15.389	15.755	17.614	20.65	20.885
26S proteasome non-ATPase regulatory subunit 2 OS=Homo sapiens GN=PSMD2 PE=1 SV=3	Q13200	PSMD2	21.082	24.033	33.597	36.128	45.911	51.612	39.264	37.362	47.854	56.097
Proteasome activator complex subunit 1 OS=Homo sapiens GN=PSME1 PE=1 SV=1	Q06323	PSME1	5.8909	7.1942	11.477	12.419	0	0	0	1.3346	0	1.5621
Proteasome assembly chaperone 1 OS=Homo sapiens GN=PSMG1 PE=1 SV=1	O95456	PSMG1	0.82582	0.66547	2.8952	2.628	0	0	0	0	0	0
Pentatricopeptide repeat domain-containing protein 3, mitochondrial OS=Homo sapiens GN=PTCD3 PE=1 SV=3	Q96EY7	PTCD3	1.8284	1.5362	5.4898	4.2973	0	0	0	0	0	0
Serine/threonine-protein phosphatase 2A activator OS=Homo sapiens GN=PPP2R4 PE=1 SV=3	Q15257	PTPA	1.1272	1.1245	1.6574	1.6562	1.917	2.1673	3.3029	2.0046	0	0
Tyrosine-protein phosphatase non-receptor type 23 OS=Homo sapiens GN=PTPN23 PE=1 SV=1	Q9H3S7	PTPN23	3.3554	4.4798	8.5504	8.5291	1.4052	0	3.2329	4.1331	0	1.3926
Periodic tryptophan protein 1 homolog OS=Homo sapiens GN=PWP1 PE=1 SV=1	Q13610	PWP1	4.1291	3.1489	6.3754	5.9011	0	0	0	0	0	0
Dihydropteridine reductase OS=Homo sapiens GN=QDPR PE=1 SV=2	P09417	QDPR	0	0	0.50744	0.57859	6.1326	5.6828	5.2288	4.6739	1.6279	5.7398
Protein quaking OS=Homo sapiens GN=QKI PE=1 SV=1	Q96PU8	QKI	2.0906	2.1264	3.9776	4.1915	0	0	1.8559	0	0	1.3926
Rab3 GTPase-activating protein non-catalytic subunit OS=Homo sapiens GN=RAB3GAP2 PE=1 SV=1	Q9H2M9	RAB3GAP2	2.8831	4.0465	8.0168	8.1217	1.4052	0	0	0	0	1.3926
Rab GTPase-activating protein 1 OS=Homo sapiens GN=RABGAP1 PE=1 SV=3	Q9Y3P9	RABGAP1	1.6516	3.2242	9.1355	8.4626	0	0	0	0	0	0
Cluster of E3 SUMO-protein ligase RanBP2 OS=Homo sapiens GN=RANBP2 PE=1 SV=2 (sp|P49792|RBP2_HUMAN)	P49792	RANBP2	17.735	14.309	30.721	29.779	14.67	3.588	10.657	6.1377	0	6.7917
Ran GTPase-activating protein 1 OS=Homo sapiens GN=RANGAP1 PE=1 SV=1	P46060	RANGAP1	3.1975	5.1236	10.767	10.431	0	0	0	2.0665	0	0
RCC1 and BTB domain-containing protein 1 OS=Homo sapiens GN=RCBTB1 PE=2 SV=1	Q8NDN9	RCBTB1	0	0.66547	2.8276	2.129	0	0	0	0	0	0
LisH domain and HEAT repeat-containing protein KIAA1468 OS=Homo sapiens GN=KIAA1468 PE=1 SV=2	Q9P260	RELCH	0.82582	0.66547	5.06	4.8497	0	0	0	0	0	0
Ral guanine nucleotide dissociation stimulator-like 1 OS=Homo sapiens GN=RGL1 PE=1 SV=1	Q9NZL6	RGL1	0	0	1.0824	1.1572	0	0	0	0	0	0
2-5A-dependent ribonuclease OS=Homo sapiens GN=RNASEL PE=1 SV=2	Q05823	RNASEL	0	0.56227	2.8952	2.129	1.4052	0	0	1.3346	0	0
Aminopeptidase B OS=Homo sapiens GN=RNPEP PE=1 SV=2	Q9H4A4	RNPEP	6.4749	8.4425	13.314	12.666	12.489	4.1066	6.9447	6.1996	1.9054	7.8436
Rho-associated protein kinase 1 OS=Homo sapiens GN=ROCK1 PE=1 SV=1	Q13464	ROCK1	8.5263	8.8348	14.988	15.162	20.015	12.631	23.319	25.751	5.1611	12.904
Rho-associated protein kinase 2 OS=Homo sapiens GN=ROCK2 PE=1 SV=4	O75116	ROCK2	13.409	12.422	27.608	28.276	20.239	20.605	42.766	56.878	14.688	18.471
RRP12-like protein OS=Homo sapiens GN=RRP12 PE=1 SV=2	Q5JTH9	RRP12	1.2648	1.3309	3.8999	5.4283	0	0	1.377	0	0	0
RuvB-like 2 OS=Homo sapiens GN=RUVBL2 PE=1 SV=3	Q9Y230	RUVBL2	9.5477	11.111	16.929	18.148	3.3222	0	1.377	2.0046	5.0705	1.3926
Ryanodine receptor 1 OS=Homo sapiens GN=RYR1 PE=1 SV=3	P21817	RYR1	1.8284	2.277	3.4026	3.6391	2.8104	1.4207	4.1309	2.0665	0	1.5621
Non-specific lipid-transfer protein OS=Homo sapiens GN=SCP2 PE=1 SV=2	P22307	SCP2	27.041	23.588	32.758	33.841	0	0	0	0	0	0
Signal peptide, CUB and EGF-like domain-containing protein 3 OS=Homo sapiens GN=SCUBE3 PE=1 SV=1	Q8IX30	SCUBE3	8.3162	7.8329	9.4099	9.5794	17.217	26.744	14.578	14.821	26.927	17.76
Syndecan-4 OS=Homo sapiens GN=SDC4 PE=1 SV=2	P31431	SDC4	2.4774	3.1489	4.4952	4.258	0	0	1.8559	4.1331	0	2.4445
45 kDa calcium-binding protein OS=Homo sapiens GN=SDF4 PE=1 SV=1	Q9BRK5	SDF4	25.763	24.935	30.276	31.05	0	0	0	0	0	0
Signal peptidase complex catalytic subunit SEC11A OS=Homo sapiens GN=SEC11A PE=1 SV=1	P67812	SEC11A	7.831	8.4693	11.197	12.851	0	0	0	0	0	1.3926
Protein transport protein Sec31A OS=Homo sapiens GN=SEC31A PE=1 SV=3	O94979	SEC31A	32.774	32.963	44.654	45.09	11.977	15.597	12.582	17.135	18.782	25.942
Leukocyte elastase inhibitor OS=Homo sapiens GN=SERPINB1 PE=1 SV=1	P30740	SERPINB1	3.919	4.6851	7.9552	7.4112	0	0	0	0	0	2.9547
Serpin B6 OS=Homo sapiens GN=SERPINB6 PE=1 SV=3	P35237	SERPINB6	8.2641	7.9824	12.144	12.088	1.4052	0	0	1.3346	0	0
Splicing factor 3B subunit 2 OS=Homo sapiens GN=SF3B2 PE=1 SV=2	Q13435	SF3B2	11.796	12.182	25.046	21.369	0	0	0	2.0665	1.9054	0
Cluster of Endophilin-A2 OS=Homo sapiens GN=SH3GL1 PE=1 SV=1 (sp|Q99961|SH3G1_HUMAN)	Q99961	SH3GL1	14.247	15.77	25.486	22.22	0	0	0	2.0665	0	2.4445
SH3 and PX domain-containing protein 2B OS=Homo sapiens GN=SH3PXD2B PE=1 SV=3	A1X283	SH3PXD2B	0.82582	0	3.9776	5.2691	0	0	0	0	0	3.1242
Leucine-rich repeat protein SHOC-2 OS=Homo sapiens GN=SHOC2 PE=1 SV=2	Q9UQ13	SHOC2	0.56361	0.56227	1.15	1.1572	0	0	0	0	0	0
Helicase SKI2W OS=Homo sapiens GN=SKIV2L PE=1 SV=3	Q15477	SKIV2L	2.5296	3.0457	7.0898	7.8437	1.917	2.6859	1.9259	2.0046	0	4.0066
Solute carrier family 12 member 2 OS=Homo sapiens GN=SLC12A2 PE=1 SV=1	P55011	SLC12A2	0	0	1.15	1.0776	0	0	0	0	0	0
Solute carrier family 12 member 6 OS=Homo sapiens GN=SLC12A6 PE=1 SV=2	Q9UHW9	SLC12A6	6.8354	6.6815	8.0328	8.6087	0	0	0	0	0	0
Tricarboxylate transport protein, mitochondrial OS=Homo sapiens GN=SLC25A1 PE=1 SV=2	P53007	SLC25A1	9.8824	11.385	14.45	14.389	0	0	0	0	0	0
Calcium-binding mitochondrial carrier protein Aralar2 OS=Homo sapiens GN=SLC25A13 PE=1 SV=2	Q9UJS0	SLC25A13	5.662	4.5066	10.55	9.16	1.4052	0	0	0	0	0
Cluster of Mitochondrial glutamate carrier 2 OS=Homo sapiens GN=SLC25A18 PE=1 SV=1 (sp|Q9H1K4|GHC2_HUMAN)	Q9H1K4	SLC25A18	0	0.48698	2.7499	2.8003	0	0	0	3.4012	0	0
Solute carrier family 26 member 9 OS=Homo sapiens GN=SLC26A9 PE=1 SV=1	Q7LBE3	SLC26A9	0	0	0.57498	0.499	1.4052	1.4207	6.9447	7.5343	0	0
Cluster of Mothers against decapentaplegic homolog 3 OS=Homo sapiens GN=SMAD3 PE=1 SV=1 (sp|P84022|SMAD3_HUMAN)	P84022	SMAD3	2.2544	2.3523	4.6201	5.6136	0	0	0	4.1331	0	1.5621
Probable global transcription activator SNF2L1 OS=Homo sapiens GN=SMARCA1 PE=1 SV=2	P28370	SMARCA1	3.8669	4.4798	8.5504	8.4626	0	0	1.377	0	0	3.1242
SWI/SNF complex subunit SMARCC2 OS=Homo sapiens GN=SMARCC2 PE=1 SV=1	Q8TAQ2	SMARCC2	3.919	5.4259	7.8978	8.0432	0	1.4207	1.8559	3.4012	1.9054	0
Structural maintenance of chromosomes protein 1A OS=Homo sapiens GN=SMC1A PE=1 SV=2	Q14683	SMC1A	3.48	4.9936	8.5504	10.172	4.2155	4.2621	0	7.5343	3.4426	7.1324
Structural maintenance of chromosomes protein 3 OS=Homo sapiens GN=SMC3 PE=1 SV=2	Q9UQE7	SMC3	9.1361	11.752	18.633	19.54	0	0	3.2329	2.6693	0	1.3926
Structural maintenance of chromosomes protein 4 OS=Homo sapiens GN=SMC4 PE=1 SV=2	Q9NTJ3	SMC4	2.4774	2.6619	8.1206	8.516	76.104	45.463	37.298	26.693	0	72.95
Spermine synthase OS=Homo sapiens GN=SMS PE=1 SV=2	P52788	SMS	0.43898	0	3.8324	3.7187	0	0	3.7118	2.0665	0	1.5621
Sorting nexin-1 OS=Homo sapiens GN=SNX1 PE=1 SV=3	Q13596	SNX1	6.0821	8.5468	12.948	14.642	12.989	10.744	8.8006	9.6008	3.8107	6.2815
Sorting nexin-17 OS=Homo sapiens GN=SNX17 PE=1 SV=1	Q15036	SNX17	1.1272	1.6115	3.2473	3.2328	0	0	0	0	0	0
Sorting nexin-2 OS=Homo sapiens GN=SNX2 PE=1 SV=2	O60749	SNX2	9.8636	8.5189	13.093	14.076	16.417	18.283	14.987	16.347	7.5308	11.85
Sorbin and SH3 domain-containing protein 2 OS=Homo sapiens GN=SORBS2 PE=1 SV=3	O94875	SORBS2	8.6117	8.5468	12.46	11.736	0	0	2.7539	0	0	6.2485
Vinexin OS=Homo sapiens GN=SORBS3 PE=1 SV=2	O60504	SORBS3	0.87796	1.0493	2.7398	2.7338	0	1.4207	0	0	0	0
Spermatogenesis-associated protein 24 OS=Homo sapiens GN=SPATA24 PE=1 SV=2	Q86W54	SPATA24	0	0	1.0149	0.99799	0	0	0	0	0	0
Stimulator of interferon genes protein OS=Homo sapiens GN=TMEM173 PE=1 SV=1	Q86WV6	STING1	5.4649	5.2742	7.5769	7.3043	0	0	1.377	0	0	0
Serine/threonine-protein kinase 10 OS=Homo sapiens GN=STK10 PE=1 SV=1	O94804	STK10	1.5662	2.3802	5.0701	4.757	0	0	0	0	0	1.3926
Serine/threonine-protein kinase 3 OS=Homo sapiens GN=STK3 PE=1 SV=2	Q13188	STK3	0	0	0.50744	0.57859	5.6207	4.2621	4.1309	4.0039	0	7.4715
STE20/SPS1-related proline-alanine-rich protein kinase OS=Homo sapiens GN=STK39 PE=1 SV=3	Q9UEW8	STK39	3.0411	3.0457	7.2451	5.7681	0	0	0	0	0	0
Succinyl-CoA ligase [GDP-forming] subunit beta, mitochondrial OS=Homo sapiens GN=SUCLG2 PE=1 SV=2	Q96I99	SUCLG2	4.9216	7.0921	12.005	12.627	0	0	0	2.0665	0	0
Nesprin-1 OS=Homo sapiens GN=SYNE1 PE=1 SV=4	Q8NF91	SYNE1	36.878	39.475	47.537	47.487	0	0	4.6098	14.342	3.5333	7.4715
Synaptophysin-like protein 1 OS=Homo sapiens GN=SYPL1 PE=1 SV=1	Q16563	SYPL1	2.8831	3.1478	6.427	5.8073	0	0	0	0	0	0
Transforming acidic coiled-coil-containing protein 1 OS=Homo sapiens GN=TACC1 PE=1 SV=2	O75410	TACC1	1.0026	1.0493	2.7499	2.7207	0	0	0	0	0	0
Transcription initiation factor TFIID subunit 2 OS=Homo sapiens GN=TAF2 PE=1 SV=3	Q6P1X5	TAF2	0	0	2.8276	4.258	0	0	1.8559	2.0665	0	0
Threonine--tRNA ligase, cytoplasmic OS=Homo sapiens GN=TARS PE=1 SV=3	P26639	TARS1	16.344	22.424	33.294	32.798	39.449	36.669	41.828	46.575	19.769	33.076
TBC1 domain family member 2A OS=Homo sapiens GN=TBC1D2 PE=1 SV=3	Q9BYX2	TBC1D2	0	0.48698	2.8276	3.6925	2.4167	5.3718	5.5677	4.1331	1.9054	5.5687
Cluster of F-box-like/WD repeat-containing protein TBL1XR1 OS=Homo sapiens GN=TBL1XR1 PE=1 SV=1 (sp|Q9BZK7|TBL1R_HUMAN)	Q9BZK7	TBL1XR1	3.8206	3.6348	4.3972	4.2308	0	0	1.377	0	0	0
Transcription elongation factor A protein-like 4 OS=Homo sapiens GN=TCEAL4 PE=1 SV=2	Q96EI5	TCEAL4	0.82582	0.66547	2.3202	2.129	0	0	1.377	0	0	1.3926
Trichoplein keratin filament-binding protein OS=Homo sapiens GN=TCHP PE=1 SV=1	Q9BT92	TCHP	0	0	0.50744	0.57859	5.6207	5.0087	2.7539	4.6739	0	9.2032
T-complex protein 11-like protein 1 OS=Homo sapiens GN=TCP11L1 PE=1 SV=1	Q9NUJ3	TCP11L1	0.82582	0	2.8952	3.7721	0	2.8414	0	1.3346	0	1.3926
Testin OS=Homo sapiens GN=TES PE=1 SV=1	Q9UGI8	TES	22.852	22.066	24.445	24.389	2.4167	2.6859	3.7118	5.4677	0	0
Methylcytosine dioxygenase TET2 OS=Homo sapiens GN=TET2 PE=1 SV=3	Q6N021	TET2	0	0	1.0149	1.5635	0	0	0	0	0	0
TIP41-like protein OS=Homo sapiens GN=TIPRL PE=1 SV=2	O75663	TIPRL	0	0.66547	4.485	4.8497	0	0	0	0	0	0
Tight junction protein ZO-1 OS=Homo sapiens GN=TJP1 PE=1 SV=3	Q07157	TJP1	21.07	19.659	34.615	33.956	0	1.4207	0	0	0	2.4445
Thymidine kinase 2, mitochondrial OS=Homo sapiens GN=TK2 PE=1 SV=4	O00142	TK2	1.0026	1.0493	2.6723	2.6542	6.6444	7.9225	1.9259	2.0046	6.8852	5.9094
Transmembrane emp24 domain-containing protein 3 OS=Homo sapiens GN=TMED3 PE=1 SV=1	Q9Y3Q3	TMED3	2.4442	2.5102	3.2473	3.1532	0	0	0	0	0	0
TATA element modulatory factor OS=Homo sapiens GN=TMF1 PE=1 SV=2	P82094	TMF1	6.2197	4.9668	10.296	11.71	8.4311	7.1035	2.7539	7.4051	7.0665	12.872
Cluster of Lamina-associated polypeptide 2, isoforms beta/gamma OS=Homo sapiens GN=TMPO PE=1 SV=2 (sp|P42167|LAP2B_HUMAN)	P42167	TMPO	5.4649	4.684	10.699	10.591	0	0	0	0	0	0
Thioredoxin-related transmembrane protein 2 OS=Homo sapiens GN=TMX2 PE=1 SV=1	Q9Y320	TMX2	2.4774	2.4834	5.6451	4.6905	0	0	0	0	0	0
Tumor necrosis factor alpha-induced protein 2 OS=Homo sapiens GN=TNFAIP2 PE=2 SV=2	Q03169	TNFAIP2	0	0.66547	6.9403	5.8215	0	0	0	0	0	1.5621
Troponin C, skeletal muscle OS=Homo sapiens GN=TNNC2 PE=1 SV=2	P02585	TNNC2	0	0	6.92	5.6932	0	0	0	0	0	1.5621
TOM1-like protein 2 OS=Homo sapiens GN=TOM1L2 PE=1 SV=1	Q6ZVM7	TOM1L2	2.0906	1.8179	5.06	5.3487	0	0	0	0	0	0
Mitochondrial import receptor subunit TOM70 OS=Homo sapiens GN=TOMM70A PE=1 SV=1	O94826	TOMM70	6.8022	7.6265	13.3	11.315	0	0	0	1.3346	0	2.9547
Torsin-1A OS=Homo sapiens GN=TOR1A PE=1 SV=1	O14656	TOR1A	2.7789	3.0725	5.9297	5.8477	0	0	0	0	0	0
Torsin-4A OS=Homo sapiens GN=TOR4A PE=1 SV=2	Q9NXH8	TOR4A	0.82582	0.66547	2.8952	3.1935	0	0	1.8559	0	0	0
Protein-tyrosine sulfotransferase 2 OS=Homo sapiens GN=TPST2 PE=1 SV=1	O60704	TPST2	1.0026	1.1245	1.6574	1.6562	0	0	0	0	0	0
Adapter protein CIKS OS=Homo sapiens GN=TRAF3IP2 PE=1 SV=3	O43734	TRAF3IP2	0.56361	0.56227	1.15	1.1572	0	0	0	0	1.8147	0
Trafficking protein particle complex subunit 8 OS=Homo sapiens GN=TRAPPC8 PE=1 SV=2	Q9Y2L5	TRAPPC8	0	0	1.7351	1.6431	0	0	3.7118	4.1331	1.9054	0
E3 ubiquitin/ISG15 ligase TRIM25 OS=Homo sapiens GN=TRIM25 PE=1 SV=2	Q14258	TRIM25	3.9712	4.7604	7.5972	7.2782	0	0	0	0	0	0
Thyroid receptor-interacting protein 11 OS=Homo sapiens GN=TRIP11 PE=1 SV=3	Q15643	TRIP11	6.4486	6.503	15.951	14.942	6.7504	8.0577	8.8706	8.807	9.2494	6.4511
CCA tRNA nucleotidyltransferase 1, mitochondrial OS=Homo sapiens GN=TRNT1 PE=1 SV=2	Q96Q11	TRNT1	0.56361	0.56227	1.5899	2.1552	0	2.6859	1.377	2.0665	1.9054	2.4445
Testis-specific Y-encoded-like protein 2 OS=Homo sapiens GN=TSPYL2 PE=1 SV=1	Q9H2G4	TSPYL2	0	0	0.57498	0.57859	1.917	0	1.8559	0	1.8147	3.1242
Tubulin beta-6 chain OS=Homo sapiens GN=TUBB6 PE=1 SV=1	Q9BUF5	TUBB6	80.992	74.575	99.813	104.1	62.453	78.241	115.44	107.62	111.76	74.983
Cluster of Tubulin gamma-1 chain OS=Homo sapiens GN=TUBG1 PE=1 SV=2 (sp|P23258|TBG1_HUMAN)	P23258	TUBG1	1.2648	1.5362	4.9925	4.7036	1.4052	0	27.36	11.667	0	0
Thioredoxin domain-containing protein 9 OS=Homo sapiens GN=TXNDC9 PE=1 SV=2	O14530	TXNDC9	3.0411	2.5587	4.0553	4.3507	0	0	0	0	0	0
Thioredoxin-like protein 1 OS=Homo sapiens GN=TXNL1 PE=1 SV=3	O43396	TXNL1	18.632	16.921	22.943	23.038	1.917	0	3.7118	2.0046	0	2.4445
Thioredoxin reductase 1, cytoplasmic OS=Homo sapiens GN=TXNRD1 PE=1 SV=3	Q16881	TXNRD1	10.433	12.228	24.674	26.919	0	0	0	0	0	0
Uveal autoantigen with coiled-coil domains and ankyrin repeats OS=Homo sapiens GN=UACA PE=1 SV=2	Q9BZF9	UACA	27.787	26.312	33.595	37.108	0	1.4207	4.1309	1.3346	0	0
UDP-N-acetylhexosamine pyrophosphorylase OS=Homo sapiens GN=UAP1 PE=1 SV=3	Q16222	UAP1	6.6442	8.881	14.241	14.508	6.1326	6.4294	6.0568	3.4012	5.2573	5.7398
NEDD8-activating enzyme E1 catalytic subunit OS=Homo sapiens GN=UBA3 PE=1 SV=2	Q8TBC4	UBA3	0	1.6115	4.9925	4.8759	0	0	0	0	0	0
Ubiquitin-conjugating enzyme E2 H OS=Homo sapiens GN=UBE2H PE=1 SV=1	P62256	UBE2H	0.43898	0	2.2425	2.129	0	0	0	0	0	0
Ubiquitin-conjugating enzyme E2 L3 OS=Homo sapiens GN=UBE2L3 PE=1 SV=1	P68036	UBE2L3	3.8669	2.5587	8.5876	10.543	0	2.1673	0	2.0665	0	0
Ubiquitin-conjugating enzyme E2 Z OS=Homo sapiens GN=UBE2Z PE=1 SV=2	Q9H832	UBE2Z	0.56361	0.56227	2.1648	1.5766	1.4052	0	0	0	0	0
Ubiquitin-protein ligase E3A OS=Homo sapiens GN=UBE3A PE=1 SV=4	Q05086	UBE3A	0.56361	1.1525	3.1898	3.2066	0	0	0	1.3346	0	2.9547
Ubiquitin-like domain-containing CTD phosphatase 1 OS=Homo sapiens GN=UBLCP1 PE=1 SV=2	Q8WVY7	UBLCP1	1.4416	1.5362	2.6723	3.0605	0	0	0	0	0	0
E3 ubiquitin-protein ligase UBR4 OS=Homo sapiens GN=UBR4 PE=1 SV=1	Q5T4S7	UBR4	11.004	10.446	17.764	16.81	0	2.6859	6.4657	9.477	5.5348	3.837
UTP--glucose-1-phosphate uridylyltransferase OS=Homo sapiens GN=UGP2 PE=1 SV=5	Q16851	UGP2	15.615	17.2	27.24	29.774	0	0	0	0	0	0
Regulator of nonsense transcripts 1 OS=Homo sapiens GN=UPF1 PE=1 SV=2	Q92900	UPF1	8.3887	8.7789	19.364	18.055	0	2.6859	3.7118	4.1331	3.8107	0
Ubiquitin carboxyl-terminal hydrolase 10 OS=Homo sapiens GN=USP10 PE=1 SV=2	Q14694	USP10	0.43898	0.48698	1.0149	0.99799	0	0	0	2.0665	0	0
Ubiquitin carboxyl-terminal hydrolase 5 OS=Homo sapiens GN=USP5 PE=1 SV=2	P45974	USP5	15.788	17.224	24.072	27.136	9.5608	8.2132	8.9407	5.4677	6.9758	8.1843
Cluster of Probable ubiquitin carboxyl-terminal hydrolase FAF-X OS=Homo sapiens GN=USP9X PE=1 SV=3 (sp|Q93008|USP9X_HUMAN)	Q93008	USP9X	14.85	17.945	34.233	29.698	24.573	25.594	50.41	44.35	20.223	40.779
Synaptic vesicle membrane protein VAT-1 homolog OS=Homo sapiens GN=VAT1 PE=1 SV=2	Q99536	VAT1	17.674	18.271	27.434	24.759	6.6444	2.1673	6.5358	7.4723	5.2573	3.1242
Voltage-dependent anion-selective channel protein 3 OS=Homo sapiens GN=VDAC3 PE=1 SV=1	Q9Y277	VDAC3	5.5115	5.6785	7.9146	7.9411	1.4052	0	0	0	0	1.3926
Vacuole membrane protein 1 OS=Homo sapiens GN=VMP1 PE=1 SV=1	Q96GC9	VMP1	1.0026	0.48698	3.1797	3.0736	0	0	0	0	0	0
Vacuolar protein sorting-associated protein 13C OS=Homo sapiens GN=VPS13C PE=1 SV=1	Q709C8	VPS13C	1.8284	1.6115	2.7398	2.6411	1.917	0	3.7118	10.333	5.6254	9.2362
Vacuolar protein sorting-associated protein 26A OS=Homo sapiens GN=VPS26A PE=1 SV=2	O75436	VPS26A	6.2777	5.8086	8.8822	8.0824	0	0	0	0	0	0
Down syndrome critical region protein 3 OS=Homo sapiens GN=DSCR3 PE=2 SV=1	O14972	VPS26C	0.56361	0.56227	1.6574	2.3144	0	0	0	0	0	0
Vacuolar protein sorting-associated protein 33B OS=Homo sapiens GN=VPS33B PE=1 SV=2	Q9H267	VPS33B	0.43898	0.48698	2.175	2.1421	0	0	0	0	1.9054	0
Vacuolar protein-sorting-associated protein 36 OS=Homo sapiens GN=VPS36 PE=1 SV=1	Q86VN1	VPS36	0	0	2.2425	2.2217	0	0	0	0	0	0
WASH complex subunit strumpellin OS=Homo sapiens GN=KIAA0196 PE=1 SV=1	Q12768	WASHC5	2.2152	2.6887	5.4898	6.3728	0	6.4294	2.7539	1.3346	0	4.5168
WD repeat-containing protein 61 OS=Homo sapiens GN=WDR61 PE=1 SV=1	Q9GZS3	WDR61	1.4416	2.5102	6.427	5.2026	0	0	0	0	0	1.3926
Exportin-7 OS=Homo sapiens GN=XPO7 PE=1 SV=3	Q9UIA9	XPO7	1.5662	1.1245	2.8276	3.2197	6.6444	2.8414	7.1548	1.3346	5.0705	10.596
5'-3' exoribonuclease 2 OS=Homo sapiens GN=XRN2 PE=1 SV=1	Q9H0D6	XRN2	3.3554	2.764	10.13	8.4888	0	0	0	0	0	1.5621
Tyrosine--tRNA ligase, cytoplasmic OS=Homo sapiens GN=YARS PE=1 SV=4	P54577	YARS1	13.29	12.669	27.682	29.084	0	0	0	2.0665	0	0
Cluster of Tyrosine-protein kinase Yes OS=Homo sapiens GN=YES1 PE=1 SV=3 (sp|P07947|YES_HUMAN)	P07947	YES1	4.6986	5.3969	9.9647	8.7406	3.8341	0	10.388	11.543	1.8147	1.5621
Synaptobrevin homolog YKT6 OS=Homo sapiens GN=YKT6 PE=1 SV=1	O15498	YKT6	5.0462	5.041	9.6227	8.7275	0	1.4207	3.7118	4.1331	0	0
Zinc finger CCCH domain-containing protein 18 OS=Homo sapiens GN=ZC3H18 PE=1 SV=2	Q86VM9	ZC3H18	6.3443	3.7864	11.523	11.224	0	0	3.7118	2.0665	0	6.9613
Zinc finger protein-like 1 OS=Homo sapiens GN=ZFPL1 PE=1 SV=2	O95159	ZFPL1	0.56361	0.56227	3.3925	2.8003	0	0	0	0	0	0
Zinc finger FYVE domain-containing protein 26 OS=Homo sapiens GN=ZFYVE26 PE=1 SV=3	Q68DK2	ZFYVE26	0.82582	1.3309	2.3202	2.628	0	1.4207	1.377	1.3346	1.6279	1.5621
Zinc finger protein ZPR1 OS=Homo sapiens GN=ZPR1 PE=1 SV=1	O75312	ZPR1	0	0.48698	1.6574	2.0625	0	0	0	0	0	0
Peroxisomal acyl-coenzyme A oxidase 2 OS=Homo sapiens GN=ACOX2 PE=1 SV=1	Q99424	ACOX2	2.9556	2.764	2.2324	2.2348	0	0	0	0	0	0
Cluster of Ephrin type-A receptor 2 OS=Homo sapiens GN=EPHA2 PE=1 SV=2 (sp|P29317|EPHA2_HUMAN)	P29317	EPHA2	13.919	14.568	10.29	9.9062	6.1326	2.8414	9.2796	10.271	0	21.191
Disintegrin and metalloproteinase domain-containing protein 28 OS=Homo sapiens GN=ADAM28 PE=2 SV=3	Q9UKQ2	ADAM28	1.6516	1.9964	0	0	0	1.4207	7.8427	3.4012	0	1.3926
A disintegrin and metalloproteinase with thrombospondin motifs 7 OS=Homo sapiens GN=ADAMTS7 PE=1 SV=2	Q9UKP4	ADAMTS7	0.82582	1.2277	0	0	18.216	17.692	8.8006	8.2662	21.851	21.969
Alpha-2-HS-glycoprotein OS=Homo sapiens GN=AHSG PE=1 SV=1	P02765	AHSG	6.1343	6.4751	2.3202	3.127	33.134	42.704	23.449	21.685	46.136	28.589
Lysyl oxidase homolog 2 OS=Homo sapiens GN=LOXL2 PE=1 SV=1	Q9Y4K0	LOXL2	11.777	14.254	6.2302	5.9142	135.91	137.56	100.89	95.558	86.773	101.53
Cluster of Fructose-bisphosphate aldolase A OS=Homo sapiens GN=ALDOA PE=1 SV=2 (sp|P04075|ALDOA_HUMAN)	P04075	ALDOA	169.59	168.97	88.411	98.712	38.268	43.035	49.323	46.462	139.16	23.328
ADP-ribosylation factor 3 OS=Homo sapiens GN=ARF3 PE=1 SV=2	P61204	ARF3	77.073	81.836	34.888	35.846	78.689	81.84	85.486	66.947	129.56	92.324
ADP-ribosylation factor 4 OS=Homo sapiens GN=ARF4 PE=1 SV=3	P18085	ARF4	84.966	88.156	37.172	39.577	35.993	20.179	32.401	22.777	99.71	51.544
ADP-ribosylation factor 5 OS=Homo sapiens GN=ARF5 PE=1 SV=2	P84085	ARF5	62.184	68.659	25.908	23.572	46.172	34.583	51.37	36.455	105.43	63.936
ATPase family AAA domain-containing protein 2 OS=Homo sapiens GN=ATAD2 PE=1 SV=1	Q6PL18	ATAD2	2.2152	1.6394	0	0	0	1.4207	0	0	0	0
ATP synthase subunit beta, mitochondrial OS=Homo sapiens GN=ATP5B PE=1 SV=3	P06576	ATP5F1B	131.26	136.33	71.845	84.927	0	0	0	0	57.161	0
Filensin OS=Homo sapiens GN=BFSP1 PE=1 SV=3	Q12934	BFSP1	0.56361	0.56227	0	0	1.4052	1.4207	3.7118	2.0665	0	0
Bloom syndrome protein OS=Homo sapiens GN=BLM PE=1 SV=1	P54132	BLM	2.4442	2.6608	0.57498	0.99799	0	2.1673	0	0	0	0
Uncharacterized protein C10orf88 OS=Homo sapiens GN=C10orf88 PE=1 SV=2	Q9H8K7	C10orf88	0.82582	0.66547	0	0	5.6207	0	0	0	0	4.5168
Small acidic protein OS=Homo sapiens GN=SMAP PE=1 SV=1	O00193	C11orf58	1.953	1.6868	0	0.57859	0	0	0	0	0	0
Uncharacterized protein C2orf16 OS=Homo sapiens GN=C2orf16 PE=2 SV=3	Q68DN1	C2orf16	1.6516	1.7147	0	0	0	0	0	2.0665	0	1.3926
Calreticulin OS=Homo sapiens GN=CALR PE=1 SV=1	P27797	CALR	464.71	378.93	220.02	236.84	0	0	0	0	114.32	0
Polymerase I and transcript release factor OS=Homo sapiens GN=PTRF PE=1 SV=1	Q6NZI2	CAVIN1	130.9	142.69	98.602	87.442	0	0	0	0	15.243	0
Endosialin OS=Homo sapiens GN=CD248 PE=1 SV=1	Q9HCU0	CD248	18.67	18.887	16.811	16.323	3.3222	0	0	0	0	0
CD44 antigen OS=Homo sapiens GN=CD44 PE=1 SV=3	P16070	CD44	48.133	53.743	26.362	33.195	10.572	9.4784	27.231	21.814	37.926	5.5687
Cluster of Liver carboxylesterase 1 OS=Homo sapiens GN=CES1 PE=1 SV=2 (sp|P23141|EST1_HUMAN)	P23141	CES1	8.8277	9.1833	6.2201	5.521	2.4167	0	0	0	0	0
Secretogranin-1 OS=Homo sapiens GN=CHGB PE=1 SV=2	P05060	CHGB	2.7789	2.8393	1.15	1.0776	1.4052	0	4.6098	0	0	6.6221
Cytoskeleton-associated protein 4 OS=Homo sapiens GN=CKAP4 PE=1 SV=2	Q07065	CKAP4	278.44	250.36	159.16	153.17	0	0	0	2.0665	66.688	1.5621
Cluster of Clathrin heavy chain 1 OS=Homo sapiens GN=CLTC PE=1 SV=5 (sp|Q00610|CLH1_HUMAN)	Q00610	CLTC	230.76	217.79	145.1	170.65	87.852	97.301	148.41	100.19	186	135.1
Calponin-1 OS=Homo sapiens GN=CNN1 PE=1 SV=2	P51911	CNN1	9.4752	9.368	8.4567	8.528	0	0	1.8559	0	0	0
Cluster of Contactin-associated protein-like 3 OS=Homo sapiens GN=CNTNAP3 PE=2 SV=3 (sp|Q9BZ76|CNTP3_HUMAN)	Q9BZ76	CNTNAP3	5.5185	6.2419	1.7351	1.6431	4.7274	1.4207	1.377	0	0	5.9094
Collagen alpha-1(XII) chain OS=Homo sapiens GN=COL12A1 PE=1 SV=2	Q99715	COL12A1	164	180.46	136.2	131.55	283.6	275.56	248.03	268.4	195.99	157.57
Collagen alpha-1(III) chain OS=Homo sapiens GN=COL3A1 PE=1 SV=4	P02461	COL3A1	38.098	34.017	19.876	22.691	155.13	139.08	85.794	85.976	217.83	194.32
Cellular retinoic acid-binding protein 1 OS=Homo sapiens GN=CRABP1 PE=1 SV=2	P29762	CRABP1	0.43898	0.48698	0	0	7.6437	13.741	9.6986	11.538	3.8107	7.8436
Cellular retinoic acid-binding protein 2 OS=Homo sapiens GN=CRABP2 PE=1 SV=2	P29373	CRABP2	1.4416	1.461	1.0824	1.0776	0	1.4207	1.377	1.3346	0	0
Collagen triple helix repeat-containing protein 1 OS=Homo sapiens GN=CTHRC1 PE=1 SV=1	Q96CG8	CTHRC1	5.4519	5.171	3.2473	3.8114	11.372	5.6828	4.6799	5.3385	3.2558	4.3472
Cathepsin B OS=Homo sapiens GN=CTSB PE=1 SV=3	P07858	CTSB	65.668	56.758	32.642	28.697	1.4052	0	0	0	24.77	0
Dapper homolog 1 OS=Homo sapiens GN=DACT1 PE=1 SV=2	Q9NYF0	DACT1	0.87796	0.66547	0	0	0	0	0	0	0	0
7-dehydrocholesterol reductase OS=Homo sapiens GN=DHCR7 PE=1 SV=1	Q9UBM7	DHCR7	3.4467	4.1217	2.1648	2.1552	0	0	0	0	0	0
Pre-mRNA-splicing factor ATP-dependent RNA helicase DHX15 OS=Homo sapiens GN=DHX15 PE=1 SV=2	O43143	DHX15	12.464	12.284	11.192	10.631	2.4167	2.6859	3.7118	4.1331	1.9054	1.3926
Probable ATP-dependent RNA helicase DHX34 OS=Homo sapiens GN=DHX34 PE=1 SV=2	Q14147	DHX34	2.4774	2.3802	0	0	0	0	0	2.0665	0	1.5621
ATP-dependent RNA helicase DHX8 OS=Homo sapiens GN=DHX8 PE=1 SV=1	Q14562	DHX8	1.5662	1.0493	0	0	4.7274	2.8414	4.6799	3.4012	1.6279	4.5168
DnaJ homolog subfamily C member 3 OS=Homo sapiens GN=DNAJC3 PE=1 SV=1	Q13217	DNAJC3	15.604	15.873	13.77	13.179	0	0	0	0	1.9054	0
Dynein heavy chain domain-containing protein 1 OS=Homo sapiens GN=DNHD1 PE=2 SV=2	Q96M86	DNHD1	5.3939	5.9892	0.50744	1.497	4.2155	7.1035	4.1309	2.6693	3.2558	8.3554
Dihydropyrimidine dehydrogenase [NADP(+)] OS=Homo sapiens GN=DPYD PE=1 SV=2	Q12882	DPYD	0.56361	0.56227	0	0	16.599	6.4294	22.431	27.688	11.956	14.943
Dihydropyrimidinase OS=Homo sapiens GN=DPYS PE=1 SV=1	Q14117	DPYS	3.3817	3.9359	0	0	6.6444	7.9225	12.933	4.0092	1.8147	2.9547
Ribonuclease 3 OS=Homo sapiens GN=DROSHA PE=1 SV=2	Q9NRR4	DROSHA	0.43898	0.66547	0	0	6.1326	5.6828	1.377	5.3385	1.8147	8.864
Cluster of Elongation factor 1-alpha 1 OS=Homo sapiens GN=EEF1A1 PE=1 SV=1 (sp|P68104|EF1A1_HUMAN)	P68104	EEF1A1	281.13	239.95	151.51	164.19	86.302	110.68	89.927	94.236	293.13	109.75
Echinoderm microtubule-associated protein-like 6 OS=Homo sapiens GN=EML6 PE=2 SV=2	Q6ZMW3	EML6	1.2648	1.1245	0	0	0	1.4207	3.2329	1.3346	0	1.3926
Alpha-enolase OS=Homo sapiens GN=ENO1 PE=1 SV=2	P06733	ENO1	230.83	224.71	140.22	157.72	92.113	96.4	104.52	114.19	283.73	100.86
Epidermal growth factor receptor substrate 15 OS=Homo sapiens GN=EPS15 PE=1 SV=2	P42566	EPS15	29.08	31.921	15.345	13.732	4.8334	5.3718	1.8559	2.0665	5.7161	9.7779
ERC protein 2 OS=Homo sapiens GN=ERC2 PE=1 SV=3	O15083	ERC2	2.1298	2.764	0.57498	0.57859	6.6444	6.4294	7.9828	10.012	8.6999	10.596
Enhancer of rudimentary homolog OS=Homo sapiens GN=ERH PE=1 SV=1	P84090	ERH	1.1272	1.0493	0.57498	0.57859	0	0	0	0	0	1.5621
Fibulin-2 OS=Homo sapiens GN=FBLN2 PE=1 SV=2	P98095	FBLN2	8.3684	8.2167	3.3351	4.2177	3.3222	0	0	0	0	0
Cluster of Peptidyl-prolyl cis-trans isomerase FKBP9 OS=Homo sapiens GN=FKBP9 PE=1 SV=2 (sp|O95302|FKBP9_HUMAN)	O95302	FKBP9	49.477	49.641	41.676	42.659	0	0	0	1.3346	5.7161	0
Fibronectin type III domain-containing protein 3B OS=Homo sapiens GN=FNDC3B PE=1 SV=2	Q53EP0	FNDC3B	13.991	14.541	12.657	12.706	0	0	0	0	1.9054	0
Neutral alpha-glucosidase AB OS=Homo sapiens GN=GANAB PE=1 SV=3	Q14697	GANAB	133.33	138.1	96.125	98.649	58.876	56.3	57.015	71.914	93.615	49.508
GRIP and coiled-coil domain-containing protein 2 OS=Homo sapiens GN=GCC2 PE=1 SV=4	Q8IWJ2	GCC2	4.1812	3.8896	2.8276	3.1935	2.4167	2.8414	3.2329	1.3346	0	2.9547
Cluster of Guanine nucleotide-binding protein G(I)/G(S)/G(T) subunit beta-1 OS=Homo sapiens GN=GNB1 PE=1 SV=3 (sp|P62873|GBB1_HUMAN)	P62873	GNB1	49.443	44.619	35.313	33.543	17.123	19.361	42.11	49.429	32.835	30.225
Glutamate receptor 2 OS=Homo sapiens GN=GRIA2 PE=1 SV=3	P42262	GRIA2	0.82582	0.66547	0	0	0	1.4207	0	0	0	3.1242
Putative uncharacterized protein FLJ37770 OS=Homo sapiens PE=5 SV=1	Q3ZCU0	GVQW3	1.6516	1.3309	0	0	0	0	0	0	0	0
Hephaestin OS=Homo sapiens GN=HEPH PE=2 SV=3	Q9BQS7	HEPH	1.1272	1.1245	0	0	1.917	1.4207	3.8519	5.3439	1.8147	0
Cluster of Heterogeneous nuclear ribonucleoprotein A1 OS=Homo sapiens GN=HNRNPA1 PE=1 SV=5 (sp|P09651|ROA1_HUMAN)	P09651	HNRNPA1	117.03	108.74	44.986	35.514	0	2.8414	0	4.7358	57.161	9.916
Heterogeneous nuclear ribonucleoproteins A2/B1 OS=Homo sapiens GN=HNRNPA2B1 PE=1 SV=2	P22626	HNRNPA2B1	115.6	106.14	47.094	47.031	0	1.4207	1.9259	0	36.202	0
Cluster of Heterogeneous nuclear ribonucleoproteins C1/C2 OS=Homo sapiens GN=HNRNPC PE=1 SV=4 (sp|P07910|HNRPC_HUMAN)	P07910	HNRNPC	34.274	37.867	23.352	25.06	1.4052	1.4207	3.2329	3.4012	0	3.1242
Cluster of Heterogeneous nuclear ribonucleoprotein H OS=Homo sapiens GN=HNRNPH1 PE=1 SV=4 (sp|P31943|HNRH1_HUMAN)	P31943	HNRNPH1	27.712	28.215	25.143	26.101	0	4.3345	10.937	6.0138	5.5348	0
Heterogeneous nuclear ribonucleoprotein H3 OS=Homo sapiens GN=HNRNPH3 PE=1 SV=2	P31942	HNRNPH3	9.3913	11.282	6.1424	6.0461	0	0	0	0	1.6279	0
Cluster of Endoplasmin OS=Homo sapiens GN=HSP90B1 PE=1 SV=1 (sp|P14625|ENPL_HUMAN)	P14625	HSP90B1	478.51	415.46	241.34	264.09	88.688	77.517	53.304	54.306	206.35	96.942
78 kDa glucose-regulated protein OS=Homo sapiens GN=HSPA5 PE=1 SV=2	P11021	HSPA5	361.68	338.7	180.98	205.33	22.968	25.023	28.338	26.168	133.53	29.272
Immunoglobulin superfamily member 8 OS=Homo sapiens GN=IGSF8 PE=1 SV=1	Q969P0	IGSF8	1.0026	1.0493	0.57498	0.499	1.4052	0	6.6058	9.3478	0	3.1242
IQ domain-containing protein D OS=Homo sapiens GN=IQCD PE=2 SV=2	Q96DY2	IQCD	0.43898	0.66547	0	0	5.6207	4.2621	12.033	10.204	5.7161	2.7851
Transforming growth factor-beta-induced protein ig-h3 OS=Homo sapiens GN=TGFBI PE=1 SV=1	Q15582	TGFBI	19.01	20.423	9.6067	8.7003	355.96	374.66	252.05	221.84	165.94	200.05
Katanin p60 ATPase-containing subunit A-like 2 OS=Homo sapiens GN=KATNAL2 PE=2 SV=3	Q8IYT4	KATNAL2	1.1272	1.1245	0.57498	0.57859	1.4052	1.4207	6.6058	7.3485	1.6279	2.9547
Uncharacterized protein KIAA2013 OS=Homo sapiens GN=KIAA2013 PE=2 SV=1	Q8IYS2	KIAA2013	1.5662	2.0985	0.57498	0.499	0	0	0	0	0	0
Kinase D-interacting substrate of 220 kDa OS=Homo sapiens GN=KIDINS220 PE=1 SV=3	Q9ULH0	KIDINS220	1.3169	1.6868	0	0	2.8104	2.8414	1.377	0	0	8.864
Kinesin-like protein KIF18A OS=Homo sapiens GN=KIF18A PE=1 SV=2	Q8NI77	KIF18A	1.6516	1.5362	0	0	0	0	1.8559	1.3346	0	0
L-lactate dehydrogenase A chain OS=Homo sapiens GN=LDHA PE=1 SV=2	P00338	LDHA	191.29	191.02	82.934	101.63	39.985	43.647	70.519	72.995	82.504	50.599
Galectin-1 OS=Homo sapiens GN=LGALS1 PE=1 SV=2	P09382	LGALS1	163.77	159.32	84.743	106.46	3.3222	3.588	15.138	11.352	85.374	16.059
Leukemia inhibitory factor receptor OS=Homo sapiens GN=LIFR PE=1 SV=1	P42702	LIFR	2.4774	1.9964	0.50744	0	0	0	0	0	0	0
Protein-lysine 6-oxidase OS=Homo sapiens GN=LOX PE=1 SV=2	P28300	LOX	8.3351	9.2927	4.702	4.1512	27.471	28.631	18.719	12.022	35.306	29.038
Lysyl oxidase homolog 1 OS=Homo sapiens GN=LOXL1 PE=1 SV=2	Q08397	LOXL1	1.0026	1.0493	0.57498	0.57859	0	1.4207	1.8559	0	1.8147	4.6864
Lysyl oxidase homolog 4 OS=Homo sapiens GN=LOXL4 PE=1 SV=1	Q96JB6	LOXL4	0.82582	0.66547	0	0	0	0	0	0	6.8852	5.9094
Putative RNA-binding protein Luc7-like 1 OS=Homo sapiens GN=LUC7L PE=1 SV=1	Q9NQ29	LUC7L	9.9157	9.3155	6.3079	5.3225	1.4052	0	0	1.3346	0	0
Lymphocyte antigen 75 OS=Homo sapiens GN=LY75 PE=1 SV=3	O60449	LY75	0.56361	0.48698	0	0	0	2.8414	1.8559	0	0	0
Mesencephalic astrocyte-derived neurotrophic factor OS=Homo sapiens GN=MANF PE=1 SV=3	P55145	MANF	14.462	15.008	11.792	10.838	0	0	0	0	0	0
Ensconsin OS=Homo sapiens GN=MAP7 PE=1 SV=1	Q14244	MAP7	2.4774	1.9964	0	0	0	0	0	0	0	2.9547
Lysophospholipid acyltransferase 7 OS=Homo sapiens GN=MBOAT7 PE=1 SV=2	Q96N66	MBOAT7	6.7038	6.7072	3.7547	4.8093	0	0	0	0	0	0
Mediator of RNA polymerase II transcription subunit 12-like protein OS=Homo sapiens GN=MED12L PE=1 SV=2	Q86YW9	MED12L	2.392	2.4834	0.50744	0.57859	1.4052	0	3.2329	2.0665	0	0
Molybdenum cofactor biosynthesis protein 1 OS=Homo sapiens GN=MOCS1 PE=1 SV=3	Q9NZB8	MOCS1	0.43898	0.56227	0	0	0	0	3.7118	0	0	0
rRNA methyltransferase 2, mitochondrial OS=Homo sapiens GN=FTSJ2 PE=1 SV=1	Q9UI43	MRM2	1.2648	1.1245	0	0	0	0	0	0	0	0
Major vault protein OS=Homo sapiens GN=MVP PE=1 SV=4	Q14764	MVP	106.25	101.4	89.685	86.665	0	8.0577	27.021	20.542	26.585	8.8955
Uncharacterized protein DKFZp434B061 OS=Homo sapiens PE=2 SV=2	Q9UF83	nan	1.0026	0.97397	0.50744	0.499	0	1.4207	0	0	0	0
Serum albumin OS=Bos taurus GN=ALB PE=1 SV=4	P02769	nan	205.89	228.8	139.25	115.84	2621.3	2426.9	1445.5	1251.9	2239.7	2323.7
Cluster of Trypsin OS=Sus scrofa PE=1 SV=1 (sp|P00761|TRYP_PIG)	P00761	nan	143.22	136.39	101.73	114.2	297.23	300.28	316.99	374.91	352.18	274.08
Nicalin OS=Homo sapiens GN=NCLN PE=1 SV=2	Q969V3	NCLN	19.429	21.302	15.526	14.609	0	1.4207	0	0	1.9054	0
NADH dehydrogenase [ubiquinone] 1 alpha subcomplex subunit 6 OS=Homo sapiens GN=NDUFA6 PE=1 SV=3	P56556	NDUFA6	1.1272	1.1245	0.57498	0.57859	0	0	0	0	0	0
Nucleoside diphosphate kinase A OS=Homo sapiens GN=NME1 PE=1 SV=1	P15531	NME1	36.067	36.091	31.199	32.436	2.8104	2.8414	10.248	6.8024	1.9054	1.3926
Protein numb homolog OS=Homo sapiens GN=NUMB PE=1 SV=2	P49757	NUMB	2.4774	2.3802	1.0149	1.0776	0	0	0	0	0	0
ORM1-like protein 2 OS=Homo sapiens GN=ORMDL2 PE=1 SV=2	Q53FV1	ORMDL2	1.3169	1.461	1.0149	0.99799	0	0	0	0	0	0
Prolyl 4-hydroxylase subunit alpha-1 OS=Homo sapiens GN=P4HA1 PE=1 SV=2	P13674	P4HA1	85.787	109.5	38.557	33.336	17.492	11.957	27.041	25.56	36.725	21.226
Protein disulfide-isomerase OS=Homo sapiens GN=P4HB PE=1 SV=3	P07237	P4HB	374.48	367.23	215.16	246.29	6.7504	8.2132	8.3917	8.807	92.718	3.837
Protein disulfide-isomerase A3 OS=Homo sapiens GN=PDIA3 PE=1 SV=4	P30101	PDIA3	229.17	220	144.09	164.69	1.4052	1.4207	1.377	3.4012	79.748	0
Protein disulfide-isomerase A4 OS=Homo sapiens GN=PDIA4 PE=1 SV=2	P13667	PDIA4	141.83	122.67	82.195	84.633	0	0	0	0	19.054	0
Protein disulfide-isomerase A6 OS=Homo sapiens GN=PDIA6 PE=1 SV=1	Q15084	PDIA6	104.15	96.107	59.149	64.888	0	0	0	0	24.77	0
Profilin-1 OS=Homo sapiens GN=PFN1 PE=1 SV=2	P07737	PFN1	78.452	81.536	61.98	63.483	20.064	24.442	31.922	34.068	56.43	23.498
Cluster of Phosphoglycerate mutase 1 OS=Homo sapiens GN=PGAM1 PE=1 SV=2 (sp|P18669|PGAM1_HUMAN)	P18669	PGAM1	33.655	36.801	23.553	26.167	36.532	30.799	42.319	30.053	23.388	11.649
Cluster of Phosphoglycerate kinase 1 OS=Homo sapiens GN=PGK1 PE=1 SV=3 (sp|P00558|PGK1_HUMAN)	P00558	PGK1	114.04	106.98	51.857	63.641	119.59	126.92	113.5	121.09	164.77	161.91
PHD and RING finger domain-containing protein 1 OS=Homo sapiens GN=PHRF1 PE=1 SV=3	Q9P1Y6	PHRF1	3.8669	3.2242	1.1601	0	2.4167	2.8414	5.5677	10.935	0	0
Piwi-like protein 1 OS=Homo sapiens GN=PIWIL1 PE=1 SV=1	Q96J94	PIWIL1	0.56361	0.66547	0	0	15.718	11.51	8.5317	6.6785	14.144	18.067
Pyruvate kinase PKM OS=Homo sapiens GN=PKM PE=1 SV=4	P14618	PKM	405.98	445.1	265.48	249.36	190.7	234.31	328.3	259.72	350.66	242.6
Inactive phospholipase C-like protein 1 OS=Homo sapiens GN=PLCL1 PE=1 SV=3	Q15111	PLCL1	0.43898	0.66547	0	0	0	0	2.7539	0	0	1.3926
Procollagen-lysine,2-oxoglutarate 5-dioxygenase 3 OS=Homo sapiens GN=PLOD3 PE=1 SV=1	O60568	PLOD3	34.594	31.459	18.976	14.481	9.5608	1.4207	3.7118	15.069	0	11.137
Plexin domain-containing protein 2 OS=Homo sapiens GN=PLXDC2 PE=1 SV=1	Q6UX71	PLXDC2	2.392	2.277	1.7351	1.6431	0	3.588	3.2329	2.6693	0	2.9547
Proline-rich protein 14 OS=Homo sapiens GN=PRR14 PE=1 SV=1	Q9BWN1	PRR14	3.3033	3.2789	0	0.499	1.917	0	1.377	2.6693	0	0
Probable inactive serine protease 37 OS=Homo sapiens GN=PRSS37 PE=2 SV=1	A4D1T9	PRSS37	0.56361	0.56227	0	0	1.4052	0	0	2.6693	0	1.5621
Proteasome subunit beta type-6 OS=Homo sapiens GN=PSMB6 PE=1 SV=4	P28072	PSMB6	6.4545	6.2955	4.9047	4.3103	5.2393	6.4294	6.6058	3.3392	3.4426	5.9094
Prostaglandin E synthase OS=Homo sapiens GN=PTGES PE=1 SV=2	O14684	PTGES	0.87796	0.97397	0.50744	0.499	0	0	0	0	0	0
Pregnancy zone protein OS=Homo sapiens GN=PZP PE=1 SV=4	P20742	PZP	1.3169	1.461	0	0	98.783	104.26	149.55	166.05	52.626	68.6
Cluster of Annexin A2 OS=Homo sapiens GN=ANXA2 PE=1 SV=2 (sp|P07355|ANXA2_HUMAN)	P07355	ANXA2	507.73	434.68	287.02	279.74	97.813	88.612	212.29	226.52	469.94	220.58
Cluster of Ras-related protein Rap-1b OS=Homo sapiens GN=RAP1B PE=1 SV=1 (sp|P61224|RAP1B_HUMAN)	P61224	RAP1B	39.247	44.669	25.331	26.486	74.679	48.116	123.41	138.97	67.816	45.572
RNA-binding protein 26 OS=Homo sapiens GN=RBM26 PE=1 SV=3	Q5T8P6	RBM26	2.7789	2.5587	1.1601	1.0645	0	1.4207	0	1.3346	0	1.5621
RNA-binding protein 8A OS=Homo sapiens GN=RBM8A PE=1 SV=1	Q9Y5S9	RBM8A	4.5681	4.3766	2.8276	2.628	0	0	0	0	0	0
Reelin OS=Homo sapiens GN=RELN PE=1 SV=3	P78509	RELN	0.56361	0.66547	0	0	67.132	66.047	76.773	62.86	95.719	112.23
Protein FAM65C OS=Homo sapiens GN=FAM65C PE=2 SV=4	Q96MK2	RIPOR3	2.9164	2.6619	0.50744	0	0	0	1.8559	4.1331	0	0
Zinc finger protein Rlf OS=Homo sapiens GN=RLF PE=1 SV=2	Q13129	RLF	2.2544	2.277	0	0.57859	2.4167	2.6859	0	0	0	0
RING finger protein 223 OS=Homo sapiens GN=RNF223 PE=2 SV=1	E7ERA6	RNF223	1.2648	0.97397	0	0	0	0	0	0	0	0
60S ribosomal protein L18 OS=Homo sapiens GN=RPL18 PE=1 SV=2	Q07020	RPL18	18.872	19.882	14.781	14.168	1.917	7.9225	3.3029	3.3392	3.4426	4.3472
60S ribosomal protein L21 OS=Homo sapiens GN=RPL21 PE=1 SV=2	P46778	RPL21	12.957	11.181	7.8876	7.9102	0	0	0	0	0	1.5621
60S ribosomal protein L5 OS=Homo sapiens GN=RPL5 PE=1 SV=3	P46777	RPL5	42.285	43.342	35.838	34.386	0	0	1.8559	1.3346	1.9054	0
Cluster of 60S acidic ribosomal protein P0 OS=Homo sapiens GN=RPLP0 PE=1 SV=1 (sp|P05388|RLA0_HUMAN)	P05388	RPLP0	46.25	47.529	37.63	35.456	11.072	15.006	9.6986	10.204	26.307	11.17
Dolichyl-diphosphooligosaccharide--protein glycosyltransferase subunit 2 OS=Homo sapiens GN=RPN2 PE=1 SV=3	P04844	RPN2	84.25	82.118	51.229	61.737	0	1.4207	0	0	3.8107	1.3926
40S ribosomal protein S3 OS=Homo sapiens GN=RPS3 PE=1 SV=2	P23396	RPS3	118.27	107.34	69.54	76.618	4.3337	1.4207	10.248	7.5343	9.1587	1.5621
Ribosome-binding protein 1 OS=Homo sapiens GN=RRBP1 PE=1 SV=4	Q9P2E9	RRBP1	177.73	169.82	144.43	141.39	19.334	24.173	9.2796	12.399	19.054	31.778
Round spermatid basic protein 1-like protein OS=Homo sapiens GN=RSBN1L PE=1 SV=2	Q6PCB5	RSBN1L	1.0026	1.5362	0	0	0	1.4207	0	0	0	1.3926
Reticulon-4 OS=Homo sapiens GN=RTN4 PE=1 SV=2	Q9NQC3	RTN4	81.749	100.74	48.586	48.994	0	0	0	1.3346	64.154	2.4445
Ryanodine receptor 2 OS=Homo sapiens GN=RYR2 PE=1 SV=3	Q92736	RYR2	2.5166	2.6619	1.1601	0.57859	5.6207	1.4207	10.118	10.142	1.6279	4.3472
Secretory carrier-associated membrane protein 4 OS=Homo sapiens GN=SCAMP4 PE=2 SV=1	Q969E2	SCAMP4	1.8805	2.0232	1.0149	0.99799	0	0	0	0	0	0
Sec1 family domain-containing protein 2 OS=Homo sapiens GN=SCFD2 PE=1 SV=2	Q8WU76	SCFD2	1.5662	1.6115	0.50744	0.57859	0	0	0	0	0	0
Heparin cofactor 2 OS=Homo sapiens GN=SERPIND1 PE=1 SV=3	P05546	SERPIND1	0.43898	0.66547	0	0	33.995	46.187	22.841	14.027	32.478	34.197
Plasma protease C1 inhibitor OS=Homo sapiens GN=SERPING1 PE=1 SV=2	P05155	SERPING1	0.43898	0.56227	0	0	5.7511	2.1673	1.9259	0	0	4.5168
Serpin H1 OS=Homo sapiens GN=SERPINH1 PE=1 SV=2	P50454	SERPINH1	314.13	356.77	118.4	106.71	10.86	11.438	10.188	9.3424	105.78	7.1324
Thrombospondin-1 OS=Homo sapiens GN=THBS1 PE=1 SV=2	P07996	THBS1	212.84	180.81	112.94	105.47	1983.9	1916.7	1209.1	1117.9	1573.7	1952.3
Nucleotide exchange factor SIL1 OS=Homo sapiens GN=SIL1 PE=1 SV=1	Q9H173	SIL1	2.1298	2.1738	1.6574	1.6562	4.7274	5.6828	6.0568	4.0039	0	4.6864
Cluster of ADP/ATP translocase 3 OS=Homo sapiens GN=SLC25A6 PE=1 SV=4 (sp|P12236|ADT3_HUMAN)	P12236	SLC25A6	68.01	70.959	46.773	54.649	2.4167	0	0	2.6693	47.634	1.3926
Solute carrier family 2, facilitated glucose transporter member 1 OS=Homo sapiens GN=SLC2A1 PE=1 SV=2	P11166	SLC2A1	7.0832	6.2203	2.6723	3.2328	17.123	21.6	48.707	44.755	22.844	19.29
Dolichyl-diphosphooligosaccharide--protein glycosyltransferase subunit STT3A OS=Homo sapiens GN=STT3A PE=1 SV=2	P46977	STT3A	36.246	33.713	25.601	25.077	0	0	0	0	0	0
Transcription factor SPT20 homolog OS=Homo sapiens GN=SUPT20H PE=1 SV=2	Q8NEM7	SUPT20H	0.43898	0.66547	0	0	0	0	0	0	0	3.1242
Heterogeneous nuclear ribonucleoprotein Q OS=Homo sapiens GN=SYNCRIP PE=1 SV=2	O60506	SYNCRIP	43.273	40.045	30.86	29.377	1.4052	1.4207	0	1.3346	0	3.1242
Probable methyltransferase TARBP1 OS=Homo sapiens GN=TARBP1 PE=1 SV=1	Q13395	TARBP1	2.0052	1.79	0.50744	0.57859	1.4052	4.1066	3.2329	2.0665	1.8147	2.4445
Tyrosine-protein kinase receptor Tie-1 OS=Homo sapiens GN=TIE1 PE=1 SV=1	P35590	TIE1	0.56361	0.66547	0	0	4.2155	0	6.0568	2.6693	0	5.7398
Metalloproteinase inhibitor 2 OS=Homo sapiens GN=TIMP2 PE=1 SV=2	P16035	TIMP2	0.87796	0.97397	0.50744	0.499	1.4052	1.4207	0	0	0	0
Transmembrane emp24 domain-containing protein 10 OS=Homo sapiens GN=TMED10 PE=1 SV=2	P49755	TMED10	67.727	66.307	33.438	45.778	0	0	0	0	30.486	0
Cat eye syndrome critical region protein 6 OS=Homo sapiens GN=CECR6 PE=2 SV=1	Q9BXQ6	TMEM121B	1.6516	1.3309	0.57498	0.57859	0	0	0	0	0	2.7851
Transmembrane protein 214 OS=Homo sapiens GN=TMEM214 PE=1 SV=2	Q6NUQ4	TMEM214	9.2726	7.9824	5.4796	4.8093	16.299	10.899	10.657	14.337	10.787	10.798
Cluster of BTB/POZ domain-containing adapter for CUL3-mediated RhoA degradation protein 2 OS=Homo sapiens GN=TNFAIP1 PE=1 SV=1 (sp|Q13829|BACD2_HUMAN)	Q13829	TNFAIP1	0.82582	1.2277	0	0	0	2.8414	1.377	3.4012	0	0
Transcriptional-regulating factor 1 OS=Homo sapiens GN=TRERF1 PE=1 SV=1	Q96PN7	TRERF1	1.1272	1.79	0	0	0	0	0	0	0	0
Tetratricopeptide repeat protein 12 OS=Homo sapiens GN=TTC12 PE=1 SV=2	Q9H892	TTC12	0.82582	1.1245	0	0	0	0	0	0	0	0
Cluster of Tubulin alpha-1B chain OS=Homo sapiens GN=TUBA1B PE=1 SV=1 (sp|P68363|TBA1B_HUMAN)	P68363	TUBA1B	279.73	284.92	216.48	235.61	341.64	361.12	447.67	427.61	546.46	378.72
Thioredoxin OS=Homo sapiens GN=TXN PE=1 SV=3	P10599	TXN	9.0363	8.0577	5.4121	5.5471	1.4052	0	1.377	3.3392	1.9054	0
SUMO-specific isopeptidase USPL1 OS=Homo sapiens GN=USPL1 PE=1 SV=1	Q5W0Q7	USPL1	1.0026	1.5362	0	0	0	0	0	0	0	0
Protein VAC14 homolog OS=Homo sapiens GN=VAC14 PE=1 SV=1	Q08AM6	VAC14	2.4774	2.6619	1.1601	0.99799	0	2.6859	0	0	0	2.4445
Protein YIPF5 OS=Homo sapiens GN=YIPF5 PE=1 SV=1	Q969M3	YIPF5	2.1298	2.1738	1.6574	1.6562	0	0	0	0	0	0
Alpha-2-macroglobulin OS=Homo sapiens GN=A2M PE=1 SV=3	P01023	A2M	4.5144	6.632	8.0168	6.2267	208.2	224.28	263.85	295.43	169.1	171.09
Arylacetamide deacetylase-like 2 OS=Homo sapiens GN=AADACL2 PE=2 SV=3	Q6P093	AADACL2	0.82582	0	0	0	1.917	2.1673	0	0	1.8147	3.1242
AP2-associated protein kinase 1 OS=Homo sapiens GN=AAK1 PE=1 SV=3	Q2M2I8	AAK1	1.0026	2.0985	2.1648	1.0776	0	0	1.377	0	0	1.5621
Mth938 domain-containing protein OS=Homo sapiens GN=AAMDC PE=1 SV=1	Q9H7C9	AAMDC	0	0.56227	1.0149	0	0	0	0	0	0	1.5621
Alanine--tRNA ligase, mitochondrial OS=Homo sapiens GN=AARS2 PE=1 SV=1	Q5JTZ9	AARS2	1.3894	2.4555	2.8952	3.6925	0	1.4207	3.7118	4.1331	0	0
Alanyl-tRNA editing protein Aarsd1 OS=Homo sapiens GN=AARSD1 PE=1 SV=2	Q9BTE6	AARSD1	1.6516	0.66547	1.1601	3.6925	0	0	0	0	0	0
L-aminoadipate-semialdehyde dehydrogenase-phosphopantetheinyl transferase OS=Homo sapiens GN=AASDHPPT PE=1 SV=2	Q9NRN7	AASDHPPT	0.43898	0.48698	1.1601	2.6411	0	0	0	0	0	0
ATP-binding cassette sub-family A member 3 OS=Homo sapiens GN=ABCA3 PE=1 SV=2	Q99758	ABCA3	3.3817	2.2491	0	3.8909	4.2155	0	2.7539	1.3346	0	6.0789
ATP-binding cassette sub-family A member 7 OS=Homo sapiens GN=ABCA7 PE=1 SV=3	Q8IZY2	ABCA7	0.56361	0.66547	1.1601	2.129	0	0	0	3.4012	0	0
ATP-binding cassette sub-family A member 9 OS=Homo sapiens GN=ABCA9 PE=1 SV=1	Q8IUA7	ABCA9	0.56361	0.56227	0	2.1552	14.5	9.4784	10.178	14.466	11.432	20.915
Multidrug resistance protein 1 OS=Homo sapiens GN=ABCB1 PE=1 SV=3	P08183	ABCB1	0.82582	1.79	0.57498	1.6431	0	0	0	0	0	3.1242
Bile salt export pump OS=Homo sapiens GN=ABCB11 PE=1 SV=2	O95342	ABCB11	0	1.9964	0	1.6431	0	0	0	0	0	0
Phosphatidylcholine translocator ABCB4 OS=Homo sapiens GN=ABCB4 PE=1 SV=2	P21439	ABCB4	2.1298	2.6608	3.3351	2.1421	1.4052	1.4207	0	4.7358	0	1.3926
Multidrug resistance-associated protein 1 OS=Homo sapiens GN=ABCC1 PE=1 SV=3	P33527	ABCC1	10.413	14.409	13.429	17.056	0	0	0	0	0	1.5621
ATP-binding cassette sub-family C member 11 OS=Homo sapiens GN=ABCC11 PE=1 SV=1	Q96J66	ABCC11	2.4774	3.8896	3.4803	2.129	0	0	1.377	0	0	0
Multidrug resistance-associated protein 4 OS=Homo sapiens GN=ABCC4 PE=1 SV=3	O15439	ABCC4	1.6516	2.7919	3.4026	3.2197	1.4052	4.2621	1.8559	8.8689	0	1.3926
ATP-binding cassette sub-family C member 8 OS=Homo sapiens GN=ABCC8 PE=1 SV=6	Q09428	ABCC8	0	0	0	0	2.8104	7.1035	4.1309	1.3346	0	2.9547
ATP-binding cassette sub-family D member 1 OS=Homo sapiens GN=ABCD1 PE=1 SV=2	P33897	ABCD1	1.6516	1.8179	2.175	3.7056	0	0	0	0	0	0
ATP-binding cassette sub-family D member 3 OS=Homo sapiens GN=ABCD3 PE=1 SV=1	P28288	ABCD3	1.0026	2.6608	3.8222	3.8909	0	0	1.8559	6.1996	0	3.1242
ATP-binding cassette sub-family E member 1 OS=Homo sapiens GN=ABCE1 PE=1 SV=1	P61221	ABCE1	14.222	14.15	13.035	15.388	2.4167	6.7925	1.8559	4.1331	7.6215	2.4445
ATP-binding cassette sub-family F member 1 OS=Homo sapiens GN=ABCF1 PE=1 SV=2	Q8NE71	ABCF1	14.569	12.773	18.903	17.637	4.8334	5.3718	3.7118	4.1331	3.5333	1.3926
ATP-binding cassette sub-family F member 2 OS=Homo sapiens GN=ABCF2 PE=1 SV=2	Q9UG63	ABCF2	1.1272	3.8132	6.2876	9.6198	0	0	0	0	0	0
Mycophenolic acid acyl-glucuronide esterase, mitochondrial OS=Homo sapiens GN=ABHD10 PE=1 SV=1	Q9NUJ1	ABHD10	2.6542	1.6394	1.0149	3.7983	0	0	0	2.0665	0	1.5621
Alpha/beta hydrolase domain-containing protein 14B OS=Homo sapiens GN=ABHD14B PE=1 SV=1	Q96IU4	ABHD14B	0.56361	2.6608	2.1648	3.1401	3.8341	7.9225	7.6337	6.0138	3.4426	1.5621
Abhydrolase domain-containing protein 16A OS=Homo sapiens GN=ABHD16A PE=1 SV=3	O95870	ABHD16A	1.0026	1.6115	1.15	1.6562	0	0	0	0	0	0
Uncharacterized protein C4orf29 OS=Homo sapiens GN=C4orf29 PE=2 SV=1	Q0P651	ABHD18	0	0.66547	0	0	0	0	0	4.1331	0	0
Abl interactor 1 OS=Homo sapiens GN=ABI1 PE=1 SV=4	Q8IZP0	ABI1	0	0	1.5899	0.57859	0	0	0	2.0665	0	0
Target of Nesh-SH3 OS=Homo sapiens GN=ABI3BP PE=1 SV=1	Q7Z7G0	ABI3BP	0	0.66547	0	0	4.3337	3.588	1.9259	0	3.7201	3.1242
Active breakpoint cluster region-related protein OS=Homo sapiens GN=ABR PE=2 SV=2	Q12979	ABR	1.3169	1.5362	2.1648	3.8114	0	0	3.3029	2.0665	0	2.9547
Ankyrin repeat and BTB/POZ domain-containing protein 2 OS=Homo sapiens GN=ABTB2 PE=2 SV=2	Q8N961	ABTB2	0	0	0	0.499	2.8104	2.8414	2.7539	4.7358	0	4.1777
3-ketoacyl-CoA thiolase, peroxisomal OS=Homo sapiens GN=ACAA1 PE=1 SV=2	P09110	ACAA1	8.2049	7.4954	8.862	12.092	0	0	0	0	0	0
Acetyl-CoA carboxylase 1 OS=Homo sapiens GN=ACACA PE=1 SV=2	Q13085	ACACA	0.82582	0.66547	1.6574	3.1935	2.8104	1.4207	11.555	6.7404	6.5115	9.9175
Acetyl-CoA carboxylase 2 OS=Homo sapiens GN=ACACB PE=1 SV=3	O00763	ACACB	1.7038	2.4834	1.7351	0	0	2.8414	0	0	3.2558	0
Acyl-CoA dehydrogenase family member 9, mitochondrial OS=Homo sapiens GN=ACAD9 PE=1 SV=1	Q9H845	ACAD9	0.43898	5.9191	6.302	4.491	0	0	0	0	0	0
Medium-chain specific acyl-CoA dehydrogenase, mitochondrial OS=Homo sapiens GN=ACADM PE=1 SV=1	P11310	ACADM	1.4416	4.1217	5.4121	3.6522	1.4052	0	0	0	0	0
Very long-chain specific acyl-CoA dehydrogenase, mitochondrial OS=Homo sapiens GN=ACADVL PE=1 SV=1	P49748	ACADVL	42.458	47.061	51.471	55.962	0	0	0	0	9.5269	0
Aggrecan core protein OS=Homo sapiens GN=ACAN PE=1 SV=2	P16112	ACAN	0.87796	0	2.7499	1.5635	26.753	23.063	10.657	10.935	28.917	39.05
Arf-GAP with coiled-coil, ANK repeat and PH domain-containing protein 2 OS=Homo sapiens GN=ACAP2 PE=1 SV=3	Q15057	ACAP2	0	1.8932	3.9877	1.5635	1.4052	0	1.8559	7.5343	1.6279	0
Acetyl-CoA acetyltransferase, mitochondrial OS=Homo sapiens GN=ACAT1 PE=1 SV=1	P24752	ACAT1	13.192	9.3133	12.197	15.206	0	0	0	0	0	0
Acetyl-CoA acetyltransferase, cytosolic OS=Homo sapiens GN=ACAT2 PE=1 SV=2	Q9BWD1	ACAT2	0.56361	2.277	6.1323	4.9554	11.084	15.752	9.0107	11.42	7.5308	7.8436
Golgi resident protein GCP60 OS=Homo sapiens GN=ACBD3 PE=1 SV=4	Q9H3P7	ACBD3	11.37	13.108	15.562	15.887	1.4052	0	1.377	1.3346	0	1.5621
Acyl-CoA-binding domain-containing protein 5 OS=Homo sapiens GN=ACBD5 PE=1 SV=1	Q5T8D3	ACBD5	0.82582	0	2.175	2.628	1.4052	0	0	0	0	1.5621
1-aminocyclopropane-1-carboxylate synthase-like protein 1 OS=Homo sapiens GN=ACCS PE=1 SV=1	Q96QU6	ACCS	1.5662	1.0493	1.1601	2.1421	0	0	0	0	0	0
Apoptotic chromatin condensation inducer in the nucleus OS=Homo sapiens GN=ACIN1 PE=1 SV=2	Q9UKV3	ACIN1	5.5185	1.3309	6.3754	6.886	0	0	3.7118	0	0	0
ATP-citrate synthase OS=Homo sapiens GN=ACLY PE=1 SV=3	P53396	ACLY	64.883	72.359	60.877	64.499	115.36	139.99	183.57	159.64	120.07	132.99
Cytoplasmic aconitate hydratase OS=Homo sapiens GN=ACO1 PE=1 SV=3	P21399	ACO1	5.7866	10.616	7.4275	3.2993	114.45	95.404	142.47	141.81	103.21	125.34
Aconitate hydratase, mitochondrial OS=Homo sapiens GN=ACO2 PE=1 SV=2	Q99798	ACO2	34.26	26.859	35.138	31.599	0	0	0	0	0	1.3926
Cluster of Acyl-coenzyme A thioesterase 2, mitochondrial OS=Homo sapiens GN=ACOT2 PE=1 SV=6 (sp|P49753|ACOT2_HUMAN)	P49753	ACOT2	6.101	9.4723	11.264	10.025	0	0	0	0	0	0
Cytosolic acyl coenzyme A thioester hydrolase OS=Homo sapiens GN=ACOT7 PE=1 SV=3	O00154	ACOT7	2.1298	3.4842	8.5243	6.3063	0	0	0	0	0	2.7851
Acyl-coenzyme A thioesterase 8 OS=Homo sapiens GN=ACOT8 PE=1 SV=1	O14734	ACOT8	0.56361	0.56227	0.57498	1.1572	0	0	0	0	0	0
Acyl-coenzyme A thioesterase 9, mitochondrial OS=Homo sapiens GN=ACOT9 PE=1 SV=2	Q9Y305	ACOT9	2.0052	4.3755	15.454	10.171	0	2.1673	0	5.4677	0	2.4445
Peroxisomal acyl-coenzyme A oxidase 3 OS=Homo sapiens GN=ACOX3 PE=1 SV=2	O15254	ACOX3	2.1298	2.1738	6.9344	2.6542	0	0	0	0	0	0
Low molecular weight phosphotyrosine protein phosphatase OS=Homo sapiens GN=ACP1 PE=1 SV=3	P24666	ACP1	0.43898	0.97397	2.5372	1.497	0	1.4207	1.377	2.6693	1.6279	2.7851
Lysosomal acid phosphatase OS=Homo sapiens GN=ACP2 PE=1 SV=3	P11117	ACP2	4.6465	6.6999	7.3498	6.1126	0	0	0	0	0	0
Acyl-CoA synthetase family member 2, mitochondrial OS=Homo sapiens GN=ACSF2 PE=1 SV=2	Q96CM8	ACSF2	2.0906	4.8636	1.6675	1.0776	0	0	0	0	0	0
Long-chain-fatty-acid--CoA ligase 3 OS=Homo sapiens GN=ACSL3 PE=1 SV=3	O95573	ACSL3	5.3476	11.366	11.575	12.693	0	0	1.377	2.0046	0	0
Acyl-coenzyme A synthetase ACSM3, mitochondrial OS=Homo sapiens GN=ACSM3 PE=1 SV=2	Q53FZ2	ACSM3	1.1272	0	0	0	0	0	0	0	0	0
Acetyl-coenzyme A synthetase, cytoplasmic OS=Homo sapiens GN=ACSS2 PE=1 SV=1	Q9NR19	ACSS2	0	0.56227	0	0.57859	4.8334	8.9598	13.621	7.4723	5.5348	8.0132
Acyl-CoA synthetase short-chain family member 3, mitochondrial OS=Homo sapiens GN=ACSS3 PE=1 SV=1	Q9H6R3	ACSS3	2.4774	1.1525	4.5627	4.7036	0	0	0	0	0	1.5621
Cluster of Alpha-actinin-1 OS=Homo sapiens GN=ACTN1 PE=1 SV=2 (sp|P12814|ACTN1_HUMAN)	P12814	ACTN1	309.58	301.79	238.06	277.36	24.779	15.026	39.983	27.626	50.341	12.872
Cluster of Alpha-centractin OS=Homo sapiens GN=ACTR1A PE=1 SV=1 (sp|P61163|ACTZ_HUMAN)	P61163	ACTR1A	24.493	18.979	21.026	21.022	3.3222	0	3.2329	5.4058	7.2533	1.5621
Actin-related protein 2 OS=Homo sapiens GN=ACTR2 PE=1 SV=1	P61160	ACTR2	27.066	31.557	33.959	35.231	37.862	23.966	42.707	46.833	28.554	29.271
Cluster of Actin-related protein 3 OS=Homo sapiens GN=ACTR3 PE=1 SV=3 (sp|P61158|ARP3_HUMAN)	P61158	ACTR3	53.386	49.202	51.814	51.141	42.023	51.871	52.985	60.22	41.119	44.185
Actin-related protein 5 OS=Homo sapiens GN=ACTR5 PE=1 SV=2	Q9H9F9	ACTR5	0	0.56227	1.15	0.499	0	0	1.377	0	0	1.5621
Actin-related protein 8 OS=Homo sapiens GN=ACTR8 PE=1 SV=2	Q9H981	ACTR8	0.43898	0	0	0	2.4167	5.3718	0	3.4012	1.9054	3.1242
Adenosine deaminase-like protein OS=Homo sapiens GN=ADAL PE=2 SV=2	Q6DHV7	ADAL	2.9686	2.9704	1.6675	2.628	2.4167	5.3718	0	2.0665	1.9054	7.3334
Disintegrin and metalloproteinase domain-containing protein 10 OS=Homo sapiens GN=ADAM10 PE=1 SV=1	O14672	ADAM10	4.2726	2.3802	7.0323	3.7056	2.4167	1.4207	4.6098	2.0665	1.9054	2.4445
Disintegrin and metalloproteinase domain-containing protein 20 OS=Homo sapiens GN=ADAM20 PE=2 SV=2	O43506	ADAM20	0	0	0.57498	0	1.917	2.8414	1.8559	0	0	1.3926
Disintegrin and metalloproteinase domain-containing protein 29 OS=Homo sapiens GN=ADAM29 PE=1 SV=3	Q9UKF5	ADAM29	0	0.66547	0	0	1.4052	0	1.377	1.3346	0	5.7398
Disintegrin and metalloproteinase domain-containing protein 9 OS=Homo sapiens GN=ADAM9 PE=1 SV=1	Q13443	ADAM9	7.2615	5.8097	6.2302	7.9898	3.3222	2.8414	7.3637	11.409	1.8147	11.309
A disintegrin and metalloproteinase with thrombospondin motifs 1 OS=Homo sapiens GN=ADAMTS1 PE=1 SV=4	Q9UHI8	ADAMTS1	2.2152	3.5327	5.5674	2.628	1.4052	0	1.377	1.3346	0	0
A disintegrin and metalloproteinase with thrombospondin motifs 10 OS=Homo sapiens GN=ADAMTS10 PE=1 SV=2	Q9H324	ADAMTS10	1.8805	1.5362	1.6574	0.499	0	0	0	0	0	1.5621
A disintegrin and metalloproteinase with thrombospondin motifs 12 OS=Homo sapiens GN=ADAMTS12 PE=1 SV=2	P58397	ADAMTS12	0	0.66547	0	1.0645	0	0	5.5677	0	0	1.5621
A disintegrin and metalloproteinase with thrombospondin motifs 13 OS=Homo sapiens GN=ADAMTS13 PE=1 SV=1	Q76LX8	ADAMTS13	0.82582	0.56227	0.57498	0	19.933	10.691	26.902	17.361	13.584	17.389
A disintegrin and metalloproteinase with thrombospondin motifs 2 OS=Homo sapiens GN=ADAMTS2 PE=2 SV=2	O95450	ADAMTS2	0.82582	2.0985	0.57498	2.7076	0	0	3.7819	6.1377	0	1.5621
ADAMTS-like protein 1 OS=Homo sapiens GN=ADAMTSL1 PE=1 SV=4	Q8N6G6	ADAMTSL1	0	0.66547	0	0	11.072	14.85	5.0888	8.2662	9.2494	16.739
Double-stranded RNA-specific adenosine deaminase OS=Homo sapiens GN=ADAR PE=1 SV=4	P55265	ADAR	4.0958	4.067	6.1998	7.5704	0	0	0	0	0	0
Adenylate cyclase type 10 OS=Homo sapiens GN=ADCY10 PE=1 SV=3	Q96PN6	ADCY10	0	1.9964	0	0	1.4052	0	0	4.1331	1.6279	0
Adenylate cyclase type 2 OS=Homo sapiens GN=ADCY2 PE=1 SV=5	Q08462	ADCY2	0	1.0493	0	0	1.4052	1.4207	6.9447	7.5343	0	6.0789
Adenylate cyclase type 5 OS=Homo sapiens GN=ADCY5 PE=1 SV=3	O95622	ADCY5	0.87796	0.48698	1.0824	1.5635	1.4052	2.8414	2.7539	7.4051	0	2.9547
Adenylate cyclase type 7 OS=Homo sapiens GN=ADCY7 PE=2 SV=1	P51828	ADCY7	0	1.8179	1.1601	1.6431	0	0	0	1.3346	0	0
Adenylate cyclase type 9 OS=Homo sapiens GN=ADCY9 PE=1 SV=4	O60503	ADCY9	0.82582	0	1.1601	2.129	1.4052	0	0	0	0	1.3926
Alpha-adducin OS=Homo sapiens GN=ADD1 PE=1 SV=2	P35611	ADD1	22.36	19.76	21.482	23.011	2.4167	2.6859	7.4237	4.1331	3.8107	4.8889
Beta-adducin OS=Homo sapiens GN=ADD2 PE=1 SV=3	P35612	ADD2	1.7038	3.738	0	0.99799	0	0	0	2.0665	0	0
Androglobin OS=Homo sapiens GN=ADGB PE=2 SV=3	Q8N7X0	ADGB	1.6516	0.66547	1.1601	0	1.4052	0	1.377	0	0	0
CD97 antigen OS=Homo sapiens GN=CD97 PE=1 SV=4	P48960	ADGRE5	2.6339	4.1217	3.6872	3.0736	0	1.4207	3.3029	0	0	0
Adhesion G protein-coupled receptor F4 OS=Homo sapiens GN=ADGRF4 PE=2 SV=3	Q8IZF3	ADGRF4	0	0	0.50744	0	1.4052	2.8414	2.7539	1.3346	0	4.5168
Adhesion G-protein coupled receptor G4 OS=Homo sapiens GN=ADGRG4 PE=2 SV=2	Q8IZF6	ADGRG4	1.4416	0.48698	0	0.499	0	0	0	0	0	0
Adhesion G protein-coupled receptor L2 OS=Homo sapiens GN=ADGRL2 PE=1 SV=2	O95490	ADGRL2	1.8805	1.6394	1.5899	2.0756	0	1.4207	0	0	0	1.5621
Latrophilin-3 OS=Homo sapiens GN=LPHN3 PE=1 SV=2	Q9HAR2	ADGRL3	0	0	0	0	0	0	0	0	0	3.1242
G-protein coupled receptor 98 OS=Homo sapiens GN=GPR98 PE=1 SV=2	Q8WXG9	ADGRV1	0	0.48698	1.15	2.6411	0	1.4207	1.377	1.3346	0	5.7398
Cluster of Alcohol dehydrogenase 1C OS=Homo sapiens GN=ADH1C PE=1 SV=2 (sp|P00326|ADH1G_HUMAN)	P00326	ADH1C	0	0.56227	1.0824	0.57859	6.6444	2.8414	1.377	1.3346	5.0705	4.3472
Alcohol dehydrogenase class-3 OS=Homo sapiens GN=ADH5 PE=1 SV=4	P11766	ADH5	10.491	11.522	12.719	17.635	38.449	45.223	51.05	42.194	39.864	34.776
1,2-dihydroxy-3-keto-5-methylthiopentene dioxygenase OS=Homo sapiens GN=ADI1 PE=1 SV=1	Q9BV57	ADI1	0	1.3309	1.1601	0	0	5.3718	1.8559	4.1331	3.8107	2.4445
Adenosine kinase OS=Homo sapiens GN=ADK PE=1 SV=2	P55263	ADK	2.5688	3.3263	5.277	3.8114	36.163	38.638	46.781	35.464	43.873	36.474
Activity-dependent neuroprotector homeobox protein OS=Homo sapiens GN=ADNP PE=1 SV=1	Q9H2P0	ADNP	0.56361	0.56227	1.15	0	0	0	0	0	0	0
ADP-dependent glucokinase OS=Homo sapiens GN=ADPGK PE=1 SV=1	Q9BRR6	ADPGK	3.5192	1.6115	3.3148	2.7338	0	0	0	0	1.9054	1.3926
Proteasomal ubiquitin receptor ADRM1 OS=Homo sapiens GN=ADRM1 PE=1 SV=2	Q16186	ADRM1	4.2204	4.3002	5.4222	6.4394	1.4052	1.4207	1.377	0	1.6279	1.3926
Adenylosuccinate synthetase isozyme 2 OS=Homo sapiens GN=ADSS PE=1 SV=3	P30520	ADSS2	1.4416	5.0957	4.702	5.0696	0	2.1673	0	3.4012	0	1.5621
Adipocyte enhancer-binding protein 1 OS=Homo sapiens GN=AEBP1 PE=1 SV=1	Q8IUX7	AEBP1	8.3495	12.848	1.5899	3.6925	14.394	33.081	6.9447	12.94	0	2.9547
Actin filament-associated protein 1 OS=Homo sapiens GN=AFAP1 PE=1 SV=2	Q8N556	AFAP1	6.4545	5.7333	8.5918	6.9645	0	1.4207	0	0	0	0
AF4/FMR2 family member 3 OS=Homo sapiens GN=AFF3 PE=1 SV=2	P51826	AFF3	0	1.1245	0.50744	0	0	0	0	0	0	0
AF4/FMR2 family member 4 OS=Homo sapiens GN=AFF4 PE=1 SV=1	Q9UHB7	AFF4	0.87796	0	1.0149	0.57859	0	0	1.8559	2.0665	0	0
Alpha-fetoprotein OS=Homo sapiens GN=AFP PE=1 SV=1	P02771	AFP	0	0.48698	0.57498	0	11.372	13.605	4.6799	3.3392	10.328	10.426
N(4)-(beta-N-acetylglucosaminyl)-L-asparaginase OS=Homo sapiens GN=AGA PE=1 SV=2	P20933	AGA	2.2674	3.4295	4.4175	2.0625	0	0	0	1.3346	0	0
Arf-GAP with GTPase, ANK repeat and PH domain-containing protein 2 OS=Homo sapiens GN=AGAP2 PE=1 SV=2	Q99490	AGAP2	0.82582	0	0	0	0	0	6.9447	8.2662	0	0
Arf-GAP domain and FG repeat-containing protein 1 OS=Homo sapiens GN=AGFG1 PE=1 SV=2	P52594	AGFG1	0.43898	0.97397	0.57498	0.99799	0	0	0	0	0	0
Acylglycerol kinase, mitochondrial OS=Homo sapiens GN=AGK PE=1 SV=2	Q53H12	AGK	0.43898	1.461	3.7648	2.6542	0	0	0	0	0	0
Glycogen debranching enzyme OS=Homo sapiens GN=AGL PE=1 SV=3	P35573	AGL	0	1.7147	3.4026	4.3507	70.46	77.88	67.063	61.108	47.603	62.069
Cluster of Protein argonaute-2 OS=Homo sapiens GN=AGO2 PE=1 SV=3 (sp|Q9UKV8|AGO2_HUMAN)	Q9UKV8	AGO2	3.3554	1.1525	6.1526	2.5615	2.4167	2.8414	3.2329	4.7358	1.9054	2.4445
1-acyl-sn-glycerol-3-phosphate acyltransferase alpha OS=Homo sapiens GN=AGPAT1 PE=1 SV=2	Q99943	AGPAT1	3.8857	4.197	3.3148	2.6542	0	0	0	0	0	0
1-acyl-sn-glycerol-3-phosphate acyltransferase gamma OS=Homo sapiens GN=AGPAT3 PE=1 SV=1	Q9NRZ7	AGPAT3	0.43898	0.97397	1.0824	2.1421	0	0	0	1.3346	0	0
Alkyldihydroxyacetonephosphate synthase, peroxisomal OS=Homo sapiens GN=AGPS PE=1 SV=1	O00116	AGPS	5.9763	12.188	12.434	12.825	0	0	0	0	0	0
Protein ELYS OS=Homo sapiens GN=AHCTF1 PE=1 SV=3	Q8WYP5	AHCTF1	1.2648	1.3309	3.4803	2.129	0	1.4207	0	3.4012	0	1.5621
Adenosylhomocysteinase OS=Homo sapiens GN=AHCY PE=1 SV=4	P23526	AHCY	15.976	14.991	15.661	20.276	275.41	268.95	305.66	318.74	228.44	254.4
Jouberin OS=Homo sapiens GN=AHI1 PE=1 SV=1	Q8N157	AHI1	0	1.3309	0	0	0	0	0	0	0	0
Neuroblast differentiation-associated protein AHNAK OS=Homo sapiens GN=AHNAK PE=1 SV=2	Q09666	AHNAK	822.27	761.84	770.93	798.15	21.644	25.231	57.543	77.347	20.223	17.791
Apoptosis-inducing factor 1, mitochondrial OS=Homo sapiens GN=AIFM1 PE=1 SV=1	O95831	AIFM1	8.2641	11.057	15.123	12.839	1.4052	1.4207	0	0	0	1.3926
Apoptosis-inducing factor 3 OS=Homo sapiens GN=AIFM3 PE=1 SV=1	Q96NN9	AIFM3	2.4774	0.97397	0	1.0645	0	1.4207	0	1.3346	0	1.3926
Aminoacyl tRNA synthase complex-interacting multifunctional protein 1 OS=Homo sapiens GN=AIMP1 PE=1 SV=2	Q12904	AIMP1	4.9608	7.7565	8.0168	6.3859	0	1.4207	0	0	0	1.3926
Aminoacyl tRNA synthase complex-interacting multifunctional protein 2 OS=Homo sapiens GN=AIMP2 PE=1 SV=2	Q13155	AIMP2	1.1272	2.764	6.7647	5.4675	0	0	0	0	0	0
Adenylate kinase isoenzyme 1 OS=Homo sapiens GN=AK1 PE=1 SV=3	P00568	AK1	12.314	12.791	18.64	14.301	0	0	1.9259	2.0046	0	0
GTP:AMP phosphotransferase AK3, mitochondrial OS=Homo sapiens GN=AK3 PE=1 SV=4	Q9UIJ7	AK3	4.5144	6.6599	10.337	9.0401	0	0	0	0	0	0
Adenylate kinase 4, mitochondrial OS=Homo sapiens GN=AK4 PE=1 SV=1	P27144	AK4	4.0958	8.292	2.2425	2.1421	0	0	0	0	0	0
Adenylate kinase 9 OS=Homo sapiens GN=AK9 PE=1 SV=2	Q5TCS8	AK9	0	1.8932	0.57498	1.5766	1.4052	2.1673	0	1.3346	1.9054	0
Reverse sequence, was A-kinase anchor protein 12 OS=Homo sapiens GN=AKAP12 PE=1 SV=4	Q02952	AKAP12	0	0	0	0	0	1.4207	0	1.3346	0	2.7851
A-kinase anchor protein 13 OS=Homo sapiens GN=AKAP13 PE=1 SV=2	Q12802	AKAP13	0	0	0	0.99799	0	0	1.8559	0	0	0
A-kinase anchor protein 17A OS=Homo sapiens GN=AKAP17A PE=1 SV=2	Q02040	AKAP17A	3.8669	1.8932	1.1601	2.2217	0	0	1.8559	0	0	0
A-kinase anchor protein 6 OS=Homo sapiens GN=AKAP6 PE=1 SV=3	Q13023	AKAP6	0	0.48698	0	0	2.4167	2.6859	1.8559	6.1996	1.9054	0
A-kinase anchor protein 8 OS=Homo sapiens GN=AKAP8 PE=1 SV=1	O43823	AKAP8	0.82582	0.66547	2.8952	1.0645	0	0	0	1.3346	0	1.5621
A-kinase anchor protein 9 OS=Homo sapiens GN=AKAP9 PE=1 SV=3	Q99996	AKAP9	5.1317	4.0196	4.5627	5.4152	5.6207	10.691	10.667	12.873	0	13.55
AT-hook-containing transcription factor OS=Homo sapiens GN=AKNA PE=1 SV=2	Q7Z591	AKNA	0.87796	0	0	1.6431	0	0	5.5677	10.333	0	0
Alcohol dehydrogenase [NADP(+)] OS=Homo sapiens GN=AKR1A1 PE=1 SV=3	P14550	AKR1A1	3.1324	4.8346	10.824	7.9625	11.372	10.017	18.44	12.022	7.072	4.6864
Aldose reductase OS=Homo sapiens GN=AKR1B1 PE=1 SV=3	P15121	AKR1B1	5.5766	5.7333	3.6872	7.5431	6.6444	3.588	5.2288	8.6831	3.4426	6.0789
Cluster of Aldo-keto reductase family 1 member B15 OS=Homo sapiens GN=AKR1B15 PE=1 SV=2 (sp|C9JRZ8|AK1BF_HUMAN)	C9JRZ8	AKR1B15	0	0.48698	0.57498	0	11.372	10.764	9.3597	2.6693	5.4441	6.2485
Cluster of Aldo-keto reductase family 1 member C3 OS=Homo sapiens GN=AKR1C3 PE=1 SV=4 (sp|P42330|AK1C3_HUMAN)	P42330	AKR1C3	3.3817	3.3736	3.9573	6.2053	10.86	15.773	20.296	20.7	8.5131	14.773
3-oxo-5-beta-steroid 4-dehydrogenase OS=Homo sapiens GN=AKR1D1 PE=1 SV=1	P51857	AKR1D1	0	0	0.50744	0	14.394	8.5966	11.695	18.284	5.2573	7.4715
Cluster of Aflatoxin B1 aldehyde reductase member 2 OS=Homo sapiens GN=AKR7A2 PE=1 SV=3 (sp|O43488|ARK72_HUMAN)	O43488	AKR7A2	2.4442	3.71	6.5621	5.8073	4.7274	8.5966	9.2897	11.476	6.8852	5.7398
Delta-aminolevulinic acid dehydratase OS=Homo sapiens GN=ALAD PE=1 SV=1	P13716	ALAD	0	0	1.5223	0.499	0	0	0	0	0	3.1242
5-aminolevulinate synthase, erythroid-specific, mitochondrial OS=Homo sapiens GN=ALAS2 PE=1 SV=2	P22557	ALAS2	0.56361	0.48698	0.57498	0.57859	0	0	1.377	2.0665	0	4.6864
Serum albumin OS=Homo sapiens GN=ALB PE=1 SV=2	P02768	ALB	17.306	13.977	13.74	17.755	367.6	124.65	72.873	78.797	102.11	97.503
CD166 antigen OS=Homo sapiens GN=ALCAM PE=1 SV=2	Q13740	ALCAM	25.663	27.407	33.706	25.844	0	0	4.1309	2.6693	1.9054	0
Aldehyde dehydrogenase family 16 member A1 OS=Homo sapiens GN=ALDH16A1 PE=1 SV=2	Q8IZ83	ALDH16A1	0.56361	1.7147	2.6723	2.6411	1.4052	0	1.9259	1.3346	1.8147	4.6864
Delta-1-pyrroline-5-carboxylate synthase OS=Homo sapiens GN=ALDH18A1 PE=1 SV=2	P54886	ALDH18A1	32.203	43.787	39.534	46.043	4.7274	2.1673	1.8559	0	1.9054	2.9547
Retinal dehydrogenase 1 OS=Homo sapiens GN=ALDH1A1 PE=1 SV=2	P00352	ALDH1A1	0	0	0	0	35.115	26.392	40.453	36.85	35.493	32.162
Retinal dehydrogenase 2 OS=Homo sapiens GN=ALDH1A2 PE=1 SV=3	O94788	ALDH1A2	2.1428	3.71	3.6973	4.1915	0	0	1.377	0	0	0
Cytosolic 10-formyltetrahydrofolate dehydrogenase OS=Homo sapiens GN=ALDH1L1 PE=1 SV=2	O75891	ALDH1L1	2.6934	1.6868	3.8898	1.0776	106.83	98.255	113.31	111.74	100.89	100.38
Reverse sequence, was Aldehyde dehydrogenase, mitochondrial OS=Homo sapiens GN=ALDH2 PE=1 SV=2	P05091	ALDH2	2.1949	3.0725	3.6872	3.0736	1.917	0	2.7539	1.3346	1.6279	0
Aldehyde dehydrogenase, mitochondrial OS=Homo sapiens GN=ALDH2 PE=1 SV=2	P05091	ALDH2	1.3169	2.8114	3.2473	3.8114	2.8104	5.0087	10.318	8.6831	1.6279	2.9547
Cluster of Aldehyde dehydrogenase family 3 member B1 OS=Homo sapiens GN=ALDH3B1 PE=1 SV=1 (sp|P43353|AL3B1_HUMAN)	P43353	ALDH3B1	1.3894	0	2.3101	2.2217	0	0	0	0	0	1.5621
Delta-1-pyrroline-5-carboxylate dehydrogenase, mitochondrial OS=Homo sapiens GN=ALDH4A1 PE=1 SV=3	P30038	ALDH4A1	3.27	4.9183	9.1871	5.7812	1.4052	0	0	0	0	0
Methylmalonate-semialdehyde dehydrogenase [acylating], mitochondrial OS=Homo sapiens GN=ALDH6A1 PE=1 SV=2	Q02252	ALDH6A1	4.6986	5.3216	4.8371	5.4675	0	0	0	0	0	0
Aldehyde dehydrogenase family 8 member A1 OS=Homo sapiens GN=ALDH8A1 PE=1 SV=1	Q9H2A2	ALDH8A1	0	0.66547	0	0	14.182	11.51	15.138	15.362	14.144	13.381
Fructose-bisphosphate aldolase B OS=Homo sapiens GN=ALDOB PE=1 SV=2	P05062	ALDOB	0	1.6868	0	0.99799	19.04	21.6	22.152	23.442	7.072	10.765
Fructose-bisphosphate aldolase C OS=Homo sapiens GN=ALDOC PE=1 SV=2	P09972	ALDOC	18.151	14.596	11.569	10.444	26.16	23.084	28.348	26.23	8.8812	9.916
Chitobiosyldiphosphodolichol beta-mannosyltransferase OS=Homo sapiens GN=ALG1 PE=1 SV=2	Q9BT22	ALG1	1.0026	3.4015	3.8999	6.9122	0	0	0	0	0	0
Putative bifunctional UDP-N-acetylglucosamine transferase and deubiquitinase ALG13 OS=Homo sapiens GN=ALG13 PE=1 SV=2	Q9NP73	ALG13	0.43898	0.48698	1.15	0.57859	0	0	0	0	0	3.1242
Alpha-1,3/1,6-mannosyltransferase ALG2 OS=Homo sapiens GN=ALG2 PE=1 SV=1	Q9H553	ALG2	2.6934	4.3476	2.7398	1.0776	0	0	0	2.0665	0	0
Dolichyl-phosphate beta-glucosyltransferase OS=Homo sapiens GN=ALG5 PE=1 SV=1	Q9Y673	ALG5	2.0052	2.5102	2.2999	1.0776	0	0	0	1.3346	0	0
Dolichyl pyrophosphate Man9GlcNAc2 alpha-1,3-glucosyltransferase OS=Homo sapiens GN=ALG6 PE=1 SV=1	Q9Y672	ALG6	0.56361	0	2.1648	0.99799	0	0	0	0	0	0
Alpha-1,2-mannosyltransferase ALG9 OS=Homo sapiens GN=ALG9 PE=1 SV=2	Q9H6U8	ALG9	0	0.97397	0.50744	0	0	0	0	0	0	0
Cluster of Alstrom syndrome protein 1 OS=Homo sapiens GN=ALMS1 PE=1 SV=3 (sp|Q8TCU4|ALMS1_HUMAN)	Q8TCU4	ALMS1	0.87796	1.7147	0	1.6562	4.2155	1.4207	1.377	4.0039	0	7.4715
Alpha-protein kinase 1 OS=Homo sapiens GN=ALPK1 PE=2 SV=3	Q96QP1	ALPK1	1.1272	0	1.1601	0	0	0	0	0	0	0
Alpha-protein kinase 2 OS=Homo sapiens GN=ALPK2 PE=2 SV=3	Q86TB3	ALPK2	1.1272	0.66547	0	0	0	0	0	0	0	0
Alpha-protein kinase 3 OS=Homo sapiens GN=ALPK3 PE=2 SV=2	Q96L96	ALPK3	0.87796	0	0.50744	0	0	0	0	0	1.8147	0
Alkaline phosphatase, tissue-nonspecific isozyme OS=Homo sapiens GN=ALPL PE=1 SV=4	P05186	ALPL	17.503	21.201	22.544	22.718	0	2.6859	3.2329	3.4012	5.7161	3.837
Probable imidazolonepropionase OS=Homo sapiens GN=AMDHD1 PE=1 SV=2	Q96NU7	AMDHD1	1.7038	0.48698	0	0.499	7.1563	0	9.0107	8.745	10.328	7.4715
Angiomotin-like protein 2 OS=Homo sapiens GN=AMOTL2 PE=1 SV=3	Q9Y2J4	AMOTL2	0	0	0	0.499	8.5493	5.0087	7.0147	5.4058	0	4.3472
Angiomotin-like protein 1 OS=Homo sapiens GN=AMOTL1 PE=1 SV=1	Q8IY63	AMOTL1	1.1272	1.7147	1.6574	1.6562	0	1.4207	4.1309	0	0	0
Angiopoietin-related protein 4 OS=Homo sapiens GN=ANGPTL4 PE=1 SV=2	Q9BY76	ANGPTL4	0	0	0	0	6.6444	2.8414	4.6799	8.0131	0	0
Amphiphysin OS=Homo sapiens GN=AMPH PE=1 SV=1	P49418	AMPH	0.87796	0	0	0	0	0	1.8559	0	0	0
Cluster of Alpha-amylase 2B OS=Homo sapiens GN=AMY2B PE=1 SV=1 (sp|P19961|AMY2B_HUMAN)	P19961	AMY2B	0	0	0	0	3.8341	1.4207	0	0	0	1.3926
Anaphase-promoting complex subunit 1 OS=Homo sapiens GN=ANAPC1 PE=1 SV=1	Q9H1A4	ANAPC1	2.5296	1.3309	0.50744	0.99799	0	0	0	0	0	0
Anaphase-promoting complex subunit 2 OS=Homo sapiens GN=ANAPC2 PE=1 SV=1	Q9UJX6	ANAPC2	0.56361	1.1245	0	1.0645	0	0	0	0	0	1.3926
Angiopoietin-1 OS=Homo sapiens GN=ANGPT1 PE=1 SV=2	Q15389	ANGPT1	0	0	0	0	4.7274	0	1.377	0	10.232	8.0147
Transmembrane protein 2 OS=Homo sapiens GN=TMEM2 PE=1 SV=1	Q9UHN6	CEMIP2	1.1272	0	0	0.57859	0	0	3.2329	2.0665	0	0
Angiopoietin-related protein 3 OS=Homo sapiens GN=ANGPTL3 PE=1 SV=1	Q9Y5C1	ANGPTL3	2.4774	0	0	1.0645	23.155	28.28	14.847	16.532	13.06	18.504
Prolyl endopeptidase FAP OS=Homo sapiens GN=FAP PE=1 SV=5	Q12884	FAP	27.38	29.739	31.561	32.135	10.479	10.017	25.036	29.704	3.5333	1.3926
Lactadherin OS=Homo sapiens GN=MFGE8 PE=1 SV=2	Q08431	MFGE8	18.296	20.312	15.492	17.639	332.7	351.04	574.02	760.83	313.66	280.75
Ankyrin-2 OS=Homo sapiens GN=ANK2 PE=1 SV=4	Q01484	ANK2	1.953	1.8932	1.15	2.129	1.4052	0	0	0	0	4.5168
Ankyrin-3 OS=Homo sapiens GN=ANK3 PE=1 SV=3	Q12955	ANK3	5.3939	7.7308	10.783	10.618	5.6207	4.2621	7.8427	6.8024	0	2.9547
Rabankyrin-5 OS=Homo sapiens GN=ANKFY1 PE=1 SV=2	Q9P2R3	ANKFY1	4.5218	4.1217	6.9344	5.2288	1.4052	4.1066	5.1588	3.3392	1.6279	8.5234
Progressive ankylosis protein homolog OS=Homo sapiens GN=ANKH PE=1 SV=2	Q9HCJ1	ANKH	5.3868	6.3708	6.0647	5.5471	1.4052	0	5.2288	4.6739	1.6279	0
Ankyrin repeat and IBR domain-containing protein 1 OS=Homo sapiens GN=ANKIB1 PE=1 SV=3	Q9P2G1	ANKIB1	2.4774	1.9964	2.3202	3.1935	0	0	0	0	0	0
Ankyrin repeat and LEM domain-containing protein 1 OS=Homo sapiens GN=ANKLE1 PE=2 SV=2	Q8NAG6	ANKLE1	0	0	0	0	1.4052	0	2.7539	1.3346	0	0
Ankyrin repeat and LEM domain-containing protein 2 OS=Homo sapiens GN=ANKLE2 PE=1 SV=4	Q86XL3	ANKLE2	0	3.2789	1.0149	0	0	0	0	0	0	0
Ankyrin repeat domain-containing protein 11 OS=Homo sapiens GN=ANKRD11 PE=1 SV=3	Q6UB99	ANKRD11	0.56361	0.56227	1.1601	3.3919	0	0	1.377	0	0	4.5168
Ankyrin repeat domain-containing protein 12 OS=Homo sapiens GN=ANKRD12 PE=1 SV=3	Q6UB98	ANKRD12	0	0	0	2.2217	1.4052	2.8414	3.2329	1.3346	0	5.7398
Cluster of Ankyrin repeat domain-containing protein 13A OS=Homo sapiens GN=ANKRD13A PE=1 SV=3 (sp|Q8IZ07|AN13A_HUMAN)	Q8IZ07	ANKRD13A	1.2648	0.97397	1.6574	0.99799	0	1.4207	0	0	0	0
Ankyrin repeat domain-containing protein 13B OS=Homo sapiens GN=ANKRD13B PE=1 SV=4	Q86YJ7	ANKRD13B	0	1.79	2.3101	0	0	5.6828	0	0	0	0
Ankyrin repeat domain-containing protein 16 OS=Homo sapiens GN=ANKRD16 PE=1 SV=1	Q6P6B7	ANKRD16	0	1.5362	0	0	0	0	0	2.0665	0	0
Ankyrin repeat domain-containing protein 17 OS=Homo sapiens GN=ANKRD17 PE=1 SV=3	O75179	ANKRD17	0	0	1.1601	3.2862	0	0	0	0	0	1.5621
Ankyrin repeat domain-containing protein 26 OS=Homo sapiens GN=ANKRD26 PE=1 SV=3	Q9UPS8	ANKRD26	1.3894	1.2277	1.6675	0.499	3.8219	1.4207	5.5677	6.1996	0	0
Ankyrin repeat domain-containing protein 27 OS=Homo sapiens GN=ANKRD27 PE=1 SV=2	Q96NW4	ANKRD27	1.2648	0	0.50744	0.499	0	0	1.377	3.4012	0	2.7851
Ankyrin repeat domain-containing protein 30B OS=Homo sapiens GN=ANKRD30B PE=2 SV=3	Q9BXX2	ANKRD30B	0.43898	0	0	0.57859	0	0	1.8559	0	0	3.1242
Putative ankyrin repeat domain-containing protein 31 OS=Homo sapiens GN=ANKRD31 PE=5 SV=2	Q8N7Z5	ANKRD31	1.0026	0	1.0824	0	7.0259	9.2708	4.1309	6.0085	1.6279	8.6945
Ankyrin repeat domain-containing protein 35 OS=Homo sapiens GN=ANKRD35 PE=2 SV=2	Q8N283	ANKRD35	0	0	0	2.628	0	1.4207	0	1.3346	0	0
Cluster of Ankyrin repeat domain-containing protein 36C OS=Homo sapiens GN=ANKRD36C PE=2 SV=3 (sp|Q5JPF3|AN36C_HUMAN)	Q5JPF3	ANKRD36C	0	1.9964	0	3.1935	4.8334	1.4207	10.178	15.739	1.9054	6.2485
Ankyrin repeat domain-containing protein 61 OS=Homo sapiens GN=ANKRD61 PE=3 SV=2	A6NGH8	ANKRD61	0	0.66547	0	0	0	5.6828	0	1.3346	0	4.5168
Ankyrin repeat and sterile alpha motif domain-containing protein 1B OS=Homo sapiens GN=ANKS1B PE=1 SV=2	Q7Z6G8	ANKS1B	0	0.66547	0	0	1.917	0	0	0	0	3.1242
Ankyrin repeat and SAM domain-containing protein 3 OS=Homo sapiens GN=ANKS3 PE=1 SV=1	Q6ZW76	ANKS3	0	0	0	0	0	0	0	4.1331	0	0
Anoctamin-1 OS=Homo sapiens GN=ANO1 PE=1 SV=1	Q5XXA6	ANO1	0	0	1.5223	0	3.3222	3.588	0	0	1.6279	6.0789
Anoctamin-10 OS=Homo sapiens GN=ANO10 PE=1 SV=2	Q9NW15	ANO10	6.3299	3.5595	4.9722	4.3899	0	0	0	0	0	0
Anoctamin-6 OS=Homo sapiens GN=ANO6 PE=1 SV=2	Q4KMQ2	ANO6	0.82582	2.764	1.6675	2.1421	0	0	0	0	0	0
Cluster of Acidic leucine-rich nuclear phosphoprotein 32 family member A OS=Homo sapiens GN=ANP32A PE=1 SV=1 (sp|P39687|AN32A_HUMAN)	P39687	ANP32A	13.028	10.699	13.729	18.933	0	0	1.377	3.3392	1.9054	0
Acidic leucine-rich nuclear phosphoprotein 32 family member B OS=Homo sapiens GN=ANP32B PE=1 SV=1	Q92688	ANP32B	10.151	13.304	14.869	16.716	0	0	1.377	3.3392	1.9054	0
Acidic leucine-rich nuclear phosphoprotein 32 family member E OS=Homo sapiens GN=ANP32E PE=1 SV=1	Q9BTT0	ANP32E	2.5817	5.8438	6.2243	6.5666	0	0	0	0	0	0
Annexin A1 OS=Homo sapiens GN=ANXA1 PE=1 SV=2	P04083	ANXA1	92.207	87.519	114.15	98.76	52.337	55.242	79.915	79.645	99.138	48.147
Annexin A13 OS=Homo sapiens GN=ANXA13 PE=1 SV=3	P27216	ANXA13	0.87796	1.6394	1.1601	1.6431	2.4167	4.1066	10.657	9.6008	1.9054	1.3926
Beta-1,4-galactosyltransferase 1 OS=Homo sapiens GN=B4GALT1 PE=1 SV=5	P15291	B4GALT1	2.6934	2.7361	2.2324	2.8134	1.917	4.3345	1.9259	2.0046	1.8147	1.5621
Annexin A3 OS=Homo sapiens GN=ANXA3 PE=1 SV=3	P12429	ANXA3	0.56361	0	0	0	2.8104	2.8414	6.8848	8.0078	4.8837	2.7851
Annexin A5 OS=Homo sapiens GN=ANXA5 PE=1 SV=2	P08758	ANXA5	62.986	47.191	51.976	50.56	35.745	36.845	81.882	95.334	33.07	21.906
Annexin A6 OS=Homo sapiens GN=ANXA6 PE=1 SV=3	P08133	ANXA6	275.31	212.63	173.58	191.09	73.951	81.706	177.49	175.86	80.673	64.451
Annexin A8 OS=Homo sapiens GN=ANXA8 PE=1 SV=3	P13928	ANXA8	0	0	0	0	1.4052	1.4207	7.4338	6.7404	0	0
Acyloxyacyl hydrolase OS=Homo sapiens GN=AOAH PE=1 SV=1	P28039	AOAH	0	1.3309	0	0	0	1.4207	0	0	0	3.1242
Membrane primary amine oxidase OS=Homo sapiens GN=AOC3 PE=1 SV=3	Q16853	AOC3	0.56361	0	0	0	3.3222	2.8414	8.5317	6.6785	1.6279	1.3926
Aldehyde oxidase OS=Homo sapiens GN=AOX1 PE=1 SV=2	Q06278	AOX1	1.0026	0	0	0.499	4.2155	7.1035	12.044	12.749	8.3262	10.257
AP-1 complex subunit gamma-1 OS=Homo sapiens GN=AP1G1 PE=1 SV=5	O43747	AP1G1	9.8824	9.4444	16.097	12.618	21.063	7.9225	21.254	22.231	8.8867	13.72
AP-1 complex subunit gamma-like 2 OS=Homo sapiens GN=AP1G2 PE=1 SV=1	O75843	AP1G2	0.56361	0	0	0.57859	2.8104	6.948	2.7539	1.3346	1.6279	1.3926
AP-2 complex subunit alpha-1 OS=Homo sapiens GN=AP2A1 PE=1 SV=3	O95782	AP2A1	25.407	38.041	43.718	41.758	5.2393	5.6828	10.178	12.878	5.348	8.864
AP-2 complex subunit alpha-2 OS=Homo sapiens GN=AP2A2 PE=1 SV=2	O94973	AP2A2	13.441	21.157	22.432	21.704	1.917	0	1.377	0	1.9054	3.1242
Cluster of AP-2 complex subunit beta OS=Homo sapiens GN=AP2B1 PE=1 SV=1 (sp|P63010|AP2B1_HUMAN)	P63010	AP2B1	52.581	55.867	50.532	57.493	16.717	4.8532	9.0107	5.4058	10.696	16.367
AP-2 complex subunit mu OS=Homo sapiens GN=AP2M1 PE=1 SV=2	Q96CW1	AP2M1	27.046	27.706	24.756	27.718	0	3.588	3.3029	2.0046	3.6294	1.5621
Cluster of AP-3 complex subunit beta-1 OS=Homo sapiens GN=AP3B1 PE=1 SV=3 (sp|O00203|AP3B1_HUMAN)	O00203	AP3B1	12.366	13.154	18.624	15.034	7.5378	2.8414	12.174	4.0039	0	1.5621
AP-3 complex subunit delta-1 OS=Homo sapiens GN=AP3D1 PE=1 SV=1	O14617	AP3D1	21.319	10.85	22.135	22.159	0	0	1.8559	3.4012	0	1.3926
AP-3 complex subunit mu-1 OS=Homo sapiens GN=AP3M1 PE=1 SV=1	Q9Y2T2	AP3M1	3.8206	4.9852	5.0397	7.3625	1.917	0	0	0	0	0
AP-3 complex subunit mu-2 OS=Homo sapiens GN=AP3M2 PE=2 SV=1	P53677	AP3M2	1.953	1.6868	1.15	2.3144	1.917	0	0	0	0	1.5621
AP-3 complex subunit sigma-1 OS=Homo sapiens GN=AP3S1 PE=1 SV=1	Q92572	AP3S1	0.43898	1.461	3.1122	1.5766	0	0	0	0	0	0
AP-4 complex subunit epsilon-1 OS=Homo sapiens GN=AP4E1 PE=1 SV=2	Q9UPM8	AP4E1	0	1.1525	0.50744	0	9.6668	0	0	0	0	4.8889
Amyloid beta A4 precursor protein-binding family A member 1 OS=Homo sapiens GN=APBA1 PE=1 SV=3	Q02410	APBA1	0.43898	0	1.5223	0	0	0	1.377	0	0	2.7851
Adenomatous polyposis coli protein OS=Homo sapiens GN=APC PE=1 SV=2	P25054	APC	0	1.79	2.8276	1.6431	1.4052	0	3.2329	0	0	4.3472
Adenomatous polyposis coli protein 2 OS=Homo sapiens GN=APC2 PE=1 SV=1	O95996	APC2	3.9061	1.2277	2.2324	1.6431	0	2.8414	5.0888	4.7358	0	6.0789
DNA-(apurinic or apyrimidinic site) lyase OS=Homo sapiens GN=APEX1 PE=1 SV=2	P27695	APEX1	12.222	12.922	14.155	12.446	0	0	0	0	0	0
Apoptosis inhibitor 5 OS=Homo sapiens GN=API5 PE=1 SV=3	Q9BZZ5	API5	4.6986	4.684	5.277	3.7318	0	0	0	0	0	0
Methylthioribulose-1-phosphate dehydratase OS=Homo sapiens GN=APIP PE=1 SV=1	Q96GX9	APIP	0.87796	0.97397	0	0.499	0	0	0	0	0	0
Adipocyte plasma membrane-associated protein OS=Homo sapiens GN=APMAP PE=1 SV=2	Q9HDC9	APMAP	30.375	28.605	28.869	27.444	20.445	17.94	20.915	18.701	22.47	16.336
Apolipoprotein A-I OS=Homo sapiens GN=APOA1 PE=1 SV=1	P02647	APOA1	0	0	0	0	88.785	48.366	29.735	28.703	53.026	46.462
Apolipoprotein A-IV OS=Homo sapiens GN=APOA4 PE=1 SV=3	P06727	APOA4	0	0	0	0.499	6.2386	3.588	4.6098	4.6739	3.4426	2.9547
Apolipoprotein B-100 OS=Homo sapiens GN=APOB PE=1 SV=2	P04114	APOB	1.8284	1.1525	2.8952	1.5635	498.26	568.83	301.77	284	419.03	437.89
Apolipoprotein C-III OS=Homo sapiens GN=APOC3 PE=1 SV=1	P02656	APOC3	0	0	0	0	13.67	10.017	7.9828	8.0131	15.211	10.087
Apolipoprotein E OS=Homo sapiens GN=APOE PE=1 SV=1	P02649	APOE	0	0	0	0.499	132.71	132.61	120.98	122.38	136.43	101.92
Beta-2-glycoprotein 1 OS=Homo sapiens GN=APOH PE=1 SV=3	P02749	APOH	0.82582	0.66547	1.7351	1.0645	14.906	16.499	24.138	19.624	16.604	16.026
Apolipoprotein L2 OS=Homo sapiens GN=APOL2 PE=1 SV=1	Q9BQE5	APOL2	9.3317	10.701	15.708	8.882	0	0	1.377	0	0	0
Apolipoprotein L domain-containing protein 1 OS=Homo sapiens GN=APOLD1 PE=2 SV=2	Q96LR9	APOLD1	1.5662	2.0985	1.0824	2.1552	1.4052	0	0	0	0	0
Apolipoprotein M OS=Homo sapiens GN=APOM PE=1 SV=2	O95445	APOM	0	0	0	0	32.041	33.629	28.549	30.729	35.632	26.93
MICOS complex subunit MIC26 OS=Homo sapiens GN=APOO PE=1 SV=1	Q9BUR5	APOO	0.43898	1.0493	1.5899	1.0776	0	0	0	1.3346	0	0
MICOS complex subunit MIC27 OS=Homo sapiens GN=APOOL PE=1 SV=1	Q6UXV4	APOOL	0.56361	1.1245	2.7398	0	0	0	0	0	0	0
DCC-interacting protein 13-alpha OS=Homo sapiens GN=APPL1 PE=1 SV=1	Q9UKG1	APPL1	1.1272	1.5362	2.1648	0.499	1.4052	1.4207	1.377	2.0046	0	4.5168
Adenine phosphoribosyltransferase OS=Homo sapiens GN=APRT PE=1 SV=2	P07741	APRT	1.953	2.7361	3.3823	5.0481	1.4052	5.0087	6.0568	7.3431	4.8837	2.7851
Intron-binding protein aquarius OS=Homo sapiens GN=AQR PE=1 SV=4	O60306	AQR	0.82582	0	0	1.0645	0	0	2.7539	7.5343	0	3.1242
Arf-GAP with Rho-GAP domain, ANK repeat and PH domain-containing protein 3 OS=Homo sapiens GN=ARAP3 PE=1 SV=1	Q8WWN8	ARAP3	0.82582	0	0	1.0645	0	0	3.7118	2.0665	0	0
Coatomer subunit delta OS=Homo sapiens GN=ARCN1 PE=1 SV=1	P48444	ARCN1	43.337	31.583	33.466	38.662	3.3222	1.4207	2.7539	1.3346	3.4426	3.837
ADP-ribosylation factor 6 OS=Homo sapiens GN=ARF6 PE=1 SV=2	P62330	ARF6	8.0207	8.6199	8.9295	9.1993	5.2393	4.3345	7.7038	9.3531	3.4426	6.0789
ADP-ribosylation factor GTPase-activating protein 1 OS=Homo sapiens GN=ARFGAP1 PE=1 SV=2	Q8N6T3	ARFGAP1	1.5662	1.0493	3.3925	2.1421	0	0	1.377	0	0	2.7851
ADP-ribosylation factor GTPase-activating protein 3 OS=Homo sapiens GN=ARFGAP3 PE=1 SV=1	Q9NP61	ARFGAP3	1.0026	1.6115	2.175	1.6562	1.4052	0	0	0	0	0
Brefeldin A-inhibited guanine nucleotide-exchange protein 2 OS=Homo sapiens GN=ARFGEF2 PE=1 SV=3	Q9Y6D5	ARFGEF2	1.2648	0.66547	1.0149	1.0645	4.2155	0	4.1309	6.6732	0	1.3926
Arfaptin-1 OS=Homo sapiens GN=ARFIP1 PE=1 SV=2	P53367	ARFIP1	0	0.48698	1.0824	0.99799	0	0	0	0	0	0
Arfaptin-2 OS=Homo sapiens GN=ARFIP2 PE=1 SV=1	P53365	ARFIP2	0	0	0.50744	0.99799	4.8334	2.6859	0	0	0	7.3334
Rho GTPase-activating protein 1 OS=Homo sapiens GN=ARHGAP1 PE=1 SV=1	Q07960	ARHGAP1	16.711	18.907	21.364	28.883	0	0	1.377	0	1.9054	1.3926
Rho GTPase-activating protein 11A OS=Homo sapiens GN=ARHGAP11A PE=1 SV=2	Q6P4F7	ARHGAP11A	0	0	0	0	2.8104	0	1.377	2.0665	0	0
Rho GTPase-activating protein 17 OS=Homo sapiens GN=ARHGAP17 PE=1 SV=1	Q68EM7	ARHGAP17	2.4442	3.251	3.7648	3.6391	1.4052	1.4207	0	0	0	1.3926
Rho GTPase-activating protein 18 OS=Homo sapiens GN=ARHGAP18 PE=1 SV=3	Q8N392	ARHGAP18	1.1272	0	1.7351	4.757	0	0	0	0	0	0
Rho GTPase-activating protein 21 OS=Homo sapiens GN=ARHGAP21 PE=1 SV=1	Q5T5U3	ARHGAP21	0.43898	1.5362	6.8052	4.7701	9.4548	8.5966	7.9828	5.3385	5.2573	16.166
Rho GTPase-activating protein 22 OS=Homo sapiens GN=ARHGAP22 PE=1 SV=1	Q7Z5H3	ARHGAP22	0.82582	1.3309	1.7351	1.0645	2.8104	4.2621	2.7539	4.7358	0	2.9547
Rho GTPase-activating protein 23 OS=Homo sapiens GN=ARHGAP23 PE=1 SV=2	Q9P227	ARHGAP23	1.6516	0	0.50744	1.0645	10.86	8.5966	7.0848	8.137	5.2573	13.042
Rho GTPase-activating protein 32 OS=Homo sapiens GN=ARHGAP32 PE=1 SV=1	A7KAX9	ARHGAP32	0.56361	1.6115	0.57498	1.1572	0	2.1673	0	0	0	1.5621
Rho GTPase-activating protein 35 OS=Homo sapiens GN=ARHGAP35 PE=1 SV=3	Q9NRY4	ARHGAP35	9.9098	12.334	13.823	14.523	16.417	26.724	16.773	18.599	14.965	27.399
Rho GTPase-activating protein 40 OS=Homo sapiens GN=ARHGAP40 PE=3 SV=3	Q5TG30	ARHGAP40	1.5662	1.1245	1.15	0.57859	0	0	0	0	0	0
Rho GTPase-activating protein 44 OS=Homo sapiens GN=ARHGAP44 PE=1 SV=1	Q17R89	ARHGAP44	1.5662	1.2277	0	0.499	0	0	0	0	0	0
Minor histocompatibility protein HA-1 OS=Homo sapiens GN=HMHA1 PE=1 SV=2	Q92619	ARHGAP45	6.2197	3.9928	5.8005	4.258	6.2386	2.6859	10.657	6.1996	7.6215	4.8889
Rho GTPase-activating protein 9 OS=Homo sapiens GN=ARHGAP9 PE=1 SV=2	Q9BRR9	ARHGAP9	0.56361	1.1245	0.57498	2.2348	0	0	0	2.0665	0	2.9547
Rho GDP-dissociation inhibitor 1 OS=Homo sapiens GN=ARHGDIA PE=1 SV=3	P52565	ARHGDIA	33.279	24.421	35.978	42.339	4.8334	9.4784	30.114	27.468	7.344	3.837
Rho guanine nucleotide exchange factor 1 OS=Homo sapiens GN=ARHGEF1 PE=1 SV=2	Q92888	ARHGEF1	3.3033	3.8896	9.2605	5.8346	0	0	0	0	0	1.3926
Rho guanine nucleotide exchange factor 10 OS=Homo sapiens GN=ARHGEF10 PE=1 SV=4	O15013	ARHGEF10	1.3894	3.5047	1.15	3.8648	1.4052	1.4207	0	1.3346	0	0
Rho guanine nucleotide exchange factor 16 OS=Homo sapiens GN=ARHGEF16 PE=1 SV=1	Q5VV41	ARHGEF16	1.6516	1.2277	3.4803	2.0625	0	0	1.377	0	0	0
Rho guanine nucleotide exchange factor 17 OS=Homo sapiens GN=ARHGEF17 PE=1 SV=1	Q96PE2	ARHGEF17	3.7422	2.7919	6.66	2.0625	4.8334	0	1.8559	4.1331	3.8107	4.0066
Rho guanine nucleotide exchange factor 18 OS=Homo sapiens GN=ARHGEF18 PE=1 SV=3	Q6ZSZ5	ARHGEF18	0.43898	2.764	2.8175	2.8003	1.917	2.1673	3.8519	0	1.6279	4.6864
Rho guanine nucleotide exchange factor 2 OS=Homo sapiens GN=ARHGEF2 PE=1 SV=4	Q92974	ARHGEF2	2.2152	4.3766	2.3101	4.7701	0	0	0	0	0	1.3926
Rho guanine nucleotide exchange factor 26 OS=Homo sapiens GN=ARHGEF26 PE=1 SV=4	Q96DR7	ARHGEF26	0.43898	1.1245	0	0	1.4052	0	2.7539	4.1331	0	4.5168
Rho guanine nucleotide exchange factor 28 OS=Homo sapiens GN=ARHGEF28 PE=1 SV=3	Q8N1W1	ARHGEF28	0.43898	0	1.0149	0	0	0	4.1309	6.6732	3.2558	1.3926
Rho guanine nucleotide exchange factor 38 OS=Homo sapiens GN=ARHGEF38 PE=2 SV=2	Q9NXL2	ARHGEF38	0	2.277	0	1.1572	0	0	1.8559	0	0	0
Rho guanine nucleotide exchange factor 40 OS=Homo sapiens GN=ARHGEF40 PE=1 SV=3	Q8TER5	ARHGEF40	1.6516	0.56227	1.1601	1.5635	11.241	8.5242	5.5078	4.0039	0	15.996
Rho guanine nucleotide exchange factor 6 OS=Homo sapiens GN=ARHGEF6 PE=1 SV=2	Q15052	ARHGEF6	0	0	0	1.5635	0	0	0	0	0	3.1242
AT-rich interactive domain-containing protein 2 OS=Homo sapiens GN=ARID2 PE=1 SV=2	Q68CP9	ARID2	0	0.97397	0.57498	0.499	0	1.4207	1.377	0	0	0
AT-rich interactive domain-containing protein 4A OS=Homo sapiens GN=ARID4A PE=1 SV=3	P29374	ARID4A	1.2648	3.121	1.1601	2.2217	0	0	0	4.1331	0	0
E3 ubiquitin-protein ligase ARIH1 OS=Homo sapiens GN=ARIH1 PE=1 SV=2	Q9Y4X5	ARIH1	2.0906	2.3049	2.8175	4.8628	2.4167	0	3.7118	0	0	0
ADP-ribosylation factor-like protein 1 OS=Homo sapiens GN=ARL1 PE=1 SV=1	P40616	ARL1	8.1453	13.304	9.8093	11.195	0	0	1.9259	2.0665	0	0
ADP-ribosylation factor-like protein 13A OS=Homo sapiens GN=ARL13A PE=2 SV=2	Q5H913	ARL13A	1.6516	0.66547	1.1601	0	0	0	0	0	0	0
ADP-ribosylation factor-like protein 2 OS=Homo sapiens GN=ARL2 PE=1 SV=4	P36404	ARL2	0	0.56227	2.2324	1.1572	3.8341	2.1673	1.9259	2.0046	3.6294	3.1242
ADP-ribosylation factor-like protein 3 OS=Homo sapiens GN=ARL3 PE=1 SV=2	P36405	ARL3	2.818	2.2491	3.3823	4.5491	0	0	1.377	1.3346	0	0
PRA1 family protein 3 OS=Homo sapiens GN=ARL6IP5 PE=1 SV=1	O75915	ARL6IP5	17.928	10.191	8.4567	10.038	2.8104	1.4207	0	0	0	0
Cluster of ADP-ribosylation factor-like protein 8B OS=Homo sapiens GN=ARL8B PE=1 SV=1 (sp|Q9NVJ2|ARL8B_HUMAN)	Q9NVJ2	ARL8B	15.336	14.938	20.023	15.773	4.8334	6.7925	5.5677	4.1331	5.7161	4.8889
Armadillo repeat-containing protein 1 OS=Homo sapiens GN=ARMC1 PE=1 SV=1	Q9NVT9	ARMC1	0.87796	1.79	1.5899	0.499	0	0	0	0	0	0
Armadillo repeat-containing protein 10 OS=Homo sapiens GN=ARMC10 PE=1 SV=1	Q8N2F6	ARMC10	1.3894	3.5047	2.8175	1.0776	0	0	0	0	0	0
Armadillo repeat-containing X-linked protein 1 OS=Homo sapiens GN=ARMCX1 PE=1 SV=1	Q9P291	ARMCX1	1.8284	1.461	4.4749	3.1401	0	0	0	0	0	0
Armadillo repeat-containing X-linked protein 2 OS=Homo sapiens GN=ARMCX2 PE=2 SV=1	Q7L311	ARMCX2	0	1.2277	3.1797	1.0776	0	0	0	0	0	0
Armadillo repeat-containing X-linked protein 3 OS=Homo sapiens GN=ARMCX3 PE=1 SV=1	Q9UH62	ARMCX3	4.0828	4.4508	8.2971	5.9534	0	0	3.2329	1.3346	0	0
Armadillo repeat-containing X-linked protein 5 OS=Homo sapiens GN=ARMCX5 PE=1 SV=1	Q6P1M9	ARMCX5	0	0	0	3.1935	0	0	0	2.6693	0	0
Actin-related protein 2/3 complex subunit 1A OS=Homo sapiens GN=ARPC1A PE=1 SV=2	Q92747	ARPC1A	3.5714	4.197	8.6593	5.9665	3.3222	3.588	7.4338	5.3385	5.2573	10.426
Actin-related protein 2/3 complex subunit 2 OS=Homo sapiens GN=ARPC2 PE=1 SV=1	O15144	ARPC2	30.736	27.783	33.127	45.174	43.183	31.732	46.698	36.027	36.181	34.158
Actin-related protein 2/3 complex subunit 3 OS=Homo sapiens GN=ARPC3 PE=1 SV=3	O15145	ARPC3	3.696	4.7593	9.2343	7.1237	4.2155	5.0087	6.0568	6.0085	5.2573	2.9547
Actin-related protein 2/3 complex subunit 4 OS=Homo sapiens GN=ARPC4 PE=1 SV=3	P59998	ARPC4	40.456	21.141	19.665	28.294	7.0259	88.292	90.342	70.55	27.844	70.486
Actin-related protein 2/3 complex subunit 5 OS=Homo sapiens GN=ARPC5 PE=1 SV=3	O15511	ARPC5	15.959	13.486	18.748	17.676	0	0	3.2329	1.3346	0	0
Arylsulfatase B OS=Homo sapiens GN=ARSB PE=1 SV=1	P15848	ARSB	8.1135	10.486	10.82	10.45	0	0	0	0	0	0
Ecto-ADP-ribosyltransferase 4 OS=Homo sapiens GN=ART4 PE=2 SV=2	Q93070	ART4	0.43898	0	0.57498	0	0	0	0	2.0046	0	7.4715
Homeobox protein ARX OS=Homo sapiens GN=ARX PE=1 SV=1	Q96QS3	ARX	0	0	0	0	0	0	1.377	0	0	4.6864
Acid ceramidase OS=Homo sapiens GN=ASAH1 PE=1 SV=5	Q13510	ASAH1	1.0026	4.3476	5.3446	5.4544	0	0	0	0	0	1.3926
Arf-GAP with SH3 domain, ANK repeat and PH domain-containing protein 1 OS=Homo sapiens GN=ASAP1 PE=1 SV=4	Q9ULH1	ASAP1	1.3894	3.2242	2.8952	4.3507	0	2.8414	0	2.0665	0	0
Arf-GAP with SH3 domain, ANK repeat and PH domain-containing protein 2 OS=Homo sapiens GN=ASAP2 PE=1 SV=3	O43150	ASAP2	4.6927	6.7836	7.6073	6.3467	4.8334	0	1.8559	2.0665	1.9054	0
Ankyrin repeat and SOCS box protein 8 OS=Homo sapiens GN=ASB8 PE=2 SV=1	Q9H765	ASB8	1.6516	1.9964	0	2.129	0	0	0	0	0	1.3926
Activating signal cointegrator 1 complex subunit 3 OS=Homo sapiens GN=ASCC3 PE=1 SV=3	Q8N3C0	ASCC3	1.6516	1.2277	3.91	6.4263	0	0	6.0568	3.3392	1.8147	6.2485
Histone-lysine N-methyltransferase ASH1L OS=Homo sapiens GN=ASH1L PE=1 SV=2	Q9NR48	ASH1L	1.6908	2.2491	1.7351	3.7983	3.3222	4.3345	5.1588	4.0092	3.6294	1.5621
Acid-sensing ion channel 3 OS=Homo sapiens GN=ASIC3 PE=1 SV=2	Q9UHC3	ASIC3	0.43898	0	0.57498	1.1572	0	0	0	0	0	0
Acid-sensing ion channel 4 OS=Homo sapiens GN=ASIC4 PE=1 SV=2	Q96FT7	ASIC4	0	0	0	1.0645	2.8104	0	0	0	0	0
Argininosuccinate lyase OS=Homo sapiens GN=ASL PE=1 SV=4	P04424	ASL	3.8669	5.5291	6.66	5.8346	39.936	41.905	36.531	38.438	40.137	41.091
Asparagine synthetase [glutamine-hydrolyzing] OS=Homo sapiens GN=ASNS PE=1 SV=4	P08243	ASNS	3.5714	3.8606	3.3148	5.7063	4.7274	5.0087	1.377	4.6739	3.6294	2.9547
Aspartate beta-hydroxylase domain-containing protein 1 OS=Homo sapiens GN=ASPHD1 PE=1 SV=3	Q5U4P2	ASPHD1	0	0.66547	0	0	0	0	2.7539	0	0	1.3926
Abnormal spindle-like microcephaly-associated protein OS=Homo sapiens GN=ASPM PE=1 SV=2	Q8IZT6	ASPM	0.43898	1.1525	2.8952	0	1.4052	2.8414	4.6098	0	0	1.3926
Tether containing UBX domain for GLUT4 OS=Homo sapiens GN=ASPSCR1 PE=1 SV=1	Q9BZE9	ASPSCR1	0	1.3309	3.4803	1.5635	0	0	0	2.0665	0	0
Putative Polycomb group protein ASXL1 OS=Homo sapiens GN=ASXL1 PE=1 SV=3	Q8IXJ9	ASXL1	1.4416	1.5362	2.0973	1.5766	0	1.4207	4.6098	2.6693	0	5.5702
Ankyrin repeat, SAM and basic leucine zipper domain-containing protein 1 OS=Homo sapiens GN=ASZ1 PE=2 SV=1	Q8WWH4	ASZ1	0	3.3273	0.50744	0	0	0	4.1309	1.3346	0	1.5621
ATPase family AAA domain-containing protein 1 OS=Homo sapiens GN=ATAD1 PE=1 SV=1	Q8NBU5	ATAD1	1.5662	2.7361	2.6723	1.0776	0	0	0	0	0	0
ATPase family AAA domain-containing protein 2B OS=Homo sapiens GN=ATAD2B PE=1 SV=3	Q9ULI0	ATAD2B	1.2648	0.97397	0.50744	3.6925	2.4167	1.4207	1.8559	3.4012	0	1.3926
Cluster of ATPase family AAA domain-containing protein 3A OS=Homo sapiens GN=ATAD3A PE=1 SV=2 (sp|Q9NVI7|ATD3A_HUMAN)	Q9NVI7	ATAD3A	8.6698	7.1395	12.502	7.9625	0	0	3.7118	0	0	0
Cluster of ATPase family AAA domain-containing protein 5 OS=Homo sapiens GN=ATAD5 PE=1 SV=4 (sp|Q96QE3|ATAD5_HUMAN)	Q96QE3	ATAD5	1.2648	0	1.6574	2.7207	0	0	0	0	0	0
Cluster of Cyclic AMP-dependent transcription factor ATF-1 OS=Homo sapiens GN=ATF1 PE=1 SV=2 (sp|P18846|ATF1_HUMAN)	P18846	ATF1	0.43898	0	0	0.99799	0	0	0	0	0	0
Cyclic AMP-dependent transcription factor ATF-6 alpha OS=Homo sapiens GN=ATF6 PE=1 SV=3	P18850	ATF6	0	0	0	0.99799	0	1.4207	1.377	2.0665	0	0
Autophagy-related protein 101 OS=Homo sapiens GN=ATG101 PE=1 SV=1	Q9BSB4	ATG101	0	0	2.3202	1.0645	0	0	0	1.3346	0	0
Ubiquitin-like-conjugating enzyme ATG3 OS=Homo sapiens GN=ATG3 PE=1 SV=1	Q9NT62	ATG3	0	0.56227	3.9776	2.2217	9.6668	5.3718	3.7118	2.0665	5.7161	7.3334
Bifunctional purine biosynthesis protein PURH OS=Homo sapiens GN=ATIC PE=1 SV=3	P31939	ATIC	11.114	16.618	24.206	26.109	36.638	44.611	41.9	35.645	46.563	47.51
Atlastin-2 OS=Homo sapiens GN=ATL2 PE=1 SV=2	Q8NHH9	ATL2	0.43898	0	1.6574	0	0	0	0	0	0	1.3926
Atlastin-3 OS=Homo sapiens GN=ATL3 PE=1 SV=1	Q6DD88	ATL3	78.822	96.293	56.002	57.17	0	2.6859	3.7118	2.0665	5.7161	0
Serine-protein kinase ATM OS=Homo sapiens GN=ATM PE=1 SV=4	Q13315	ATM	1.2648	1.3309	0.57498	1.0645	1.917	0	1.9259	4.1331	0	6.0789
Probable phospholipid-transporting ATPase VA OS=Homo sapiens GN=ATP10A PE=2 SV=2	O60312	ATP10A	0	0	0	0	1.4052	0	1.377	2.6693	0	4.5168
Probable phospholipid-transporting ATPase VB OS=Homo sapiens GN=ATP10B PE=2 SV=2	O94823	ATP10B	3.1975	1.1245	0	0.57859	0	2.8414	0	0	0	1.5621
Cluster of Phospholipid-transporting ATPase IG OS=Homo sapiens GN=ATP11C PE=1 SV=3 (sp|Q8NB49|AT11C_HUMAN)	Q8NB49	ATP11C	2.9556	6.3719	8.3073	4.9424	1.4052	1.4207	7.1548	2.0046	1.8147	10.765
Potassium-transporting ATPase alpha chain 2 OS=Homo sapiens GN=ATP12A PE=1 SV=3	P54707	ATP12A	7.8439	7.9824	9.4471	7.1237	0	0	7.1548	7.4104	3.6294	6.0789
Manganese-transporting ATPase 13A1 OS=Homo sapiens GN=ATP13A1 PE=1 SV=2	Q9HD20	ATP13A1	9.4767	13.924	20.463	20.384	1.4052	0	5.5677	6.1996	0	2.9547
Probable cation-transporting ATPase 13A3 OS=Homo sapiens GN=ATP13A3 PE=1 SV=4	Q9H7F0	ATP13A3	1.3894	2.0232	2.2425	2.0625	0	0	2.7539	2.6693	0	2.9547
Cluster of Reverse sequence, was Sodium/potassium-transporting ATPase subunit alpha-1 OS=Homo sapiens GN=ATP1A1 PE=1 SV=1 (###REV###sp|P05023|AT1A1_HUMAN)	P05023	ATP1A1	0.56361	0	0	0	2.8104	5.0087	1.377	8.0131	3.2558	9.7464
Cluster of Sodium/potassium-transporting ATPase subunit alpha-1 OS=Homo sapiens GN=ATP1A1 PE=1 SV=1 (sp|P05023|AT1A1_HUMAN)	P05023	ATP1A1	72.936	73.622	63.55	68.473	12.371	11.055	52.276	58.912	14.507	19.662
Sodium/potassium-transporting ATPase subunit beta-1 OS=Homo sapiens GN=ATP1B1 PE=1 SV=1	P05026	ATP1B1	5.2563	7.1406	7.3025	7.9767	0	0	3.7118	4.1331	0	0
Sodium/potassium-transporting ATPase subunit beta-3 OS=Homo sapiens GN=ATP1B3 PE=1 SV=1	P54709	ATP1B3	8.27	10.081	9.8093	9.2789	0	0	3.8519	2.0046	0	0
Cluster of Sarcoplasmic/endoplasmic reticulum calcium ATPase 2 OS=Homo sapiens GN=ATP2A2 PE=1 SV=1 (sp|P16615|AT2A2_HUMAN)	P16615	ATP2A2	57.876	83.144	69.723	68.093	1.4052	1.4207	0	0	3.8107	0
Cluster of Plasma membrane calcium-transporting ATPase 4 OS=Homo sapiens GN=ATP2B4 PE=1 SV=2 (sp|P23634|AT2B4_HUMAN)	P23634	ATP2B4	78.766	69.533	91.216	98.793	13.264	12.32	69.038	45.746	3.8107	10.629
Calcium-transporting ATPase type 2C member 1 OS=Homo sapiens GN=ATP2C1 PE=1 SV=3	P98194	ATP2C1	4.4623	5.5074	7.5972	4.5575	0	0	1.8559	0	0	1.5621
ATP synthase subunit alpha, mitochondrial OS=Homo sapiens GN=ATP5A1 PE=1 SV=1	P25705	ATP5F1A	97.732	75.587	80.028	70.348	0	0	1.8559	0	9.5269	0
ATP synthase subunit gamma, mitochondrial OS=Homo sapiens GN=ATP5C1 PE=1 SV=1	P36542	ATP5F1C	9.7319	11.844	10.394	12.918	0	0	0	4.0039	3.8107	0
ATP synthase subunit epsilon, mitochondrial OS=Homo sapiens GN=ATP5E PE=1 SV=2	P56381	ATP5F1E	1.4416	1.6115	1.5899	0.499	0	0	0	1.3346	0	0
ATP synthase subunit f, mitochondrial OS=Homo sapiens GN=ATP5J2 PE=1 SV=3	P56134	ATP5MF	2.818	5.0605	5.185	8.1003	0	0	0	0	0	0
ATP synthase subunit g, mitochondrial OS=Homo sapiens GN=ATP5L PE=1 SV=3	O75964	ATP5MG	0.43898	3.0725	3.8222	4.2308	0	0	0	0	0	0
ATP synthase F(0) complex subunit B1, mitochondrial OS=Homo sapiens GN=ATP5F1 PE=1 SV=2	P24539	ATP5PB	3.3946	3.71	4.9823	4.2973	0	0	0	0	0	0
ATP synthase subunit d, mitochondrial OS=Homo sapiens GN=ATP5H PE=1 SV=3	O75947	ATP5PD	4.4826	2.277	9.3998	7.5039	0	0	0	0	0	0
ATP synthase subunit O, mitochondrial OS=Homo sapiens GN=ATP5O PE=1 SV=1	P48047	ATP5PO	12.345	11.13	10.452	11.514	0	0	0	0	0	0
V-type proton ATPase subunit S1 OS=Homo sapiens GN=ATP6AP1 PE=1 SV=2	Q15904	ATP6AP1	1.5662	2.7361	2.1648	5.4414	0	0	0	0	0	0
V-type proton ATPase subunit d 1 OS=Homo sapiens GN=ATP6V0D1 PE=1 SV=1	P61421	ATP6V0D1	3.0078	7.1189	4.8371	8.3819	0	0	1.8559	2.0665	0	0
V-type proton ATPase catalytic subunit A OS=Homo sapiens GN=ATP6V1A PE=1 SV=2	P38606	ATP6V1A	10.872	11.974	13.729	14.389	21.444	13.605	24.497	23.437	26.372	16.538
Cluster of V-type proton ATPase subunit B, brain isoform OS=Homo sapiens GN=ATP6V1B2 PE=1 SV=3 (sp|P21281|VATB2_HUMAN)	P21281	ATP6V1B2	6.5141	6.2955	7.2046	9.6056	6.1326	5.0087	3.3029	6.0085	10.328	8.864
Cluster of V-type proton ATPase subunit C 1 OS=Homo sapiens GN=ATP6V1C1 PE=1 SV=4 (sp|P21283|VATC1_HUMAN)	P21283	ATP6V1C1	1.2648	1.8179	6.5823	4.6905	0	1.4207	0	0	0	3.1242
Cluster of V-type proton ATPase subunit E 1 OS=Homo sapiens GN=ATP6V1E1 PE=1 SV=1 (sp|P36543|VATE1_HUMAN)	P36543	ATP6V1E1	4.0828	2.9425	6.7275	4.3638	1.4052	1.4207	3.7118	4.1331	5.7161	8.0132
V-type proton ATPase subunit H OS=Homo sapiens GN=ATP6V1H PE=1 SV=1	Q9UI12	ATP6V1H	1.6516	3.4295	4.5627	7.3447	4.8334	5.3718	3.7118	4.1331	3.8107	6.4511
Probable phospholipid-transporting ATPase IIA OS=Homo sapiens GN=ATP9A PE=1 SV=3	O75110	ATP9A	2.0906	2.5587	0.57498	2.1421	0	1.4207	0	0	0	4.3472
Probable phospholipid-transporting ATPase IIB OS=Homo sapiens GN=ATP9B PE=2 SV=4	O43861	ATP9B	2.4774	1.9964	0	1.0645	1.4052	0	1.8559	0	0	1.5621
Serine/threonine-protein kinase ATR OS=Homo sapiens GN=ATR PE=1 SV=3	Q13535	ATR	0	0.66547	0	0.499	2.8104	0	1.377	0	1.6279	1.3926
Attractin OS=Homo sapiens GN=ATRN PE=1 SV=2	O75882	ATRN	0	1.3309	0	1.6431	1.4052	0	1.8559	1.3346	0	7.4715
Transcriptional regulator ATRX OS=Homo sapiens GN=ATRX PE=1 SV=5	P46100	ATRX	0.43898	0	3.4803	2.129	1.4052	1.4207	0	1.3346	0	0
Ataxin-2 OS=Homo sapiens GN=ATXN2 PE=1 SV=2	Q99700	ATXN2	0.43898	6.6815	3.91	4.7832	2.4167	0	1.377	0	0	2.4445
Ataxin-7-like protein 2 OS=Homo sapiens GN=ATXN7L2 PE=3 SV=1	Q5T6C5	ATXN7L2	0	0.56227	0	0.57859	0	0	0	0	0	3.1242
Ancient ubiquitous protein 1 OS=Homo sapiens GN=AUP1 PE=1 SV=1	Q9Y679	AUP1	1.1272	0.48698	0	0.499	0	0	0	0	0	0
Autism susceptibility gene 2 protein OS=Homo sapiens GN=AUTS2 PE=1 SV=1	Q8WXX7	AUTS2	1.6516	0	0	0	0	0	0	0	0	0
Vasopressin V1b receptor OS=Homo sapiens GN=AVPR1B PE=2 SV=1	P47901	AVPR1B	0	0	0	0	0	0	2.7539	1.3346	0	0
Beta-1,3-glucosyltransferase OS=Homo sapiens GN=B3GLCT PE=1 SV=2	Q6Y288	B3GLCT	0.56361	0	1.15	0	0	0	0	0	0	0
N-acetyl-beta-glucosaminyl-glycoprotein 4-beta-N-acetylgalactosaminyltransferase 1 OS=Homo sapiens GN=B4GALNT4 PE=1 SV=1	Q76KP1	B4GALNT4	0	0.56227	1.0149	0.499	0	0	0	0	0	0
Glutathione peroxidase 1 OS=Homo sapiens GN=GPX1 PE=1 SV=4	P07203	GPX1	2.0052	4.2723	3.8222	3.8909	1.917	2.1673	0	2.0046	0	0
Transcription regulator protein BACH2 OS=Homo sapiens GN=BACH2 PE=1 SV=1	Q9BYV9	BACH2	0	0	0	1.0645	0	1.4207	0	1.3346	0	6.7917
BAG family molecular chaperone regulator 2 OS=Homo sapiens GN=BAG2 PE=1 SV=1	O95816	BAG2	11.231	7.8597	8.8147	7.3578	0	0	0	0	0	0
BAG family molecular chaperone regulator 3 OS=Homo sapiens GN=BAG3 PE=1 SV=3	O95817	BAG3	2.9164	0.48698	3.8425	2.5615	0	0	1.8559	0	0	1.5621
Large proline-rich protein BAG6 OS=Homo sapiens GN=BAG6 PE=1 SV=2	P46379	BAG6	3.48	2.2017	4.6302	5.8346	0	0	0	0	1.8147	1.5621
Brain-specific angiogenesis inhibitor 1-associated protein 2 OS=Homo sapiens GN=BAIAP2 PE=1 SV=1	Q9UQB8	BAIAP2	0	0	1.5223	0	0	0	0	2.0665	0	1.5621
BRCA1-associated RING domain protein 1 OS=Homo sapiens GN=BARD1 PE=1 SV=2	Q99728	BARD1	1.5662	0	1.5899	3.8909	0	1.4207	1.377	1.3346	1.8147	4.6864
Brain acid soluble protein 1 OS=Homo sapiens GN=BASP1 PE=1 SV=2	P80723	BASP1	27.31	20.579	37.299	33.158	2.4167	24.173	32.449	39.867	9.5269	4.8889
Apoptosis regulator BAX OS=Homo sapiens GN=BAX PE=1 SV=1	Q07812	BAX	2.3195	3.6348	4.1946	3.1532	0	0	0	0	0	0
Bromodomain adjacent to zinc finger domain protein 1A OS=Homo sapiens GN=BAZ1A PE=1 SV=2	Q9NRL2	BAZ1A	0.56361	0	1.1601	4.3507	0	0	1.377	2.0665	0	0
Tyrosine-protein kinase BAZ1B OS=Homo sapiens GN=BAZ1B PE=1 SV=2	Q9UIG0	BAZ1B	2.4774	4.8636	3.4803	4.757	1.4052	0	0	4.1331	0	2.4445
Bromodomain adjacent to zinc finger domain protein 2B OS=Homo sapiens GN=BAZ2B PE=1 SV=3	Q9UIF8	BAZ2B	0.43898	1.2277	1.1601	2.2217	4.2155	0	7.4237	4.1331	0	0
Bardet-Biedl syndrome 7 protein OS=Homo sapiens GN=BBS7 PE=1 SV=2	Q8IWZ6	BBS7	0	0	0.50744	0	1.4052	5.0087	3.3029	4.0039	1.8147	5.9094
Basal cell adhesion molecule OS=Homo sapiens GN=BCAM PE=1 SV=2	P50895	BCAM	1.6516	0	5.1478	3.1935	0	0	0	2.0665	0	0
B-cell receptor-associated protein 29 OS=Homo sapiens GN=BCAP29 PE=1 SV=2	Q9UHQ4	BCAP29	11.331	9.2402	10.285	8.4757	0	0	0	0	0	0
B-cell receptor-associated protein 31 OS=Homo sapiens GN=BCAP31 PE=1 SV=3	P51572	BCAP31	25.454	23.034	23.798	24.655	0	0	0	0	3.8107	0
Branched-chain-amino-acid aminotransferase, cytosolic OS=Homo sapiens GN=BCAT1 PE=1 SV=3	P54687	BCAT1	1.6908	2.1264	3.3249	2.6542	0	0	0	0	0	0
BRCA2 and CDKN1A-interacting protein OS=Homo sapiens GN=BCCIP PE=1 SV=1	Q9P287	BCCIP	0	1.1245	0.57498	0	0	0	0	0	0	1.5621
Bcl-2-like protein 13 OS=Homo sapiens GN=BCL2L13 PE=1 SV=1	Q9BXK5	BCL2L13	3.3033	1.8179	5.1478	8.4495	0	0	0	0	0	0
Beta,beta-carotene 15,15'-monooxygenase OS=Homo sapiens GN=BCO1 PE=1 SV=1	Q9HAY6	BCO1	0	0	0	0.499	1.4052	2.1673	1.377	2.6693	0	1.3926
Breakpoint cluster region protein OS=Homo sapiens GN=BCR PE=1 SV=2	P11274	BCR	0	0.56227	4.0553	2.2217	4.2155	1.4207	3.7819	0	0	1.5621
Transcription factor TFIIIB component B'' homolog OS=Homo sapiens GN=BDP1 PE=1 SV=3	A6H8Y1	BDP1	1.6516	0.48698	1.1601	0	1.4052	0	0	0	0	2.9547
Beclin-1 OS=Homo sapiens GN=BECN1 PE=1 SV=2	Q14457	BECN1	1.6516	5.1174	4.0553	4.2711	0	0	0	0	0	0
Beclin-2 OS=Homo sapiens GN=BECN2 PE=1 SV=2	A8MW95	BECN2	0	0	0.50744	0.99799	0	0	1.8559	0	0	1.3926
BEN domain-containing protein 7 OS=Homo sapiens GN=BEND7 PE=1 SV=2	Q8N7W2	BEND7	0	0	0	0	0	0	0	2.6693	0	0
Bestrophin-2 OS=Homo sapiens GN=BEST2 PE=2 SV=1	Q8NFU1	BEST2	0	0	0	1.1572	0	1.4207	1.377	1.3346	0	0
BET1-like protein OS=Homo sapiens GN=BET1L PE=1 SV=1	Q9NYM9	BET1L	0.82582	0.48698	1.5223	0	0	0	0	0	0	0
Cluster of Protein BEX2 OS=Homo sapiens GN=BEX2 PE=1 SV=1 (sp|Q9BXY8|BEX2_HUMAN)	Q9BXY8	BEX2	3.3946	1.6115	3.3925	2.0756	0	0	0	0	0	3.1242
Biglycan OS=Homo sapiens GN=BGN PE=1 SV=2	P21810	BGN	16.75	12.215	11.714	10.285	21.339	15.545	17.272	32.109	8.3262	5.5702
Cluster of Betaine--homocysteine S-methyltransferase 1 OS=Homo sapiens GN=BHMT PE=1 SV=2 (sp|Q93088|BHMT1_HUMAN)	Q93088	BHMT	0	0.48698	0	0	72.477	96.286	83.728	74.207	65.43	72.093
Protein bicaudal D homolog 1 OS=Homo sapiens GN=BICD1 PE=1 SV=3	Q96G01	BICD1	0.43898	1.3309	1.15	0.57859	0	0	0	0	0	1.3926
Protein bicaudal D homolog 2 OS=Homo sapiens GN=BICD2 PE=1 SV=1	Q8TD16	BICD2	1.6516	2.6619	5.7228	2.628	0	1.4207	0	0	0	1.3926
Bicaudal D-related protein 1 OS=Homo sapiens GN=CCDC64 PE=2 SV=2	Q6ZP65	BICDL1	0	0	0	0	1.4052	2.8414	1.377	1.3346	0	11.819
Myc box-dependent-interacting protein 1 OS=Homo sapiens GN=BIN1 PE=1 SV=1	O00499	BIN1	0.43898	1.461	1.0149	0.99799	0	0	1.8559	0	0	0
Baculoviral IAP repeat-containing protein 6 OS=Homo sapiens GN=BIRC6 PE=1 SV=2	Q9NR09	BIRC6	3.7814	0.56227	2.3101	3.2197	0	2.8414	1.377	3.4012	0	1.5621
Bleomycin hydrolase OS=Homo sapiens GN=BLMH PE=1 SV=1	Q13867	BLMH	0.56361	1.6868	2.8074	2.8134	5.2393	2.8414	10.388	10.08	3.4426	0
Biliverdin reductase A OS=Homo sapiens GN=BLVRA PE=1 SV=2	P53004	BLVRA	1.0026	3.1478	3.7547	1.1572	1.4052	2.1673	1.377	0	0	2.9547
Flavin reductase (NADPH) OS=Homo sapiens GN=BLVRB PE=1 SV=3	P30043	BLVRB	4.3451	4.4508	4.4648	2.8134	6.2508	7.0204	3.8519	4.0092	7.4401	5.5687
Cluster of Bone morphogenetic protein 1 OS=Homo sapiens GN=BMP1 PE=1 SV=2 (sp|P13497|BMP1_HUMAN)	P13497	BMP1	0.82582	0	0.57498	1.0645	36.033	47.245	81.464	66.301	39.683	22.958
BMP-2-inducible protein kinase OS=Homo sapiens GN=BMP2K PE=1 SV=2	Q9NSY1	BMP2K	1.6516	0.66547	0.57498	1.0645	0	0	0	0	0	0
Cluster of Bone morphogenetic protein receptor type-1A OS=Homo sapiens GN=BMPR1A PE=1 SV=2 (sp|P36894|BMR1A_HUMAN)	P36894	BMPR1A	0.82582	0.56227	0	1.1572	0	0	0	4.1331	0	0
Ribosome biogenesis protein BMS1 homolog OS=Homo sapiens GN=BMS1 PE=1 SV=1	Q14692	BMS1	0	1.2277	2.3202	1.0645	0	1.4207	1.377	1.3346	0	0
Vesicle transport protein SEC20 OS=Homo sapiens GN=BNIP1 PE=1 SV=3	Q12981	BNIP1	1.1272	1.2277	2.175	0.499	9.0489	2.8414	12.991	13.002	1.6279	1.3926
Uncharacterized protein C6orf222 OS=Homo sapiens GN=C6orf222 PE=1 SV=1	P0C671	BNIP5	0	0.66547	0.57498	0	1.4052	2.6859	3.7118	2.0665	0	0
Biorientation of chromosomes in cell division protein 1-like 1 OS=Homo sapiens GN=BOD1L1 PE=1 SV=2	Q8NFC6	BOD1L1	4.5681	1.8932	2.6824	3.7721	0	2.8414	0	2.0665	0	2.9547
Uncharacterized protein C17orf59 OS=Homo sapiens GN=C17orf59 PE=1 SV=2	Q96GS4	BORCS6	0.56361	0	1.1601	2.129	0	0	0	0	0	0
Bisphosphoglycerate mutase OS=Homo sapiens GN=BPGM PE=1 SV=2	P07738	BPGM	0	0	2.8952	0.99799	27.671	21.508	28.478	27.024	28	19.662
BPI fold-containing family B member 6 OS=Homo sapiens GN=BPIFB6 PE=1 SV=1	Q8NFQ5	BPIFB6	0	0	1.15	0	0	0	0	0	0	0
3'(2'),5'-bisphosphate nucleotidase 1 OS=Homo sapiens GN=BPNT1 PE=1 SV=1	O95861	BPNT1	0	0.66547	1.6574	0.57859	2.4167	4.1066	3.2329	2.0665	0	2.4445
Inositol monophosphatase 3 OS=Homo sapiens GN=IMPAD1 PE=1 SV=1	Q9NX62	BPNT2	3.0078	3.5595	4.3398	2.0756	0	0	0	0	0	1.5621
Nucleosome-remodeling factor subunit BPTF OS=Homo sapiens GN=BPTF PE=1 SV=3	Q12830	BPTF	0.82582	0.48698	0	0.499	4.2155	7.1035	1.377	0	0	4.1777
Breast cancer type 1 susceptibility protein OS=Homo sapiens GN=BRCA1 PE=1 SV=2	P38398	BRCA1	0.82582	1.2277	1.0149	2.628	0	0	0	0	0	0
Breast cancer type 2 susceptibility protein OS=Homo sapiens GN=BRCA2 PE=1 SV=3	P51587	BRCA2	0.43898	2.3802	0	1.0645	31.717	35.165	25.095	21.938	18.595	33.648
Lys-63-specific deubiquitinase BRCC36 OS=Homo sapiens GN=BRCC3 PE=1 SV=2	P46736	BRCC3	0	0.48698	0.50744	0.99799	0	0	0	2.0665	0	0
Bromodomain-containing protein 4 OS=Homo sapiens GN=BRD4 PE=1 SV=2	O60885	BRD4	0.82582	0.48698	1.1601	2.129	0	0	0	0	0	0
Fanconi anemia group J protein OS=Homo sapiens GN=BRIP1 PE=1 SV=1	Q9BX63	BRIP1	0	0.66547	0.50744	1.0645	3.3222	3.588	1.9259	2.6693	1.6279	2.9547
Ribosome biogenesis protein BRX1 homolog OS=Homo sapiens GN=BRIX1 PE=1 SV=2	Q8TDN6	BRIX1	0	1.1525	2.3101	1.0645	0	0	1.377	2.0665	0	0
Breast cancer metastasis-suppressor 1 OS=Homo sapiens GN=BRMS1 PE=1 SV=1	Q9HCU9	BRMS1	0	0	0	1.0645	0	2.8414	0	0	0	1.3926
Peregrin OS=Homo sapiens GN=BRPF1 PE=1 SV=2	P55201	BRPF1	2.392	0.56227	0	1.1572	0	0	1.9259	0	0	1.5621
Bromodomain and PHD finger-containing protein 3 OS=Homo sapiens GN=BRPF3 PE=1 SV=2	Q9ULD4	BRPF3	0	0.66547	1.1601	2.129	0	0	0	0	0	1.5621
Bromodomain and WD repeat-containing protein 3 OS=Homo sapiens GN=BRWD3 PE=1 SV=2	Q6RI45	BRWD3	0	0	1.1601	0.57859	0	2.1673	0	0	1.8147	4.5168
Integrin beta-3 OS=Homo sapiens GN=ITGB3 PE=1 SV=2	P05106	ITGB3	0.82582	1.8179	0	0	54.83	67.81	228.03	175.3	58.176	60.647
ADP-ribosyl cyclase/cyclic ADP-ribose hydrolase 2 OS=Homo sapiens GN=BST1 PE=1 SV=2	Q10588	BST1	5.8258	4.7593	5.0397	6.2053	0	0	1.9259	3.3392	0	0
Transcription factor BTF3 OS=Homo sapiens GN=BTF3 PE=1 SV=1	P20290	BTF3	2.4442	3.1757	1.5223	3.1401	0	0	0	0	0	0
Transcription factor BTF3 homolog 4 OS=Homo sapiens GN=BTF3L4 PE=1 SV=1	Q96K17	BTF3L4	2.0906	1.5362	6.5925	10.026	0	0	0	0	0	0
Mitotic checkpoint serine/threonine-protein kinase BUB1 OS=Homo sapiens GN=BUB1 PE=1 SV=1	O43683	BUB1	6.4024	3.7853	2.6723	7.5965	3.3222	1.4207	1.9259	2.0665	3.4426	6.0789
Mitotic checkpoint protein BUB3 OS=Homo sapiens GN=BUB3 PE=1 SV=1	O43684	BUB3	6.8935	6.145	5.277	4.3103	0	0	0	0	0	0
Basic leucine zipper and W2 domain-containing protein 1 OS=Homo sapiens GN=BZW1 PE=1 SV=1	Q7L1Q6	BZW1	19.182	19.219	18.945	25.432	14.406	13.066	17.671	9.477	10.787	8.5234
Basic leucine zipper and W2 domain-containing protein 2 OS=Homo sapiens GN=BZW2 PE=1 SV=1	Q9Y6E2	BZW2	5.885	7.7576	14.413	10.485	2.4167	5.3718	1.8559	8.2043	1.9054	4.8889
Ester hydrolase C11orf54 OS=Homo sapiens GN=C11orf54 PE=1 SV=1	Q9H0W9	C11orf54	0	0	0	0.499	1.917	2.1673	1.9259	2.0046	1.8147	3.1242
Protein C12orf4 OS=Homo sapiens GN=C12orf4 PE=2 SV=1	Q9NQ89	C12orf4	0.82582	0	3.4803	1.0645	0	0	3.7118	6.1996	1.9054	1.5621
Overexpressed in colon carcinoma 1 protein OS=Homo sapiens GN=OCC1 PE=1 SV=2	Q8TAD7	C12orf75	0	0	1.1601	2.129	0	0	0	0	0	0
Uncharacterized protein C16orf78 OS=Homo sapiens GN=C16orf78 PE=2 SV=1	Q8WTQ4	C16orf78	0	0.66547	0	0	0	0	1.8559	4.1331	0	0
Uncharacterized protein C16orf96 OS=Homo sapiens GN=C16orf96 PE=4 SV=3	A6NNT2	C16orf96	0.82582	3.0457	2.3202	3.7852	0	0	1.377	2.0665	0	3.1242
Glycoprotein-N-acetylgalactosamine 3-beta-galactosyltransferase 1 OS=Homo sapiens GN=C1GALT1 PE=1 SV=1	Q9NS00	C1GALT1	3.1975	1.9479	0.50744	1.996	0	0	0	0	0	0
C1GALT1-specific chaperone 1 OS=Homo sapiens GN=C1GALT1C1 PE=1 SV=1	Q96EU7	C1GALT1C1	1.4416	1.5362	0.50744	1.5766	0	0	0	0	0	0
Specifically androgen-regulated gene protein OS=Homo sapiens GN=SARG PE=1 SV=2	Q9BW04	C1orf116	0.87796	1.0493	0	1.1572	0	1.4207	3.7118	2.6693	0	4.5168
Uncharacterized protein C1orf167 OS=Homo sapiens GN=C1orf167 PE=2 SV=2	Q5SNV9	C1orf167	1.3169	2.0232	2.6723	3.7983	0	0	0	0	0	0
Multiple myeloma tumor-associated protein 2 OS=Homo sapiens GN=MMTAG2 PE=1 SV=1	Q9BU76	C1orf35	0	1.1245	0	0	0	0	0	0	0	0
Complement component 1 Q subcomponent-binding protein, mitochondrial OS=Homo sapiens GN=C1QBP PE=1 SV=1	Q07021	C1QBP	13.104	16.708	9.844	11.795	0	0	0	0	0	0
Complement C1q tumor necrosis factor-related protein 3 OS=Homo sapiens GN=C1QTNF3 PE=1 SV=1	Q9BXJ4	C1QTNF3	0	0.48698	0	0	37.792	52.005	63.424	66.441	44.337	38.067
Cluster of Complement C1q and tumor necrosis factor-related protein 9A OS=Homo sapiens GN=C1QTNF9 PE=1 SV=1 (sp|P0C862|C1T9A_HUMAN)	P0C862	C1QTNF9	0	0.48698	0	0.499	0	0	5.5677	8.2662	0	0
Complement C1s subcomponent OS=Homo sapiens GN=C1S PE=1 SV=1	P09871	C1S	0	0	0	0	2.4167	9.7063	3.7118	8.2043	0	4.0066
C2 domain-containing protein 5 OS=Homo sapiens GN=C2CD5 PE=1 SV=1	Q86YS7	C2CD5	0.82582	0	2.885	1.0645	0	0	0	0	0	0
Amyotrophic lateral sclerosis 2 chromosomal region candidate gene 11 protein OS=Homo sapiens GN=ALS2CR11 PE=1 SV=1	Q53TS8	C2CD6	1.0026	0	0	1.1572	0	0	0	1.3346	0	0
Reverse sequence, was Uncharacterized protein C2orf78 OS=Homo sapiens GN=C2orf78 PE=2 SV=3	A6NCI8	C2orf78	0	0	0	0	0	0	0	0	3.8107	0
Complement C3 OS=Homo sapiens GN=C3 PE=1 SV=2	P01024	C3	0	0.48698	0.50744	2.7207	368.44	370.14	257.69	230.82	379.01	371.84
Cluster of Complement C4-A OS=Homo sapiens GN=C4A PE=1 SV=2 (sp|P0C0L4|CO4A_HUMAN)	P0C0L4	C4A	0.56361	0	0	0	77.396	69.498	50.212	38.201	60.76	64.829
Complement C5 OS=Homo sapiens GN=C5 PE=1 SV=4	P01031	C5	1.3169	0.48698	0	0	52.568	79.86	67.974	79.174	63.535	72.027
Keratinocyte-associated transmembrane protein 2 OS=Homo sapiens GN=KCT2 PE=2 SV=2	Q8NC54	C5orf15	0.82582	0.66547	2.3202	1.0645	0	0	0	0	0	0
Complement component C6 OS=Homo sapiens GN=C6 PE=1 SV=3	P13671	C6	0	0	0	0	17.716	18.666	18.709	21.082	17.672	22.989
Complement component C7 OS=Homo sapiens GN=C7 PE=1 SV=2	P10643	C7	5.7807	1.9964	4.6404	5.3225	34.945	26.972	43.745	42.706	37.351	38.441
Complement component C8 alpha chain OS=Homo sapiens GN=C8A PE=1 SV=2	P07357	C8A	1.3169	0	0	0	3.8341	5.7552	3.8519	14.151	1.6279	1.5621
Complement component C8 beta chain OS=Homo sapiens GN=C8B PE=1 SV=3	P07358	C8B	0.43898	0	0	1.0645	10.572	15.234	10.248	13.548	5.348	9.2362
Complement component C9 OS=Homo sapiens GN=C9 PE=1 SV=2	P02748	C9	0	0	0	0	37.768	51.84	57.297	50.46	45.858	52.056
Calcium-binding protein 39 OS=Homo sapiens GN=CAB39 PE=1 SV=1	Q9Y376	CAB39	1.1272	1.6115	6.1424	4.3769	0	0	5.1588	5.4677	0	0
Calcineurin-binding protein cabin-1 OS=Homo sapiens GN=CABIN1 PE=1 SV=1	Q9Y6J0	CABIN1	0	1.9964	2.3202	0.57859	0	0	0	0	0	4.6864
Calcium-binding protein 7 OS=Homo sapiens GN=CABP7 PE=1 SV=1	Q86V35	CABP7	3.919	3.6348	2.2425	5.1895	0	0	0	0	0	0
Voltage-dependent L-type calcium channel subunit alpha-1C OS=Homo sapiens GN=CACNA1C PE=1 SV=4	Q13936	CACNA1C	0	0.56227	0	1.0776	0	0	1.377	4.1331	0	0
Voltage-dependent L-type calcium channel subunit alpha-1D OS=Homo sapiens GN=CACNA1D PE=1 SV=2	Q01668	CACNA1D	0	1.0493	0	1.0645	0	0	2.7539	2.0665	0	1.5621
Voltage-dependent R-type calcium channel subunit alpha-1E OS=Homo sapiens GN=CACNA1E PE=1 SV=3	Q15878	CACNA1E	0	2.2017	1.0149	0	0	0	0	2.0665	0	0
Voltage-dependent L-type calcium channel subunit alpha-1F OS=Homo sapiens GN=CACNA1F PE=1 SV=2	O60840	CACNA1F	0.56361	1.3309	1.7351	3.2862	0	0	3.7118	0	0	0
Voltage-dependent T-type calcium channel subunit alpha-1G OS=Homo sapiens GN=CACNA1G PE=2 SV=3	O43497	CACNA1G	0	0	0.50744	2.129	0	0	1.8559	2.0665	0	0
Voltage-dependent T-type calcium channel subunit alpha-1I OS=Homo sapiens GN=CACNA1I PE=1 SV=1	Q9P0X4	CACNA1I	0	0	1.15	0	0	0	0	2.0665	0	0
Voltage-dependent calcium channel subunit alpha-2/delta-1 OS=Homo sapiens GN=CACNA2D1 PE=1 SV=3	P54289	CACNA2D1	37.372	43.05	36.916	39.867	2.8104	1.4207	13.142	6.7404	3.5333	0
Voltage-dependent calcium channel subunit alpha-2/delta-4 OS=Homo sapiens GN=CACNA2D4 PE=1 SV=2	Q7Z3S7	CACNA2D4	0	1.3309	1.15	2.129	0	0	0	0	0	0
Calcyclin-binding protein OS=Homo sapiens GN=CACYBP PE=1 SV=2	Q9HB71	CACYBP	4.0958	3.5595	4.9148	3.1401	1.917	0	0	0	0	2.4445
Calcium-dependent secretion activator 1 OS=Homo sapiens GN=CADPS PE=1 SV=3	Q9ULU8	CADPS	0	0.66547	4.3499	1.0776	4.2155	1.4207	0	1.3346	0	4.3472
Calcium-binding and coiled-coil domain-containing protein 2 OS=Homo sapiens GN=CALCOCO2 PE=1 SV=1	Q13137	CALCOCO2	0.56361	1.3309	2.3202	2.129	0	1.4207	3.2329	0	0	0
Cluster of Caldesmon OS=Homo sapiens GN=CALD1 PE=1 SV=3 (sp|Q05682|CALD1_HUMAN)	Q05682	CALD1	549.46	368.62	422.95	384.54	19.109	18.003	24.616	25.401	20.959	6.6221
Protein FAM26E OS=Homo sapiens GN=FAM26E PE=2 SV=1	Q8N5C1	CALHM5	1.4416	1.5362	3.1797	1.1572	0	0	0	0	0	0
Calmodulin-like protein 5 OS=Homo sapiens GN=CALML5 PE=1 SV=2	Q9NZT1	CALML5	0	0.56227	1.15	0.57859	0	0	0	4.0092	5.4441	2.9547
Calumenin OS=Homo sapiens GN=CALU PE=1 SV=2	O43852	CALU	310	277.06	178.28	216.52	0	0	0	1.3346	49.262	7.3334
Cluster of Calcium/calmodulin-dependent protein kinase type II subunit delta OS=Homo sapiens GN=CAMK2D PE=1 SV=3 (sp|Q13557|KCC2D_HUMAN)	Q13557	CAMK2D	12.327	10.569	21.214	15.047	0	0	1.8559	0	0	1.5621
Calcium/calmodulin-dependent protein kinase kinase 1 OS=Homo sapiens GN=CAMKK1 PE=1 SV=2	Q8N5S9	CAMKK1	0	0	0	0	0	0	1.377	0	0	6.0789
Calmodulin-lysine N-methyltransferase OS=Homo sapiens GN=CAMKMT PE=1 SV=2	Q7Z624	CAMKMT	0	0.97397	1.0149	1.5635	0	0	0	0	0	0
Calmodulin-regulated spectrin-associated protein 1 OS=Homo sapiens GN=CAMSAP1 PE=1 SV=2	Q5T5Y3	CAMSAP1	0.56361	1.8179	0	1.0645	2.8104	0	1.8559	2.0665	0	2.9547
Cullin-associated NEDD8-dissociated protein 1 OS=Homo sapiens GN=CAND1 PE=1 SV=2	Q86VP6	CAND1	31.862	33.112	34.291	38.835	46.935	49.217	46.279	41.495	39.347	43.67
Calnexin OS=Homo sapiens GN=CANX PE=1 SV=2	P27824	CANX	152.36	97.354	87.642	89.951	0	0	3.7118	2.0665	13.338	0
Adenylyl cyclase-associated protein 1 OS=Homo sapiens GN=CAP1 PE=1 SV=5	Q01518	CAP1	57.247	53.104	58.917	68.331	7.1441	12.257	18.3	16.758	16.503	8.693
Adenylyl cyclase-associated protein 2 OS=Homo sapiens GN=CAP2 PE=1 SV=1	P40123	CAP2	4.135	6.3708	8.3892	5.8073	0	6.5018	5.2288	4.0092	0	4.6864
Macrophage-capping protein OS=Homo sapiens GN=CAPG PE=1 SV=2	P40121	CAPG	6.2256	8.8068	10.269	12.472	0	1.4207	0	0	0	0
Calpain-12 OS=Homo sapiens GN=CAPN12 PE=2 SV=1	Q6ZSI9	CAPN12	0	0	0	0	0	0	0	4.1331	0	0
Calpain-2 catalytic subunit OS=Homo sapiens GN=CAPN2 PE=1 SV=6	P17655	CAPN2	24.14	17.228	26.993	30.772	1.4052	2.8414	10.737	8.0131	5.348	7.641
Calpain-5 OS=Homo sapiens GN=CAPN5 PE=1 SV=2	O15484	CAPN5	0	1.3309	1.7351	1.6431	4.3337	4.1066	8.3917	8.137	1.8147	6.9613
Calpain-9 OS=Homo sapiens GN=CAPN9 PE=1 SV=1	O14815	CAPN9	0	0	0	0	0	2.8414	2.7539	0	0	0
Cluster of Calpain small subunit 1 OS=Homo sapiens GN=CAPNS1 PE=1 SV=1 (sp|P04632|CPNS1_HUMAN)	P04632	CAPNS1	24.55	27.898	26.822	28.598	6.6322	13.585	12.931	17.006	7.0665	9.2362
Caprin-1 OS=Homo sapiens GN=CAPRIN1 PE=1 SV=2	Q14444	CAPRIN1	8.9449	8.8821	10.767	5.7943	0	0	1.8559	0	0	0
F-actin-capping protein subunit alpha-2 OS=Homo sapiens GN=CAPZA2 PE=1 SV=3	P47755	CAPZA2	5.5115	7.646	8.3545	14.879	9.5852	15.845	21.324	11.358	10.701	13.72
Bcl10-interacting CARD protein OS=Homo sapiens GN=C9orf89 PE=1 SV=1	Q96LW7	CARD19	0.56361	1.1245	1.15	0.57859	0	0	0	0	0	1.3926
Caspase recruitment domain-containing protein 6 OS=Homo sapiens GN=CARD6 PE=1 SV=2	Q9BX69	CARD6	1.1272	0	1.15	0	0	0	0	0	0	1.3926
Histone-arginine methyltransferase CARM1 OS=Homo sapiens GN=CARM1 PE=1 SV=3	Q86X55	CARM1	3.1453	2.0232	3.1797	2.0756	0	0	0	2.0046	0	1.5621
Leucine-rich repeat-containing protein 16A OS=Homo sapiens GN=LRRC16A PE=1 SV=1	Q5VZK9	CARMIL1	0	0	3.4803	0.499	1.4052	1.4207	1.377	1.3346	0	0
Leucine-rich repeat-containing protein 16C OS=Homo sapiens GN=RLTPR PE=1 SV=2	Q6F5E8	CARMIL2	0.43898	0	0.50744	0	0	0	5.0888	6.1996	0	0
Carnosine synthase 1 OS=Homo sapiens GN=CARNS1 PE=1 SV=3	A5YM72	CARNS1	0	0	0	0.57859	1.4052	0	4.6098	0	0	2.7851
Cysteine--tRNA ligase, cytoplasmic OS=Homo sapiens GN=CARS PE=1 SV=3	P49589	CARS1	8.4408	10.954	13.672	13.718	2.8104	4.2621	5.5078	1.3346	0	10.596
Peripheral plasma membrane protein CASK OS=Homo sapiens GN=CASK PE=1 SV=3	O14936	CASK	2.1298	3.2983	2.8074	5.022	2.4167	4.1066	5.0888	5.4677	0	0
Caspase-14 OS=Homo sapiens GN=CASP14 PE=1 SV=2	P31944	CASP14	1.6516	0	1.1601	3.1935	2.4167	5.3718	7.4237	9.6008	9.2494	1.5621
Caspase-3 OS=Homo sapiens GN=CASP3 PE=1 SV=2	P42574	CASP3	3.3033	4.4798	5.2154	8.0301	0	0	0	1.3346	0	1.5621
Caspase-7 OS=Homo sapiens GN=CASP7 PE=1 SV=1	P55210	CASP7	0	0.97397	1.0149	1.0645	0	1.4207	0	0	0	0
Cas scaffolding protein family member 4 OS=Homo sapiens GN=CASS4 PE=1 SV=2	Q9NQ75	CASS4	0	0.66547	2.8276	1.0645	0	0	3.7118	0	0	0
Zinc finger protein castor homolog 1 OS=Homo sapiens GN=CASZ1 PE=1 SV=4	Q86V15	CASZ1	1.6516	0.66547	0.50744	0.499	0	0	1.8559	4.1331	0	1.5621
Catalase OS=Homo sapiens GN=CAT PE=1 SV=3	P04040	CAT	12.766	13.414	27.293	21.08	14.276	19.112	17.541	10.874	11.155	10.459
Cation channel sperm-associated protein subunit delta OS=Homo sapiens GN=CATSPERD PE=1 SV=3	Q86XM0	CATSPERD	0	0	1.15	0	0	0	0	0	0	0
Basement membrane-specific heparan sulfate proteoglycan core protein OS=Homo sapiens GN=HSPG2 PE=1 SV=4	P98160	HSPG2	2.7789	4.9936	5.51	6.1875	75.481	68.597	71.755	64.668	99.13	62.623
Caveolin-2 OS=Homo sapiens GN=CAV2 PE=1 SV=2	P51636	CAV2	8.2104	5.4248	8.9025	8.6741	0	0	0	2.0665	0	0
Serum deprivation-response protein OS=Homo sapiens GN=SDPR PE=1 SV=3	O95810	CAVIN2	0.43898	0	2.175	0.499	4.2155	2.8414	0	1.3346	0	1.3926
Protein kinase C delta-binding protein OS=Homo sapiens GN=PRKCDBP PE=1 SV=3	Q969G5	CAVIN3	12.091	14.805	13.337	12.645	0	1.4207	0	1.3346	0	0
Protein CBFA2T2 OS=Homo sapiens GN=CBFA2T2 PE=1 SV=1	O43439	CBFA2T2	0.82582	0	0.50744	1.7358	0	0	0	0	0	0
Core-binding factor subunit beta OS=Homo sapiens GN=CBFB PE=1 SV=2	Q13951	CBFB	1.6516	2.4834	3.9877	3.6925	0	0	1.377	1.3346	0	0
Carbonyl reductase [NADPH] 1 OS=Homo sapiens GN=CBR1 PE=1 SV=3	P16152	CBR1	19.062	10.568	14.646	19.723	7.6682	10.09	7.1548	6.0138	8.8867	12.327
Carbonyl reductase [NADPH] 3 OS=Homo sapiens GN=CBR3 PE=1 SV=3	O75828	CBR3	9.9272	5.528	10.269	13.086	0	2.1673	1.9259	0	1.8147	1.5621
Cystathionine beta-synthase OS=Homo sapiens GN=CBS PE=1 SV=2	P35520	CBS	0	0	1.0149	0	12.477	11.646	8.8706	9.5389	5.4386	6.4511
Chromobox protein homolog 1 OS=Homo sapiens GN=CBX1 PE=1 SV=1	P83916	CBX1	3.8669	5.2206	19.126	12.381	0	0	0	0	5.7161	1.5621
Coiled-coil and C2 domain-containing protein 2A OS=Homo sapiens GN=CC2D2A PE=1 SV=3	Q9P2K1	CC2D2A	1.2648	0.66547	0.50744	0.499	0	0	1.8559	4.1331	0	1.3926
Cell division cycle and apoptosis regulator protein 1 OS=Homo sapiens GN=CCAR1 PE=1 SV=2	Q8IX12	CCAR1	5.7807	5.6043	3.9877	9.6067	0	0	0	0	0	0
Cell cycle and apoptosis regulator protein 2 OS=Homo sapiens GN=CCAR2 PE=1 SV=2	Q8N163	CCAR2	9.3521	7.8534	17.52	13.498	0	0	0	0	0	3.1242
Coiled-coil domain-containing protein 113 OS=Homo sapiens GN=CCDC113 PE=1 SV=1	Q9H0I3	CCDC113	0	1.3309	1.0149	0	0	0	0	0	0	0
Coiled-coil domain-containing protein 124 OS=Homo sapiens GN=CCDC124 PE=1 SV=1	Q96CT7	CCDC124	0	3.2242	1.7351	2.7076	0	0	1.377	0	0	0
Coiled-coil domain-containing protein 125 OS=Homo sapiens GN=CCDC125 PE=1 SV=2	Q86Z20	CCDC125	1.2648	0.56227	1.0824	0.57859	2.4167	0	1.8559	4.1331	1.9054	2.4445
Coiled-coil domain-containing protein 13 OS=Homo sapiens GN=CCDC13 PE=1 SV=2	Q8IYE1	CCDC13	0.56361	0	0.50744	0	1.4052	1.4207	4.1309	2.6693	0	2.7851
Coiled-coil domain-containing protein 146 OS=Homo sapiens GN=CCDC146 PE=1 SV=2	Q8IYE0	CCDC146	0.43898	1.9964	0	0	2.8104	5.5273	5.0888	11.667	3.5333	1.3926
Coiled-coil domain-containing protein 149 OS=Homo sapiens GN=CCDC149 PE=2 SV=2	Q6ZUS6	CCDC149	0.43898	0.48698	1.0149	0	0	0	0	0	0	0
Coiled-coil domain-containing protein 150 OS=Homo sapiens GN=CCDC150 PE=1 SV=2	Q8NCX0	CCDC150	7.4323	3.3273	3.4803	2.129	3.8219	0	0	0	0	0
Coiled-coil domain-containing protein 157 OS=Homo sapiens GN=CCDC157 PE=2 SV=3	Q569K6	CCDC157	0.43898	2.1264	0.50744	1.6562	1.4052	0	0	2.6693	0	1.3926
Coiled-coil domain-containing protein 158 OS=Homo sapiens GN=CCDC158 PE=1 SV=2	Q5M9N0	CCDC158	3.27	3.738	4.4073	3.2197	4.8334	10.744	14.847	8.2662	0	1.5621
Coiled-coil domain-containing protein 168 OS=Homo sapiens GN=CCDC168 PE=2 SV=2	Q8NDH2	CCDC168	5.3273	5.1442	3.3148	5.8738	8.4311	9.2708	12.523	14.084	0	24.859
Coiled-coil domain-containing protein 170 OS=Homo sapiens GN=CCDC170 PE=1 SV=3	Q8IYT3	CCDC170	0.82582	0.97397	0.50744	0	0	0	0	0	0	1.3926
Coiled-coil domain-containing protein 174 OS=Homo sapiens GN=CCDC174 PE=2 SV=3	Q6PII3	CCDC174	0.82582	0	0	0	0	1.4207	7.4237	4.1331	1.9054	1.3926
Coiled-coil domain-containing protein 18 OS=Homo sapiens GN=CCDC18 PE=2 SV=1	Q5T9S5	CCDC18	1.6516	1.9964	2.3202	1.0645	1.4052	0	0	0	0	2.9547
Coiled-coil domain-containing protein 181 OS=Homo sapiens GN=CCDC181 PE=2 SV=1	Q5TID7	CCDC181	0	1.3309	1.1601	2.628	0	0	0	2.0665	0	0
Coiled-coil domain-containing protein 186 OS=Homo sapiens GN=CCDC186 PE=1 SV=2	Q7Z3E2	CCDC186	0.82582	1.2277	0	1.0645	0	1.4207	4.6098	2.6693	0	10.765
Coiled-coil domain-containing protein KIAA1407 OS=Homo sapiens GN=KIAA1407 PE=2 SV=1	Q8NCU4	CCDC191	0.87796	1.6394	3.8425	2.0625	0	0	0	0	0	0
Uncharacterized protein C14orf105 OS=Homo sapiens GN=C14orf105 PE=2 SV=2	Q9NVL8	CCDC198	0.87796	0	0	0	0	0	1.8559	0	0	3.1242
Coiled-coil domain-containing protein 22 OS=Homo sapiens GN=CCDC22 PE=1 SV=1	O60826	CCDC22	3.8669	6.1387	4.4175	8.149	0	0	0	0	0	1.3926
Coiled-coil domain-containing protein 27 OS=Homo sapiens GN=CCDC27 PE=2 SV=2	Q2M243	CCDC27	0.82582	0	1.1601	1.6431	1.4052	0	5.5677	2.0665	0	1.5621
Reverse sequence, was Coiled-coil domain-containing protein 38 OS=Homo sapiens GN=CCDC38 PE=2 SV=1	Q502W7	CCDC38	0	0	0	0	0	0	3.8519	6.0138	0	0
Coiled-coil domain-containing protein 39 OS=Homo sapiens GN=CCDC39 PE=2 SV=3	Q9UFE4	CCDC39	1.3169	0	0.50744	1.0776	1.4052	2.6859	0	0	0	3.837
Coiled-coil domain-containing protein 40 OS=Homo sapiens GN=CCDC40 PE=2 SV=2	Q4G0X9	CCDC40	0	1.79	1.0824	0.499	9.4548	2.8414	8.7407	9.4097	10.328	7.4715
Coiled-coil domain-containing protein 47 OS=Homo sapiens GN=CCDC47 PE=1 SV=1	Q96A33	CCDC47	9.6664	11.516	15.915	12.102	24.573	36.43	16.504	27.89	22.411	31.714
Coiled-coil domain-containing protein 50 OS=Homo sapiens GN=CCDC50 PE=1 SV=1	Q8IVM0	CCDC50	4.9549	5.8107	11.456	8.5291	0	0	0	0	0	0
Coiled-coil domain-containing protein 57 OS=Homo sapiens GN=CCDC57 PE=1 SV=2	Q2TAC2	CCDC57	8.0352	3.3273	4.5627	3.1935	0	0	0	0	0	0
Coiled-coil domain-containing protein 63 OS=Homo sapiens GN=CCDC63 PE=2 SV=1	Q8NA47	CCDC63	0	0	0	0	1.4052	0	3.7118	6.1996	0	1.5621
Coiled-coil domain-containing protein 65 OS=Homo sapiens GN=CCDC65 PE=1 SV=2	Q8IXS2	CCDC65	0.82582	0	0	0	6.1326	5.0087	8.4617	6.6785	3.4426	7.641
Cluster of Coiled-coil domain-containing protein 7 OS=Homo sapiens GN=CCDC7 PE=2 SV=2 (sp|Q96M83|CCDC7_HUMAN)	Q96M83	CCDC7	0.82582	0.97397	0	1.0776	0	0	1.8559	7.5343	0	0
Coiled-coil domain-containing protein 71 OS=Homo sapiens GN=CCDC71 PE=2 SV=3	Q8IV32	CCDC71	0.43898	1.5362	1.0824	1.6562	0	0	0	0	0	1.5621
Coiled-coil domain-containing protein 80 OS=Homo sapiens GN=CCDC80 PE=1 SV=1	Q76M96	CCDC80	7.6091	8.6015	7.5355	6.4001	8.6553	18.283	8.8006	8.2662	7.6215	11.17
Coiled-coil domain-containing protein 83 OS=Homo sapiens GN=CCDC83 PE=2 SV=2	Q8IWF9	CCDC83	1.1272	1.79	0	2.129	0	1.4207	0	0	0	1.5621
Coiled-coil domain-containing protein 87 OS=Homo sapiens GN=CCDC87 PE=1 SV=2	Q9NVE4	CCDC87	0.82582	0	0.50744	0.99799	0	0	0	1.3346	0	2.9547
Girdin OS=Homo sapiens GN=CCDC88A PE=1 SV=2	Q3V6T2	CCDC88A	4.2204	3.7111	16.096	7.5573	7.0259	8.2132	11.076	6.8024	0	6.6221
Coiled-coil domain-containing protein 88B OS=Homo sapiens GN=CCDC88B PE=1 SV=1	A6NC98	CCDC88B	1.4416	3.5047	2.8175	3.1935	9.6668	10.744	11.135	28.932	9.5269	7.3334
Protein Daple OS=Homo sapiens GN=CCDC88C PE=1 SV=3	Q9P219	CCDC88C	0.82582	0	2.3101	0	7.0259	9.9449	11.974	8.7397	0	19.46
Coiled-coil domain-containing protein 9 OS=Homo sapiens GN=CCDC9 PE=1 SV=1	Q9Y3X0	CCDC9	1.8284	1.8932	0.50744	2.628	0	0	0	0	0	0
C-C motif chemokine 20 OS=Homo sapiens GN=CCL20 PE=1 SV=1	P78556	CCL20	1.953	0.56227	0.57498	1.7358	0	0	0	0	0	0
Protein CYR61 OS=Homo sapiens GN=CYR61 PE=1 SV=1	O00622	CCN1	3.7611	3.3263	4.4073	3.1401	1.4052	2.8414	1.8559	1.3346	1.6279	0
Connective tissue growth factor OS=Homo sapiens GN=CTGF PE=1 SV=2	P29279	CCN2	17.594	14.39	16.121	15.479	2.8104	5.6828	8.7407	8.0078	8.4169	8.3554
E3 ubiquitin-protein ligase CCNB1IP1 OS=Homo sapiens GN=CCNB1IP1 PE=1 SV=1	Q9NPC3	CCNB1IP1	2.4774	0	0.50744	0.499	0	0	0	0	0	2.7851
Cyclin-Y OS=Homo sapiens GN=CCNY PE=1 SV=2	Q8ND76	CCNY	1.3894	3.7111	4.5526	3.2197	0	0	3.7118	4.1331	0	0
Cell cycle progression protein 1 OS=Homo sapiens GN=CCPG1 PE=1 SV=3	Q9ULG6	CCPG1	11.266	9.6993	10.715	8.383	0	0	0	0	0	0
C-C chemokine receptor type 9 OS=Homo sapiens GN=CCR9 PE=1 SV=2	P51686	CCR9	0	0	0	0	2.8104	2.8414	0	0	0	0
T-complex protein 1 subunit beta OS=Homo sapiens GN=CCT2 PE=1 SV=4	P78371	CCT2	29.679	34.527	46.465	42.309	47.622	41.294	28.268	27.215	52.583	40.611
T-complex protein 1 subunit gamma OS=Homo sapiens GN=CCT3 PE=1 SV=4	P49368	CCT3	38.656	37.435	40.38	37.712	10.86	10.691	30.893	14.815	17.672	18.951
Cluster of T-complex protein 1 subunit zeta OS=Homo sapiens GN=CCT6A PE=1 SV=3 (sp|P40227|TCPZ_HUMAN)	P40227	CCT6A	21.422	24.443	35.3	28.989	11.872	9.1153	0	7.4051	32.824	22.82
T-complex protein 1 subunit eta OS=Homo sapiens GN=CCT7 PE=1 SV=2	Q99832	CCT7	31.639	32.626	34.886	41.909	23.455	25.459	21.453	16.341	25.48	17.08
T-complex protein 1 subunit theta OS=Homo sapiens GN=CCT8 PE=1 SV=4	P50990	CCT8	56.554	53.109	52.411	64.116	35.039	34.709	25.165	21.876	29.75	34.871
CD109 antigen OS=Homo sapiens GN=CD109 PE=1 SV=2	Q6YHK3	CD109	10.571	14.354	16.75	18.267	10.073	8.9598	7.0147	8.1423	7.2533	8.0132
CD151 antigen OS=Homo sapiens GN=CD151 PE=1 SV=3	P48509	CD151	27.526	9.0874	7.6546	7.5431	4.2155	7.8501	16.723	20.762	6.6984	8.6945
Scavenger receptor cysteine-rich type 1 protein M160 OS=Homo sapiens GN=CD163L1 PE=1 SV=2	Q9NR16	CD163L1	0	0.66547	0	0.499	0	0	1.8559	4.1331	0	0
OX-2 membrane glycoprotein OS=Homo sapiens GN=CD200 PE=1 SV=4	P41217	CD200	0	0.56227	1.15	0.57859	0	0	0	0	0	0
CD276 antigen OS=Homo sapiens GN=CD276 PE=1 SV=1	Q5ZPR3	CD276	1.8284	3.9917	4.2723	4.2177	0	0	0	0	0	0
CD2 antigen cytoplasmic tail-binding protein 2 OS=Homo sapiens GN=CD2BP2 PE=1 SV=1	O95400	CD2BP2	0.56361	0	0.50744	0	4.2155	2.8414	2.7539	2.6693	0	4.3472
Membrane cofactor protein OS=Homo sapiens GN=CD46 PE=1 SV=3	P15529	CD46	0.43898	0.66547	1.0824	0.99799	0	0	0	0	0	0
Leukocyte surface antigen CD47 OS=Homo sapiens GN=CD47 PE=1 SV=1	Q08722	CD47	5.2027	4.6087	4.2621	3.7318	0	0	4.6098	1.3346	0	0
CD59 glycoprotein OS=Homo sapiens GN=CD59 PE=1 SV=1	P13987	CD59	22.252	13.64	11.332	9.6983	3.3222	2.8414	16.514	11.352	1.6279	2.7851
CD63 antigen OS=Homo sapiens GN=CD63 PE=1 SV=2	P08962	CD63	12.156	7.4954	9.5248	8.6872	11.884	2.8414	10.737	11.352	3.4426	4.1777
CD81 antigen OS=Homo sapiens GN=CD81 PE=1 SV=1	P60033	CD81	17.445	13.916	4.9722	11.24	20.445	19.433	46.511	45.189	34.644	24.146
CD82 antigen OS=Homo sapiens GN=CD82 PE=1 SV=1	P27701	CD82	0.82582	1.8179	1.6675	0.99799	2.4167	2.6859	4.6098	5.4677	1.9054	4.8889
CD9 antigen OS=Homo sapiens GN=CD9 PE=1 SV=4	P21926	CD9	1.4416	1.461	5.5674	3.127	1.4052	1.4207	2.7539	6.0085	1.6279	2.7851
CD99 antigen OS=Homo sapiens GN=CD99 PE=1 SV=1	P14209	CD99	6.3443	8.1351	6.3552	5.4152	0	0	0	0	0	0
CD99 antigen-like protein 2 OS=Homo sapiens GN=CD99L2 PE=1 SV=1	Q8TCZ2	CD99L2	2.9164	2.7919	0.50744	4.1915	0	0	3.7118	4.1331	0	0
Cell division cycle protein 16 homolog OS=Homo sapiens GN=CDC16 PE=1 SV=2	Q13042	CDC16	0.56361	0	1.5223	0	0	0	0	0	0	0
Cell division cycle protein 23 homolog OS=Homo sapiens GN=CDC23 PE=1 SV=3	Q9UJX2	CDC23	1.953	1.1245	2.7499	1.0645	5.6207	10.691	6.0568	6.0085	1.8147	19.121
Hsp90 co-chaperone Cdc37 OS=Homo sapiens GN=CDC37 PE=1 SV=1	Q16543	CDC37	9.4752	9.3486	9.9892	14.344	1.4052	2.8414	3.2329	4.6739	1.6279	1.3926
Serine/threonine-protein kinase MRCK gamma OS=Homo sapiens GN=CDC42BPG PE=1 SV=2	Q6DT37	CDC42BPG	0	0	0	1.5766	0	0	1.8559	2.0665	0	0
Cdc42 effector protein 1 OS=Homo sapiens GN=CDC42EP1 PE=1 SV=1	Q00587	CDC42EP1	0.56361	0.56227	0.57498	1.6562	1.4052	1.4207	0	0	0	1.3926
Cdc42 effector protein 3 OS=Homo sapiens GN=CDC42EP3 PE=1 SV=1	Q9UKI2	CDC42EP3	2.2152	2.3802	3.8324	2.0756	0	0	0	0	0	0
Cell division cycle 5-like protein OS=Homo sapiens GN=CDC5L PE=1 SV=2	Q99459	CDC5L	2.4774	3.2242	4.0553	3.1935	0	0	0	0	0	1.5621
Cell division cycle 7-related protein kinase OS=Homo sapiens GN=CDC7 PE=1 SV=1	O00311	CDC7	0	0	0.50744	0	0	0	1.9259	0	0	3.1242
Parafibromin OS=Homo sapiens GN=CDC73 PE=1 SV=1	Q6P1J9	CDC73	6.6065	3.9928	4.6404	5.3225	0	0	0	4.1331	0	0
Cell division cycle-associated protein 3 OS=Homo sapiens GN=CDCA3 PE=1 SV=1	Q99618	CDCA3	0.56361	1.1245	0	0	0	0	0	0	0	0
Endoglin OS=Homo sapiens GN=ENG PE=1 SV=2	P17813	ENG	37.553	25.678	26.993	23.128	9.8363	10.691	26.153	26.703	20.831	8.5249
Cadherin-2 OS=Homo sapiens GN=CDH2 PE=1 SV=4	P19022	CDH2	11.927	12.722	9.2445	6.2933	0	0	0	0	0	0
Cadherin-23 OS=Homo sapiens GN=CDH23 PE=1 SV=2	Q9H251	CDH23	1.2648	0	0.50744	0.499	4.8334	10.744	7.4237	4.1331	3.8107	7.3334
Cadherin-24 OS=Homo sapiens GN=CDH24 PE=1 SV=1	Q86UP0	CDH24	0.87796	0.48698	0	0	1.917	0	0	0	0	0
Cadherin-8 OS=Homo sapiens GN=CDH8 PE=2 SV=2	P55286	CDH8	1.1272	0.66547	1.1601	0.499	0	0	0	0	0	1.3926
CDP-diacylglycerol--inositol 3-phosphatidyltransferase OS=Homo sapiens GN=CDIPT PE=1 SV=1	O14735	CDIPT	1.5662	2.1738	6.21	2.8134	0	0	0	0	0	0
CDK5 regulatory subunit-associated protein 2 OS=Homo sapiens GN=CDK5RAP2 PE=1 SV=5	Q96SN8	CDK5RAP2	2.0906	0	1.1601	0.57859	2.8104	1.4207	0	0	0	0
Basigin OS=Homo sapiens GN=BSG PE=1 SV=2	P35613	BSG	49.679	34.256	24.093	26.584	16.311	17.017	23.239	30.616	7.5308	8.8955
CDKN2A-interacting protein OS=Homo sapiens GN=CDKN2AIP PE=1 SV=3	Q9NXV6	CDKN2AIP	0	2.3802	3.4701	1.0645	0	0	1.377	0	0	0
Cerebellar degeneration-related antigen 1 OS=Homo sapiens GN=CDR1 PE=1 SV=2	P51861	CDR1	0	0	0	0	0	1.4207	0	2.6693	0	3.1242
Cerebellar degeneration-related protein 2 OS=Homo sapiens GN=CDR2 PE=1 SV=2	Q01850	CDR2	0	1.0493	1.0149	0.499	0	0	0	0	0	0
CCAAT/enhancer-binding protein zeta OS=Homo sapiens GN=CEBPZ PE=1 SV=3	Q03701	CEBPZ	0	3.5327	0.50744	0.499	0	0	0	0	0	0
CUGBP Elav-like family member 1 OS=Homo sapiens GN=CELF1 PE=1 SV=2	Q92879	CELF1	1.1272	2.277	1.6574	3.3919	1.4052	1.4207	1.8559	2.0665	0	0
Cadherin EGF LAG seven-pass G-type receptor 1 OS=Homo sapiens GN=CELSR1 PE=1 SV=1	Q9NYQ6	CELSR1	1.2648	1.3309	2.8276	2.129	1.4052	2.1673	1.8559	4.7358	0	1.3926
Cadherin EGF LAG seven-pass G-type receptor 2 OS=Homo sapiens GN=CELSR2 PE=1 SV=1	Q9HCU4	CELSR2	0	1.3309	0	2.129	1.4052	0	0	2.0665	0	1.3926
Junctional adhesion molecule C OS=Homo sapiens GN=JAM3 PE=1 SV=1	Q9BX67	JAM3	2.5296	2.277	3.3351	4.6905	0	1.4207	0	1.3346	0	0
Centromere-associated protein E OS=Homo sapiens GN=CENPE PE=1 SV=2	Q02224	CENPE	6.3373	4.4982	2.2999	6.7708	0	0	1.8559	0	0	2.9547
Centromere protein F OS=Homo sapiens GN=CENPF PE=1 SV=2	P49454	CENPF	0.87796	6.6815	3.3249	5.3618	2.4167	5.5273	3.2329	6.1996	1.9054	5.5687
Centromere protein K OS=Homo sapiens GN=CENPK PE=1 SV=1	Q9BS16	CENPK	0.43898	1.3309	0	0	0	0	0	0	0	0
Centromere protein T OS=Homo sapiens GN=CENPT PE=1 SV=2	Q96BT3	CENPT	0	0.48698	1.7351	0	1.4052	0	4.1309	1.3346	0	0
Centrosomal protein of 112 kDa OS=Homo sapiens GN=CEP112 PE=1 SV=2	Q8N8E3	CEP112	0.82582	2.4834	0.57498	0.57859	0	0	1.8559	2.6693	0	0
Centrosomal protein of 135 kDa OS=Homo sapiens GN=CEP135 PE=1 SV=2	Q66GS9	CEP135	1.3894	1.2277	1.7351	1.6431	1.4052	1.4207	0	0	0	4.1777
Centrosomal protein of 162 kDa OS=Homo sapiens GN=CEP162 PE=1 SV=2	Q5TB80	CEP162	1.7038	1.0493	0.50744	1.5635	0	1.4207	0	4.1331	0	5.9094
Centrosomal protein of 164 kDa OS=Homo sapiens GN=CEP164 PE=1 SV=3	Q9UPV0	CEP164	1.6516	0	0	0	2.4167	5.3718	1.377	0	5.7161	6.4511
Cluster of Centrosomal protein of 170 kDa OS=Homo sapiens GN=CEP170 PE=1 SV=1 (sp|Q5SW79|CE170_HUMAN)	Q5SW79	CEP170	2.0906	6.503	7.6749	5.2691	2.8104	0	3.3029	1.3346	0	5.9094
Centrosomal protein of 192 kDa OS=Homo sapiens GN=CEP192 PE=1 SV=2	Q8TEP8	CEP192	1.1272	0.56227	2.8749	0.57859	0	0	0	0	0	0
Centrosome-associated protein CEP250 OS=Homo sapiens GN=CEP250 PE=1 SV=2	Q9BV73	CEP250	2.1428	1.8179	2.8952	1.0645	4.2155	2.8414	1.377	6.8024	0	2.7851
Cluster of Reverse sequence, was Centrosomal protein of 290 kDa OS=Homo sapiens GN=CEP290 PE=1 SV=2 (###REV###sp|O15078|CE290_HUMAN)	O15078	CEP290	0	0.66547	2.3202	0	0	0	0	0	1.9054	0
Centrosomal protein of 290 kDa OS=Homo sapiens GN=CEP290 PE=1 SV=2	O15078	CEP290	1.953	4.4519	2.7398	3.7721	19.727	23.011	41.329	34.022	12.969	22.446
Centrosomal protein of 295 kDa OS=Homo sapiens GN=CEP295 PE=2 SV=4	Q9C0D2	CEP295	0	1.6394	0.57498	0	0	0	3.2329	0	0	1.5621
Centrosome-associated protein 350 OS=Homo sapiens GN=CEP350 PE=1 SV=1	Q5VT06	CEP350	4.9941	1.3309	2.175	3.7852	0	1.4207	0	0	0	1.3926
Centrosomal protein of 55 kDa OS=Homo sapiens GN=CEP55 PE=1 SV=3	Q53EZ4	CEP55	0.82582	0	0	0	0	0	0	4.1331	0	0
Centrosomal protein of 57 kDa OS=Homo sapiens GN=CEP57 PE=1 SV=2	Q86XR8	CEP57	0.56361	1.79	1.7351	0	0	1.4207	1.8559	2.0665	0	0
Centrosomal protein of 83 kDa OS=Homo sapiens GN=CEP83 PE=1 SV=2	Q9Y592	CEP83	1.6516	0	0	0	0	0	0	0	0	0
Centrosomal protein of 89 kDa OS=Homo sapiens GN=CEP89 PE=1 SV=3	Q96ST8	CEP89	0	1.0493	1.7249	0.57859	1.4052	0	1.377	0	0	4.5168
Choline/ethanolaminephosphotransferase 1 OS=Homo sapiens GN=CEPT1 PE=1 SV=1	Q9Y6K0	CEPT1	1.6908	0.56227	0.57498	0	0	0	0	0	0	0
Probable inactive glycosyltransferase 25 family member 3 OS=Homo sapiens GN=CERCAM PE=2 SV=1	Q5T4B2	CERCAM	11.882	11.975	15.812	11.315	0	1.4207	0	1.3346	0	1.3926
Ceramide synthase 2 OS=Homo sapiens GN=CERS2 PE=1 SV=1	Q96G23	CERS2	3.257	2.7361	2.8074	2.2348	0	0	0	0	0	0
Cilia- and flagella-associated protein 45 OS=Homo sapiens GN=CFAP45 PE=2 SV=2	Q9UL16	CFAP45	3.3033	0.66547	1.1601	1.0645	202.5	69.47	62.622	55.065	62.787	80.806
Cilia- and flagella-associated protein 46 OS=Homo sapiens GN=CFAP46 PE=2 SV=3	Q8IYW2	CFAP46	3.3033	0.66547	1.15	0	1.4052	5.6828	4.1309	4.0039	0	6.0789
Cilia- and flagella-associated protein 47 OS=Homo sapiens GN=CFAP47 PE=2 SV=4	Q6ZTR5	CFAP47	1.1272	0.97397	0.57498	0	1.4052	0	3.7118	2.0665	0	1.5621
Cilia- and flagella-associated protein 53 OS=Homo sapiens GN=CFAP53 PE=1 SV=2	Q96M91	CFAP53	1.0026	2.1738	0	1.0645	0	0	0	1.3346	0	1.5621
Cilia- and flagella-associated protein 54 OS=Homo sapiens GN=CFAP54 PE=2 SV=3	Q96N23	CFAP54	1.4416	0	0.50744	0.499	0	0	1.377	0	1.8147	3.1242
Cilia- and flagella-associated protein 57 OS=Homo sapiens GN=CFAP57 PE=2 SV=3	Q96MR6	CFAP57	0.56361	0.56227	1.1601	0.57859	1.4052	0	2.7539	6.0704	0	0
Cilia- and flagella-associated protein 58 OS=Homo sapiens GN=CFAP58 PE=1 SV=1	Q5T655	CFAP58	1.3894	0	0	0.57859	0	0	5.5078	4.0039	3.2558	2.9547
Cilia- and flagella-associated protein 61 OS=Homo sapiens GN=CFAP61 PE=2 SV=3	Q8NHU2	CFAP61	1.6516	0.66547	0	0	1.4052	2.8414	0	0	0	4.5168
Cilia- and flagella-associated protein 74 OS=Homo sapiens GN=CFAP74 PE=2 SV=3	Q9C0B2	CFAP74	0.82582	1.3309	0	0	17.111	18.686	18.3	10.08	45.346	22.956
Cluster of Complement factor H OS=Homo sapiens GN=CFH PE=1 SV=4 (sp|P08603|CFAH_HUMAN)	P08603	CFH	0.82582	0	1.1601	1.0645	12.265	17.121	9.2897	9.3424	15.025	15.657
Cofilin-1 OS=Homo sapiens GN=CFL1 PE=1 SV=3	P23528	CFL1	55.542	62.851	73.237	60.672	12.265	12.859	28.009	24.766	16.93	13.042
Cofilin-2 OS=Homo sapiens GN=CFL2 PE=1 SV=1	Q9Y281	CFL2	12.766	14.56	21.577	15.727	7.5378	6.4294	11.835	11.352	6.6984	5.7398
Cystic fibrosis transmembrane conductance regulator OS=Homo sapiens GN=CFTR PE=1 SV=3	P13569	CFTR	0	0.66547	0	1.1572	0	0	0	0	0	0
Cingulin OS=Homo sapiens GN=CGN PE=1 SV=2	Q9P2M7	CGN	1.3894	0.66547	4.0553	1.0645	0	0	3.2329	6.0704	3.7201	0
Cingulin-like protein 1 OS=Homo sapiens GN=CGNL1 PE=1 SV=2	Q0VF96	CGNL1	1.3894	2.7919	2.3202	0	0	0	5.5677	3.4012	1.9054	0
Chromosome alignment-maintaining phosphoprotein 1 OS=Homo sapiens GN=CHAMP1 PE=1 SV=2	Q96JM3	CHAMP1	0	1.3309	1.7351	6.387	0	1.4207	1.377	0	0	0
MICOS complex subunit MIC19 OS=Homo sapiens GN=CHCHD3 PE=1 SV=1	Q9NX63	CHCHD3	3.0207	5.6591	8.3951	6.8326	0	0	0	0	0	0
MICOS complex subunit MIC25 OS=Homo sapiens GN=CHCHD6 PE=1 SV=1	Q9BRQ6	CHCHD6	0	0.97397	2.8276	1.5635	0	1.4207	3.2329	3.4012	1.9054	4.3472
Chromodomain-helicase-DNA-binding protein 1 OS=Homo sapiens GN=CHD1 PE=1 SV=2	O14646	CHD1	3.2178	0.48698	2.8276	1.6562	0	0	0	0	0	0
Chromodomain-helicase-DNA-binding protein 1-like OS=Homo sapiens GN=CHD1L PE=1 SV=2	Q86WJ1	CHD1L	1.6516	0.66547	1.1601	2.628	0	0	1.377	0	0	0
Chromodomain-helicase-DNA-binding protein 2 OS=Homo sapiens GN=CHD2 PE=1 SV=2	O14647	CHD2	1.5662	1.1525	1.6675	3.2993	0	0	0	0	0	0
Chromodomain-helicase-DNA-binding protein 3 OS=Homo sapiens GN=CHD3 PE=1 SV=3	Q12873	CHD3	2.5166	2.9146	2.885	2.0625	2.4167	12.164	16.703	14.466	5.7161	2.4445
Chromodomain-helicase-DNA-binding protein 4 OS=Homo sapiens GN=CHD4 PE=1 SV=2	Q14839	CHD4	8.9985	9.0349	17.52	12.168	2.4167	12.164	3.7118	2.0665	0	3.837
Chromodomain-helicase-DNA-binding protein 5 OS=Homo sapiens GN=CHD5 PE=1 SV=1	Q8TDI0	CHD5	3.7814	3.6079	5.4796	4.7963	2.4167	12.164	5.5677	4.1331	0	5.5687
Chromodomain-helicase-DNA-binding protein 7 OS=Homo sapiens GN=CHD7 PE=1 SV=3	Q9P2D1	CHD7	1.8284	2.8393	2.3101	2.628	2.4167	0	3.7118	6.1996	0	1.3926
Chromodomain-helicase-DNA-binding protein 8 OS=Homo sapiens GN=CHD8 PE=1 SV=5	Q9HCK8	CHD8	3.6047	2.3802	5.7228	3.1935	15.287	17.536	24.067	16.403	3.8107	13.073
Chitinase domain-containing protein 1 OS=Homo sapiens GN=CHID1 PE=1 SV=1	Q9BWS9	CHID1	4.9549	6.7568	6.6701	7.385	11.072	10.899	12.033	9.6008	8.9719	8.726
Charged multivesicular body protein 2a OS=Homo sapiens GN=CHMP2A PE=1 SV=1	O43633	CHMP2A	3.0411	5.3238	10.441	6.387	1.4052	1.4207	5.0888	2.0665	0	3.1242
Charged multivesicular body protein 4a OS=Homo sapiens GN=CHMP4A PE=1 SV=3	Q9BY43	CHMP4A	0	0	0.50744	0	9.0734	9.3432	6.6058	4.6739	8.6999	13.72
Charged multivesicular body protein 4b OS=Homo sapiens GN=CHMP4B PE=1 SV=1	Q9H444	CHMP4B	0	0	2.6824	1.0645	0	0	0	2.0665	0	1.5621
Charged multivesicular body protein 7 OS=Homo sapiens GN=CHMP7 PE=1 SV=1	Q8WUX9	CHMP7	0	0	1.1601	3.1935	1.4052	0	0	2.0665	0	7.8106
N-chimaerin OS=Homo sapiens GN=CHN1 PE=1 SV=3	P15882	CHN1	0.87796	2.1264	1.6675	0.499	0	1.4207	0	1.3346	0	1.5621
Cysteine and histidine-rich domain-containing protein 1 OS=Homo sapiens GN=CHORDC1 PE=1 SV=2	Q9UHD1	CHORDC1	0.43898	1.6115	0.57498	0.57859	0	0	0	0	0	1.3926
Calcineurin B homologous protein 1 OS=Homo sapiens GN=CHP1 PE=1 SV=3	Q99653	CHP1	3.7814	2.6887	5.5674	3.2993	0	0	0	0	0	1.3926
Chondroitin sulfate synthase 2 OS=Homo sapiens GN=CHPF PE=1 SV=2	Q8IZ52	CHPF	1.1272	1.1245	2.3101	3.3789	0	2.1673	1.377	0	0	0
Chordin OS=Homo sapiens GN=CHRD PE=1 SV=2	Q9H2X0	CHRD	0	1.9964	3.4803	3.1935	0	0	1.8559	4.1331	0	1.3926
Carbohydrate sulfotransferase 14 OS=Homo sapiens GN=CHST14 PE=1 SV=2	Q8NCH0	CHST14	2.5296	3.7659	3.8425	4.0585	0	1.4207	0	0	0	0
Carbohydrate sulfotransferase 8 OS=Homo sapiens GN=CHST8 PE=1 SV=2	Q9H2A9	CHST8	0.56361	0	0	0	1.4052	0	1.377	0	0	2.7851
Chondroitin sulfate synthase 3 OS=Homo sapiens GN=CHSY3 PE=2 SV=3	Q70JA7	CHSY3	0.82582	0	1.1601	3.2066	5.2271	2.6859	3.7118	4.1331	0	2.4445
Probable cytosolic iron-sulfur protein assembly protein CIAO1 OS=Homo sapiens GN=CIAO1 PE=1 SV=1	O76071	CIAO1	0.43898	0.48698	2.0973	0.99799	0	0	0	0	0	0
Cell death activator CIDE-3 OS=Homo sapiens GN=CIDEC PE=1 SV=1	Q96AQ7	CIDEC	0	0	1.15	0.57859	0	0	0	0	0	0
Cartilage intermediate layer protein 1 OS=Homo sapiens GN=CILP PE=1 SV=4	O75339	CILP	0	0.97397	0	0	1.4052	3.588	1.377	0	0	3.1242
Cyclin-dependent kinase 2-interacting protein OS=Homo sapiens GN=CINP PE=1 SV=1	Q9BW66	CINP	0.56361	1.6868	0.50744	0	0	0	0	0	0	0
Protein CIP2A OS=Homo sapiens GN=KIAA1524 PE=1 SV=2	Q8TCG1	CIP2A	1.8284	0.56227	0	1.0776	0	2.8414	0	0	0	0
Corepressor interacting with RBPJ 1 OS=Homo sapiens GN=CIR1 PE=1 SV=1	Q86X95	CIR1	0.87796	0	1.1601	0	0	0	3.7118	0	0	2.9547
Cold-inducible RNA-binding protein OS=Homo sapiens GN=CIRBP PE=1 SV=1	Q14011	CIRBP	4.1683	6.0902	7.7323	8.0159	0	0	0	0	0	0
CDGSH iron-sulfur domain-containing protein 1 OS=Homo sapiens GN=CISD1 PE=1 SV=1	Q9NZ45	CISD1	0.82582	0.48698	2.6723	1.0776	0	1.4207	0	0	0	0
CDGSH iron-sulfur domain-containing protein 2 OS=Homo sapiens GN=CISD2 PE=1 SV=1	Q8N5K1	CISD2	0.87796	2.9972	3.1122	3.0736	0	0	0	0	0	0
Reverse sequence, was Citron Rho-interacting kinase OS=Homo sapiens GN=CIT PE=1 SV=2	O14578	CIT	0.82582	1.3309	2.3202	3.1935	0	0	0	0	0	0
Citron Rho-interacting kinase OS=Homo sapiens GN=CIT PE=1 SV=2	O14578	CIT	0.87796	3.7111	3.2574	2.6411	1.4052	0	1.377	2.0665	0	1.3926
Cytoskeleton-associated protein 2-like OS=Homo sapiens GN=CKAP2L PE=1 SV=4	Q8IYA6	CKAP2L	0.43898	0	1.15	0	0	0	0	0	0	0
Cytoskeleton-associated protein 5 OS=Homo sapiens GN=CKAP5 PE=1 SV=3	Q14008	CKAP5	11.01	17.943	19.524	22.864	2.8104	0	1.377	2.0665	0	4.5168
Creatine kinase M-type OS=Homo sapiens GN=CKM PE=1 SV=2	P06732	CKM	0	0	0	0.57859	14.288	15.389	7.9127	14.754	12.324	12.532
CLIP-associating protein 1 OS=Homo sapiens GN=CLASP1 PE=1 SV=1	Q7Z460	CLASP1	1.3894	2.4555	2.3101	1.6431	0	0	1.8559	2.0665	0	0
CLIP-associating protein 2 OS=Homo sapiens OX=9606 GN=CLASP2 PE=1 SV=3	O75122	CLASP2	3.48	2.3802	4.6302	2.7076	0	2.6859	3.2329	2.0665	1.9054	0
Chloride channel CLIC-like protein 1 OS=Homo sapiens GN=CLCC1 PE=1 SV=1	Q96S66	CLCC1	3.709	3.5327	3.7648	3.127	0	0	0	0	0	0
Claudin-11 OS=Homo sapiens GN=CLDN11 PE=2 SV=2	O75508	CLDN11	0	0.66547	1.1601	2.129	0	0	0	0	0	0
C-type lectin domain family 11 member A OS=Homo sapiens GN=CLEC11A PE=1 SV=1	Q9Y240	CLEC11A	0	0	0	0	14.694	12.859	6.0568	4.0039	10.605	14.943
Protein CLEC16A OS=Homo sapiens GN=CLEC16A PE=2 SV=2	Q2KHT3	CLEC16A	0.82582	1.5362	0.57498	2.1552	2.8104	5.6828	6.8848	2.0046	0	1.5621
C-type lectin domain family 1 member B OS=Homo sapiens GN=CLEC1B PE=1 SV=2	Q9P126	CLEC1B	0	0	0	0	1.4052	2.8414	5.5078	2.6693	0	4.1777
Chloride intracellular channel protein 1 OS=Homo sapiens GN=CLIC1 PE=1 SV=4	O00299	CLIC1	29.182	31.644	26.849	29.587	26.684	22.865	41.412	40.205	38.087	22.787
Chloride intracellular channel protein 3 OS=Homo sapiens GN=CLIC3 PE=1 SV=2	O95833	CLIC3	1.2648	3.1004	3.7648	2.5615	0	0	0	0	0	0
Cluster of Actin, cytoplasmic 2 OS=Homo sapiens GN=ACTG1 PE=1 SV=1 (sp|P63261|ACTG_HUMAN)	P63261	ACTG1	717.93	660.01	597.03	534.94	772.26	742.09	776.36	816.53	1061.7	717.34
Clathrin interactor 1 OS=Homo sapiens GN=CLINT1 PE=1 SV=1	Q14677	CLINT1	7.0977	11.648	13.993	13.074	0	0	0	0	0	0
CAP-Gly domain-containing linker protein 1 OS=Homo sapiens GN=CLIP1 PE=1 SV=2	P30622	CLIP1	8.8739	13.698	28.183	21.549	1.4052	2.6859	1.8559	2.0665	0	4.5168
CAP-Gly domain-containing linker protein 3 OS=Homo sapiens GN=CLIP3 PE=1 SV=3	Q96DZ5	CLIP3	1.1272	0	0	0	0	0	0	0	0	0
CXADR-like membrane protein OS=Homo sapiens GN=CLMP PE=1 SV=1	Q9H6B4	CLMP	1.6516	1.8179	0.57498	0.99799	0	0	0	0	0	0
Caseinolytic peptidase B protein homolog OS=Homo sapiens GN=CLPB PE=1 SV=1	Q9H078	CLPB	0	0.48698	1.0824	0	0	0	0	0	0	3.1242
ATP-dependent Clp protease proteolytic subunit, mitochondrial OS=Homo sapiens GN=CLPP PE=1 SV=1	Q16740	CLPP	0	0.56227	5.06	2.1421	1.4052	0	0	1.3346	0	0
Cleft lip and palate transmembrane protein 1 OS=Homo sapiens GN=CLPTM1 PE=1 SV=1	O96005	CLPTM1	2.4442	4.1217	3.7547	4.2308	0	0	0	0	0	1.5621
Cleft lip and palate transmembrane protein 1-like protein OS=Homo sapiens GN=CLPTM1L PE=1 SV=1	Q96KA5	CLPTM1L	2.9164	3.121	4.0451	3.1935	0	0	0	0	0	0
ATP-dependent Clp protease ATP-binding subunit clpX-like, mitochondrial OS=Homo sapiens GN=CLPX PE=1 SV=2	O76031	CLPX	1.3894	2.4834	9.1051	5.3618	2.8104	2.8414	0	0	0	5.9094
Clathrin light chain A OS=Homo sapiens GN=CLTA PE=1 SV=1	P09496	CLTA	7.7859	4.1981	11.29	11.828	0	0	3.7118	4.1331	0	0
Clathrin light chain B OS=Homo sapiens GN=CLTB PE=1 SV=1	P09497	CLTB	5.5185	4.3766	11.378	6.8991	0	0	1.377	0	0	1.3926
Clusterin OS=Homo sapiens GN=CLU PE=1 SV=1	P10909	CLU	0	0.66547	1.6675	1.5635	57.247	72.746	61.296	73.373	70.212	62.892
N-acylneuraminate cytidylyltransferase OS=Homo sapiens GN=CMAS PE=1 SV=2	Q8NFW8	CMAS	1.8805	3.9712	2.0973	2.0756	0	0	1.377	0	0	4.3472
UMP-CMP kinase 2, mitochondrial OS=Homo sapiens GN=CMPK2 PE=1 SV=3	Q5EBM0	CMPK2	0	0	0	0	0	0	3.7118	0	0	0
Cardiomyopathy-associated protein 5 OS=Homo sapiens GN=CMYA5 PE=1 SV=3	Q8N3K9	CMYA5	2.2674	0.66547	1.15	0.57859	1.4052	4.2621	4.1309	6.6732	0	4.1777
Cyclic nucleotide-binding domain-containing protein 1 OS=Homo sapiens GN=CNBD1 PE=2 SV=1	Q8NA66	CNBD1	0	0	0	2.2217	2.4167	0	0	0	0	2.4445
Cellular nucleic acid-binding protein OS=Homo sapiens GN=CNBP PE=1 SV=1	P62633	CNBP	4.9549	5.6043	3.9776	5.9011	0	0	0	0	0	0
Cytosolic non-specific dipeptidase OS=Homo sapiens GN=CNDP2 PE=1 SV=2	Q96KP4	CNDP2	3.257	5.0957	9.5391	13.099	18.528	22.274	23.669	19.366	17.026	14.604
Calponin-2 OS=Homo sapiens GN=CNN2 PE=1 SV=4	Q99439	CNN2	24.549	24.194	23.224	27.197	0	0	0	0	3.8107	0
Calponin-3 OS=Homo sapiens GN=CNN3 PE=1 SV=1	Q15417	CNN3	29.883	35.291	25.165	23.262	0	0	0	0	0	0
Metal transporter CNNM1 OS=Homo sapiens GN=CNNM1 PE=2 SV=3	Q9NRU3	CNNM1	0	0.56227	0	0	0	0	0	4.1331	0	1.5621
CCR4-NOT transcription complex subunit 1 OS=Homo sapiens GN=CNOT1 PE=1 SV=2	A5YKK6	CNOT1	1.3894	5.1442	9.3323	8.5814	1.4052	0	0	0	0	0
CCR4-NOT transcription complex subunit 10 OS=Homo sapiens GN=CNOT10 PE=1 SV=1	Q9H9A5	CNOT10	0	0	1.1601	2.129	0	0	0	0	0	0
CCR4-NOT transcription complex subunit 3 OS=Homo sapiens GN=CNOT3 PE=1 SV=1	O75175	CNOT3	0	1.3309	0	1.0645	0	0	0	0	0	0
2',3'-cyclic-nucleotide 3'-phosphodiesterase OS=Homo sapiens GN=CNP PE=1 SV=2	P09543	CNP	10.969	12.852	11.849	13.099	0	0	3.3029	4.0039	1.9054	1.3926
Protein canopy homolog 2 OS=Homo sapiens GN=CNPY2 PE=1 SV=1	Q9Y2B0	CNPY2	9.3506	11.193	6.9344	5.1492	0	0	0	0	0	1.3926
Protein canopy homolog 3 OS=Homo sapiens GN=CNPY3 PE=1 SV=1	Q9BT09	CNPY3	2.6542	3.1489	3.8425	4.757	0	1.4207	0	0	0	0
Protein canopy homolog 4 OS=Homo sapiens GN=CNPY4 PE=2 SV=1	Q8N129	CNPY4	0.82582	2.3049	3.7648	2.5615	0	0	0	0	0	0
CB1 cannabinoid receptor-interacting protein 1 OS=Homo sapiens GN=CNRIP1 PE=1 SV=1	Q96F85	CNRIP1	3.0078	3.71	4.3972	4.3899	0	0	0	0	0	0
Centlein OS=Homo sapiens GN=CNTLN PE=2 SV=5	Q9NXG0	CNTLN	2.4774	0	1.7351	1.1572	5.2271	0	1.377	0	0	0
Contactin-associated protein 1 OS=Homo sapiens GN=CNTNAP1 PE=1 SV=1	P78357	CNTNAP1	1.3169	0.97397	1.6574	1.0776	0	0	0	0	0	0
Contactin-associated protein-like 4 OS=Homo sapiens GN=CNTNAP4 PE=1 SV=3	Q9C0A0	CNTNAP4	0.56361	1.6115	3.2473	1.6562	1.4052	0	1.8559	4.1331	0	0
Contactin-associated protein-like 5 OS=Homo sapiens GN=CNTNAP5 PE=2 SV=1	Q8WYK1	CNTNAP5	1.0026	1.79	0.57498	1.0776	0	0	0	0	0	0
Centriolin OS=Homo sapiens GN=CNTRL PE=1 SV=2	Q7Z7A1	CNTRL	1.1272	3.2242	1.0149	0.499	8.6553	2.1673	1.8559	4.1331	3.8107	1.3926
Bifunctional coenzyme A synthase OS=Homo sapiens GN=COASY PE=1 SV=4	Q13057	COASY	0	1.2277	1.7249	1.7358	0	3.588	3.3029	1.3346	1.8147	4.3472
Cordon-bleu protein-like 1 OS=Homo sapiens GN=COBLL1 PE=1 SV=2	Q53SF7	COBLL1	2.1298	2.7361	2.6723	1.6562	1.4052	1.4207	1.377	2.6693	0	0
Conserved oligomeric Golgi complex subunit 1 OS=Homo sapiens GN=COG1 PE=1 SV=1	Q8WTW3	COG1	0	0	1.5223	0	0	0	0	0	1.8147	1.3926
Conserved oligomeric Golgi complex subunit 2 OS=Homo sapiens GN=COG2 PE=1 SV=1	Q14746	COG2	0.87796	1.7147	2.1648	3.6522	0	0	3.7118	2.0665	0	0
Conserved oligomeric Golgi complex subunit 3 OS=Homo sapiens GN=COG3 PE=1 SV=3	Q96JB2	COG3	0	0.66547	3.4026	1.0645	0	1.4207	0	0	0	1.5621
Conserved oligomeric Golgi complex subunit 4 OS=Homo sapiens GN=COG4 PE=1 SV=3	Q9H9E3	COG4	1.3894	2.4834	4.0553	3.6925	4.8334	5.3718	5.5677	6.1996	7.6215	7.3334
Conserved oligomeric Golgi complex subunit 8 OS=Homo sapiens GN=COG8 PE=1 SV=2	Q96MW5	COG8	0	1.8179	2.7499	0	0	0	1.8559	0	0	2.4445
Collagen alpha-1(X) chain OS=Homo sapiens GN=COL10A1 PE=1 SV=2	Q03692	COL10A1	0	0.48698	0	0	4.7274	7.1759	6.0568	6.7404	6.8852	4.3472
Collagen alpha-2(XI) chain OS=Homo sapiens GN=COL11A2 PE=1 SV=5	P13942	COL11A2	3.27	2.1264	1.0824	1.0776	0	0	0	0	0	0
Collagen alpha-1(XIV) chain OS=Homo sapiens GN=COL14A1 PE=1 SV=3	Q05707	COL14A1	7.5425	13.06	19.162	13.152	24.349	23.447	1.8559	2.0665	26.83	18.472
Collagen alpha-1(XVI) chain OS=Homo sapiens GN=COL16A1 PE=1 SV=2	Q07092	COL16A1	1.7559	2.9972	3.1122	3.1532	2.8104	1.4207	0	0	5.0705	2.7851
Collagen alpha-1(XVII) chain OS=Homo sapiens GN=COL17A1 PE=1 SV=3	Q9UMD9	COL17A1	0	3.6358	2.6824	2.5615	1.4052	1.4207	3.7118	5.4677	0	2.9547
Collagen alpha-1(I) chain OS=Homo sapiens GN=COL1A1 PE=1 SV=5	P02452	COL1A1	238.18	298.15	162.38	156.17	1763.5	1808.6	1286.5	1019.2	1662.8	1641.4
Cluster of Collagen alpha-2(I) chain OS=Homo sapiens GN=COL1A2 PE=1 SV=7 (sp|P08123|CO1A2_HUMAN)	P08123	COL1A2	112.87	129.91	83.328	92.691	1203.9	1314.8	765.42	527.84	982.21	1061.2
Collagen alpha-1(XXI) chain OS=Homo sapiens GN=COL21A1 PE=2 SV=1	Q96P44	COL21A1	0	0	1.15	0	0	3.588	1.377	0	0	0
Collagen alpha-1(XXVIII) chain OS=Homo sapiens GN=COL28A1 PE=2 SV=2	Q2UY09	COL28A1	0.82582	0	0	0	0	4.2621	1.377	2.6693	0	1.3926
Collagen alpha-1(II) chain OS=Homo sapiens GN=COL2A1 PE=1 SV=3	P02458	COL2A1	10.216	6.8104	5.9195	8.0421	11.241	25.116	14.727	38.134	24.285	23.637
Collagen alpha-1(IV) chain OS=Homo sapiens OX=9606 GN=COL4A1 PE=1 SV=4	P02462	COL4A1	6.311	6.9342	7.7998	8.3343	28.576	33.983	15.276	19.072	13.674	17.42
Collagen alpha-2(IV) chain OS=Homo sapiens GN=COL4A2 PE=1 SV=4	P08572	COL4A2	2.7064	1.0493	3.4701	1.0645	40.748	42.983	20.425	15.069	49.909	64.695
Collagen alpha-3(IV) chain OS=Homo sapiens GN=COL4A3 PE=1 SV=3	Q01955	COL4A3	0	0	0	0.499	2.8104	5.0087	0	0	0	1.3926
Collagen alpha-4(IV) chain OS=Homo sapiens GN=COL4A4 PE=1 SV=3	P53420	COL4A4	1.5662	0	0.50744	1.6431	1.4052	0	0	0	0	0
Collagen alpha-5(IV) chain OS=Homo sapiens GN=COL4A5 PE=1 SV=2	P29400	COL4A5	0.43898	0	1.0149	0	9.9667	7.8501	5.5078	2.6693	4.8837	4.3472
Collagen alpha-1(V) chain OS=Homo sapiens GN=COL5A1 PE=1 SV=3	P20908	COL5A1	28.597	32.2	25.511	17.882	33.186	38.338	2.7539	6.0704	23.724	22.959
Collagen alpha-2(V) chain OS=Homo sapiens GN=COL5A2 PE=1 SV=3	P05997	COL5A2	14.482	16.097	14.832	12.221	20.539	28.611	3.2329	3.4012	28	22.958
Collagen alpha-1(VI) chain OS=Homo sapiens GN=COL6A1 PE=1 SV=3	P12109	COL6A1	53.796	66.864	61.574	66.368	283.49	285.51	128.92	130.98	328.9	319.19
Collagen alpha-2(VI) chain OS=Homo sapiens GN=COL6A2 PE=1 SV=4	P12110	COL6A2	47.916	55.066	48.765	43.115	289.23	254.16	125.73	144.99	276.96	305.72
Collagen alpha-3(VI) chain OS=Homo sapiens GN=COL6A3 PE=1 SV=5	P12111	COL6A3	90.001	101.14	98.692	84.656	1186	1002.9	477.01	381.48	1079.8	1161.8
Collagen alpha-5(VI) chain OS=Homo sapiens GN=COL6A5 PE=1 SV=1	A8TX70	COL6A5	2.4774	0	0	0	0	2.8414	3.2329	1.3346	1.6279	1.3926
Collagen alpha-6(VI) chain OS=Homo sapiens GN=COL6A6 PE=1 SV=2	A6NMZ7	COL6A6	0	0.56227	0.50744	0.57859	1.917	1.4207	4.6799	8.0131	1.8147	4.5168
Collagen alpha-1(VII) chain OS=Homo sapiens GN=COL7A1 PE=1 SV=2	Q02388	COL7A1	1.2648	2.8672	0.50744	0.499	7.0259	9.9449	5.5078	6.8024	4.8837	10.426
Collagen alpha-1(VIII) chain OS=Homo sapiens GN=COL8A1 PE=1 SV=2	P27658	COL8A1	2.1298	2.1738	1.6574	1.1572	0	1.4207	1.377	0	0	1.3926
Collagen alpha-1(IX) chain OS=Homo sapiens GN=COL9A1 PE=1 SV=3	P20849	COL9A1	0.56361	0	0	0	1.4052	0	0	2.0665	0	4.1777
Collectin-10 OS=Homo sapiens GN=COLEC10 PE=2 SV=2	Q9Y6Z7	COLEC10	0.82582	0	0	0	18.398	17.867	36.531	41.524	15.489	19.664
Procollagen galactosyltransferase 1 OS=Homo sapiens GN=COLGALT1 PE=1 SV=1	Q8NBJ5	COLGALT1	18.368	23.821	20.316	20.695	9.0734	10.764	5.2288	14.027	5.4441	34.197
COMM domain-containing protein 2 OS=Homo sapiens GN=COMMD2 PE=1 SV=2	Q86X83	COMMD2	0	0.48698	1.7249	0.57859	0	0	0	0	0	1.5621
COMM domain-containing protein 4 OS=Homo sapiens GN=COMMD4 PE=1 SV=1	Q9H0A8	COMMD4	0	0.48698	1.15	0	0	0	0	0	0	0
Cartilage oligomeric matrix protein OS=Homo sapiens GN=COMP PE=1 SV=2	P49747	COMP	1.6516	2.6619	4.6404	2.129	332.92	361.75	271.83	274.07	197.5	248.85
Catechol O-methyltransferase OS=Homo sapiens GN=COMT PE=1 SV=2	P21964	COMT	21.928	36.047	29.714	23.315	11.372	17.94	25.055	13.352	10.605	20.344
E3 ubiquitin-protein ligase RFWD2 OS=Homo sapiens GN=RFWD2 PE=1 SV=1	Q8NHY2	COP1	1.6516	0	0	4.258	0	0	0	0	0	0
Coatomer subunit alpha OS=Homo sapiens GN=COPA PE=1 SV=2	P53621	COPA	50.48	63.337	58.067	66.257	19.633	15.234	31.222	24.484	12.42	10.968
Coatomer subunit beta OS=Homo sapiens GN=COPB1 PE=1 SV=3	P53618	COPB1	37.353	31.509	44.742	47.929	13.919	6.5018	5.7778	8.0184	23.489	11.648
Coatomer subunit epsilon OS=Homo sapiens GN=COPE PE=1 SV=3	O14579	COPE	8.6117	12.367	15.769	17.41	0	0	0	0	0	0
COP9 signalosome complex subunit 2 OS=Homo sapiens GN=COPS2 PE=1 SV=1	P61201	COPS2	4.9087	3.7864	4.3972	6.4524	9.9667	7.9225	8.4617	6.6785	10.141	4.5168
COP9 signalosome complex subunit 3 OS=Homo sapiens GN=COPS3 PE=1 SV=3	Q9UNS2	COPS3	2.831	2.2017	5.06	3.2197	6.2386	13.066	5.0888	4.1331	14.229	10.629
COP9 signalosome complex subunit 4 OS=Homo sapiens GN=COPS4 PE=1 SV=1	Q9BT78	COPS4	2.9556	3.6348	7.0796	3.7187	10.86	14.954	15.966	9.3478	23.724	18.951
COP9 signalosome complex subunit 5 OS=Homo sapiens GN=COPS5 PE=1 SV=4	Q92905	COPS5	4.7319	6.3161	6.8525	8.4139	10.585	15.462	9.4897	11.482	9.2548	12.7
COP9 signalosome complex subunit 6 OS=Homo sapiens GN=COPS6 PE=1 SV=1	Q7L5N1	COPS6	2.4442	2.0232	5.7169	3.7318	2.8104	0	0	4.0039	1.6279	7.1324
COP9 signalosome complex subunit 7a OS=Homo sapiens GN=COPS7A PE=1 SV=1	Q9UBW8	COPS7A	0	0.48698	2.1648	0.99799	0	1.4207	0	0	3.4426	1.3926
COP9 signalosome complex subunit 8 OS=Homo sapiens GN=COPS8 PE=1 SV=1	Q99627	COPS8	2.5688	1.6115	1.6574	1.6562	1.4052	0	0	0	8.6999	2.9547
Coatomer subunit zeta-1 OS=Homo sapiens GN=COPZ1 PE=1 SV=1	P61923	COPZ1	0.56361	1.5362	2.0298	3.5726	0	0	0	0	0	0
Coatomer subunit zeta-2 OS=Homo sapiens GN=COPZ2 PE=2 SV=1	Q9P299	COPZ2	0.87796	1.461	1.5223	1.996	0	0	0	0	0	0
Coronin-1A OS=Homo sapiens GN=CORO1A PE=1 SV=4	P31146	CORO1A	1.5662	1.6115	1.5899	1.0776	21.956	31.597	28.958	29.58	21.488	15.315
Coronin-1B OS=Homo sapiens GN=CORO1B PE=1 SV=1	Q9BR76	CORO1B	11.22	10.364	11.767	10.803	8.6675	9.7063	12.723	14.28	9.3455	8.8955
Coronin-1C OS=Homo sapiens GN=CORO1C PE=1 SV=1	Q9ULV4	CORO1C	42.682	33.181	29.609	29.521	20.145	23.675	28.818	28.431	25.854	18.981
Coactosin-like protein OS=Homo sapiens GN=COTL1 PE=1 SV=3	Q14019	COTL1	10.191	14.899	14.9	15.913	14.394	14.332	23.788	21.876	9.4362	12.733
Cytochrome c oxidase subunit 1 OS=Homo sapiens GN=MT-CO1 PE=1 SV=1	P00395	COX1	0.56361	0.56227	1.7249	1.1572	1.4052	0	0	0	0	0
Cytochrome c oxidase subunit 2 OS=Homo sapiens GN=MT-CO2 PE=1 SV=1	P00403	COX2	11.75	10.438	14.02	16.903	0	0	0	0	0	0
Cytochrome c oxidase subunit 4 isoform 1, mitochondrial OS=Homo sapiens GN=COX4I1 PE=1 SV=1	P13073	COX4I1	9.5403	10.678	12.921	11.195	0	0	0	0	0	0
Cytochrome c oxidase subunit 5A, mitochondrial OS=Homo sapiens GN=COX5A PE=1 SV=2	P20674	COX5A	2.0052	3.2231	4.2621	4.0716	0	0	1.377	0	0	0
Cytochrome c oxidase subunit 5B, mitochondrial OS=Homo sapiens GN=COX5B PE=1 SV=2	P10606	COX5B	0.43898	0.48698	1.0824	1.996	0	0	0	0	0	0
Cytochrome c oxidase subunit 6B1 OS=Homo sapiens GN=COX6B1 PE=1 SV=2	P14854	COX6B1	0.56361	1.0493	4.3972	2.1552	0	0	0	0	0	0
Cytochrome c oxidase subunit 6C OS=Homo sapiens GN=COX6C PE=1 SV=2	P09669	COX6C	0.43898	0.48698	2.1648	0.57859	0	0	0	0	0	0
Cytochrome c oxidase subunit 7A2, mitochondrial OS=Homo sapiens GN=COX7A2 PE=1 SV=1	P14406	COX7A2	0	0.48698	1.0149	0	0	0	0	0	0	0
Ceruloplasmin OS=Homo sapiens GN=CP PE=1 SV=1	P00450	CP	0.43898	0	2.3202	0	41.484	42.952	50.421	49.142	16.231	16.367
Carboxypeptidase D OS=Homo sapiens GN=CPD PE=1 SV=2	O75976	CPD	1.6908	4.7872	5.2871	4.2842	0	1.4207	0	0	0	4.5168
Carboxypeptidase N catalytic chain OS=Homo sapiens GN=CPN1 PE=1 SV=1	P15169	CPN1	13.213	1.8932	0	0	19.752	23.519	37.609	55.239	24.498	14.464
Copine-1 OS=Homo sapiens GN=CPNE1 PE=1 SV=1	Q99829	CPNE1	7.2674	8.0577	8.1519	15.405	0	1.4207	5.5078	6.0085	1.8147	1.5621
Cluster of Copine-3 OS=Homo sapiens GN=CPNE3 PE=1 SV=1 (sp|O75131|CPNE3_HUMAN)	O75131	CPNE3	6.5921	12.338	10.124	13.391	0	0	7.0147	10.08	1.8147	1.5621
Oxygen-dependent coproporphyrinogen-III oxidase, mitochondrial OS=Homo sapiens GN=CPOX PE=1 SV=3	P36551	CPOX	10.526	5.0421	12.393	7.5442	1.4052	2.8414	2.7539	2.6693	0	1.3926
Serine/threonine-protein phosphatase CPPED1 OS=Homo sapiens GN=CPPED1 PE=1 SV=3	Q9BRF8	CPPED1	1.0026	2.0985	3.6196	5.3083	1.917	1.4207	4.6799	3.3392	1.8147	1.5621
Carboxypeptidase Q OS=Homo sapiens GN=CPQ PE=1 SV=1	Q9Y646	CPQ	4.574	4.7593	5.9195	5.4675	0	0	5.6378	4.1331	0	0
Carbamoyl-phosphate synthase [ammonia], mitochondrial OS=Homo sapiens GN=CPS1 PE=1 SV=2	P31327	CPS1	0	1.7147	0.50744	3.1935	7.6437	4.1066	13.002	16.341	12.969	14.806
Cleavage and polyadenylation specificity factor subunit 1 OS=Homo sapiens GN=CPSF1 PE=1 SV=2	Q10570	CPSF1	2.2152	2.5587	2.3202	1.5635	2.8104	2.8414	0	0	0	1.3926
Cleavage and polyadenylation specificity factor subunit 2 OS=Homo sapiens GN=CPSF2 PE=1 SV=2	Q9P2I0	CPSF2	4.0436	2.8672	1.6675	3.2066	0	0	0	0	0	0
Cleavage and polyadenylation specificity factor subunit 3 OS=Homo sapiens GN=CPSF3 PE=1 SV=1	Q9UKF6	CPSF3	0	1.3309	1.1601	1.5635	0	0	0	2.0665	0	0
Cleavage and polyadenylation specificity factor subunit 6 OS=Homo sapiens GN=CPSF6 PE=1 SV=2	Q16630	CPSF6	3.257	6.015	4.8371	3.8909	1.4052	1.4207	4.1309	4.0039	1.8147	3.1242
Cleavage and polyadenylation specificity factor subunit 7 OS=Homo sapiens GN=CPSF7 PE=1 SV=1	Q8N684	CPSF7	1.1272	3.251	1.5899	2.8134	0	0	0	0	0	0
Carnitine O-palmitoyltransferase 1, liver isoform OS=Homo sapiens GN=CPT1A PE=1 SV=2	P50416	CPT1A	10.636	11.468	15.552	18.421	0	0	0	0	0	0
Inactive carboxypeptidase-like protein X2 OS=Homo sapiens GN=CPXM2 PE=2 SV=3	Q8N436	CPXM2	2.5166	0	0	0	0	0	0	0	0	0
Uncharacterized protein KIAA1211-like OS=Homo sapiens GN=KIAA1211L PE=2 SV=3	Q6NV74	CRACDL	0	0	0.57498	0	0	0	1.377	5.4677	0	4.6864
EF-hand calcium-binding domain-containing protein 4B OS=Homo sapiens GN=CRACR2A PE=1 SV=1	Q9BSW2	CRACR2A	1.1272	1.2277	1.6675	0	1.4052	1.4207	1.377	4.6739	0	0
Cysteine-rich with EGF-like domain protein 1 OS=Homo sapiens GN=CRELD1 PE=1 SV=3	Q96HD1	CRELD1	3.0078	2.0232	2.6723	1.497	0	0	0	0	0	0
Cysteine-rich with EGF-like domain protein 2 OS=Homo sapiens GN=CRELD2 PE=1 SV=1	Q6UXH1	CRELD2	4.358	6.016	3.91	4.2711	0	0	0	0	0	0
Cysteine-rich protein 2 OS=Homo sapiens GN=CRIP2 PE=1 SV=1	P52943	CRIP2	3.5714	3.1478	3.8222	4.2308	0	0	1.377	0	0	0
Cysteine-rich PDZ-binding protein OS=Homo sapiens GN=CRIPT PE=1 SV=1	Q9P021	CRIPT	0	0	0	0	0	0	0	4.1331	0	0
Adapter molecule crk OS=Homo sapiens GN=CRK PE=1 SV=2	P46108	CRK	1.0026	3.4089	7.0898	5.2157	0	0	0	2.0665	0	0
Crooked neck-like protein 1 OS=Homo sapiens GN=CRNKL1 PE=1 SV=4	Q9BZJ0	CRNKL1	1.2648	1.2277	0.50744	0	0	0	1.8559	2.0665	0	3.1242
Cornulin OS=Homo sapiens GN=CRNN PE=1 SV=1	Q9UBG3	CRNN	0.87796	1.1525	1.1601	0	0	0	0	0	0	0
Cluster of Rootletin OS=Homo sapiens GN=CROCC PE=1 SV=1 (sp|Q5TZA2|CROCC_HUMAN)	Q5TZA2	CROCC	4.574	6.3987	3.6872	4.7167	4.2155	2.8414	3.2329	6.0704	0	4.1777
C-reactive protein OS=Homo sapiens GN=CRP PE=1 SV=1	P02741	CRP	0	0	0	0	3.8341	2.1673	3.8519	2.0046	3.6294	6.2485
Cartilage-associated protein OS=Homo sapiens GN=CRTAP PE=1 SV=1	O75718	CRTAP	23.098	18.99	17.531	14.914	0	1.4207	0	0	0	0
Alpha-crystallin B chain OS=Homo sapiens GN=CRYAB PE=1 SV=2	P02511	CRYAB	27.25	22.892	24.617	29.825	21.944	23.312	21.603	25.565	20.837	20.545
Very large A-kinase anchor protein OS=Homo sapiens GN=CRYBG3 PE=1 SV=3	Q68DQ2	CRYBG3	2.392	4.5334	2.7499	1.0776	2.8104	0	3.2329	4.0712	0	1.5621
Quinone oxidoreductase-like protein 1 OS=Homo sapiens GN=CRYZL1 PE=1 SV=2	O95825	CRYZL1	0.43898	0	1.15	0	0	0	0	0	0	0
Citrate synthase, mitochondrial OS=Homo sapiens GN=CS PE=1 SV=2	O75390	CS	25.522	20.684	24.083	25.597	2.8104	1.4207	2.7539	1.3346	0	1.3926
Cysteine sulfinic acid decarboxylase OS=Homo sapiens GN=CSAD PE=1 SV=2	Q9Y600	CSAD	0	0	0	0	3.3222	1.4207	4.6799	4.6739	1.8147	2.9547
Tyrosine-protein kinase CSK OS=Homo sapiens GN=CSK PE=1 SV=1	P41240	CSK	0.56361	2.0232	2.7398	0.99799	0	0	1.8559	0	0	0
Cluster of Casein kinase I isoform alpha OS=Homo sapiens GN=CSNK1A1 PE=1 SV=2 (sp|P48729|KC1A_HUMAN)	P48729	CSNK1A1	2.6542	1.0493	3.2473	2.0756	0	0	1.377	0	0	0
Cluster of Casein kinase I isoform gamma-2 OS=Homo sapiens GN=CSNK1G2 PE=1 SV=1 (sp|P78368|KC1G2_HUMAN)	P78368	CSNK1G2	0	0.66547	2.3101	1.6431	0	0	0	0	0	0
Cluster of Casein kinase II subunit alpha OS=Homo sapiens GN=CSNK2A1 PE=1 SV=1 (sp|P68400|CSK21_HUMAN)	P68400	CSNK2A1	1.4416	3.7853	5.852	3.1532	0	0	0	0	0	0
Casein kinase II subunit alpha' OS=Homo sapiens GN=CSNK2A2 PE=1 SV=1	P19784	CSNK2A2	0	0.97397	2.6723	2.2348	0	0	0	0	0	0
Casein kinase II subunit beta OS=Homo sapiens GN=CSNK2B PE=1 SV=1	P67870	CSNK2B	0.56361	1.5362	2.6047	2.0756	0	0	0	0	0	0
Chondroitin sulfate proteoglycan 4 OS=Homo sapiens GN=CSPG4 PE=1 SV=2	Q6UVK1	CSPG4	25.144	30.287	24.226	26.962	1.4052	2.8414	0	6.1996	1.9054	1.3926
Centrosome and spindle pole-associated protein 1 OS=Homo sapiens GN=CSPP1 PE=1 SV=4	Q1MSJ5	CSPP1	0	0	0	0	2.8104	9.9449	4.1309	4.0039	0	8.3554
Cysteine and glycine-rich protein 2 OS=Homo sapiens GN=CSRP2 PE=1 SV=3	Q16527	CSRP2	7.2744	8.2178	6.5823	6.254	0	0	0	0	0	1.5621
Cysteine and glycine-rich protein 3 OS=Homo sapiens GN=CSRP3 PE=1 SV=1	P50461	CSRP3	4.4305	1.8932	2.8952	2.129	0	2.6859	0	2.0665	0	2.4445
Cystatin-B OS=Homo sapiens GN=CSTB PE=1 SV=2	P04080	CSTB	1.6908	2.277	4.8371	3.2328	0	0	0	0	0	0
Cleavage stimulation factor subunit 1 OS=Homo sapiens GN=CSTF1 PE=1 SV=1	Q05048	CSTF1	0.56361	1.5362	0.57498	0.99799	0	0	0	0	0	0
Cleavage stimulation factor subunit 2 OS=Homo sapiens GN=CSTF2 PE=1 SV=1	P33240	CSTF2	1.8284	2.1738	5.6924	4.2842	2.8104	0	0	3.3392	0	3.1242
Cleavage stimulation factor subunit 2 tau variant OS=Homo sapiens GN=CSTF2T PE=1 SV=1	Q9H0L4	CSTF2T	2.0906	0.66547	2.3202	2.129	0	0	0	0	0	1.5621
Cleavage stimulation factor subunit 3 OS=Homo sapiens GN=CSTF3 PE=1 SV=1	Q12996	CSTF3	0.56361	2.8114	1.15	1.1572	0	1.4207	0	0	0	1.5621
Cluster of cTAGE family member 9 OS=Homo sapiens GN=CTAGE9 PE=2 SV=2 (sp|A4FU28|CTGE9_HUMAN)	A4FU28	CTAGE9	2.4774	4.3766	5.8005	2.129	0	1.4207	3.7118	2.0665	1.6279	0
Cluster of C-terminal-binding protein 1 OS=Homo sapiens GN=CTBP1 PE=1 SV=2 (sp|Q13363|CTBP1_HUMAN)	Q13363	CTBP1	2.5688	4.5334	7.5871	4.7167	0	0	0	1.3346	0	0
CBP80/20-dependent translation initiation factor OS=Homo sapiens GN=CTIF PE=1 SV=1	O43310	CTIF	1.3894	3.3273	3.4803	2.7076	0	1.4207	0	0	0	0
Cluster of Catenin alpha-1 OS=Homo sapiens GN=CTNNA1 PE=1 SV=1 (sp|P35221|CTNA1_HUMAN)	P35221	CTNNA1	80.204	78.067	66.607	78.518	13.882	15.161	19.457	23.876	15.243	13.244
Catenin beta-1 OS=Homo sapiens GN=CTNNB1 PE=1 SV=1	P35222	CTNNB1	48.362	44.927	47.256	44.382	0	2.1673	3.7819	3.3392	3.7201	1.3926
Beta-catenin-like protein 1 OS=Homo sapiens GN=CTNNBL1 PE=1 SV=1	Q8WYA6	CTNNBL1	1.6516	1.3309	4.6404	2.129	0	0	0	0	0	0
Catenin delta-1 OS=Homo sapiens GN=CTNND1 PE=1 SV=1	O60716	CTNND1	21.703	24.367	23.046	22.497	1.4052	0	1.377	1.3346	0	1.3926
Lysosomal protective protein OS=Homo sapiens GN=CTSA PE=1 SV=2	P10619	CTSA	6.1402	8.0577	6.427	5.4675	0	0	0	0	0	0
Cathepsin D OS=Homo sapiens GN=CTSD PE=1 SV=1	P07339	CTSD	54.521	52.902	43.092	54.301	5.7511	7.9225	5.7078	7.4104	13.066	3.1242
Cathepsin L1 OS=Homo sapiens GN=CTSL PE=1 SV=2	P07711	CTSL	0	1.461	4.4648	0.99799	0	0	0	0	0	0
Cathepsin Z OS=Homo sapiens GN=CTSZ PE=1 SV=1	Q9UBR2	CTSZ	18.629	21.975	13.734	15.506	0	0	0	0	0	0
Src substrate cortactin OS=Homo sapiens GN=CTTN PE=1 SV=2	Q14247	CTTN	16.527	15.458	17.126	14.862	0	1.4207	0	0	0	2.9547
Cortactin-binding protein 2 OS=Homo sapiens GN=CTTNBP2 PE=1 SV=1	Q8WZ74	CTTNBP2	1.5662	1.5362	0.50744	1.0645	5.6207	8.5242	9.2196	12.079	0	10.087
Cytoplasmic tRNA 2-thiolation protein 1 OS=Homo sapiens GN=CTU1 PE=1 SV=1	Q7Z7A3	CTU1	0	0.48698	1.0149	0	0	0	1.8559	4.1331	0	0
Cullin-2 OS=Homo sapiens GN=CUL2 PE=1 SV=2	Q13617	CUL2	3.8669	3.2242	4.5627	8.1359	0	0	1.9259	2.0665	1.8147	0
Cullin-3 OS=Homo sapiens GN=CUL3 PE=1 SV=2	Q13618	CUL3	4.8362	3.4295	9.8296	6.3728	0	0	0	2.0665	1.9054	0
Cluster of Cullin-4B OS=Homo sapiens GN=CUL4B PE=1 SV=4 (sp|Q13620|CUL4B_HUMAN)	Q13620	CUL4B	9.6332	13.622	18.012	20.077	4.2155	1.4207	5.1588	0	3.7201	7.4715
Cullin-5 OS=Homo sapiens GN=CUL5 PE=1 SV=4	Q93034	CUL5	2.5296	4.9936	6.085	7.8306	20.527	23.966	15.336	14.337	14.32	23.702
Cullin-7 OS=Homo sapiens GN=CUL7 PE=1 SV=2	Q14999	CUL7	0.43898	0.48698	1.1601	1.6431	0	0	0	6.1996	1.9054	0
Cullin-9 OS=Homo sapiens GN=CUL9 PE=1 SV=2	Q8IWT3	CUL9	1.2648	0.66547	0	0	0	7.1035	1.377	1.3346	0	1.5621
Cluster of Protein CASP OS=Homo sapiens GN=CUX1 PE=1 SV=2 (sp|Q13948|CASP_HUMAN)	Q13948	CUX1	2.5817	2.3049	7.1674	3.2197	1.4052	1.4207	0	1.3346	0	0
Pre-mRNA-splicing factor CWC25 homolog OS=Homo sapiens GN=CWC25 PE=1 SV=1	Q9NXE8	CWC25	0	0.56227	0.50744	0.499	0	0	0	0	0	6.0789
CWF19-like protein 2 OS=Homo sapiens GN=CWF19L2 PE=1 SV=4	Q2TBE0	CWF19L2	1.1272	0.56227	0	0	0	1.4207	18.559	2.0665	0	1.5621
VEGF coregulated chemokine 1 OS=Homo sapiens GN=CXCL17 PE=1 SV=1	Q6UXB2	CXCL17	0	0	1.15	0.57859	0	0	0	0	0	0
NADH-cytochrome b5 reductase 1 OS=Homo sapiens GN=CYB5R1 PE=1 SV=1	Q9UHQ9	CYB5R1	5.7866	9.4723	11.057	8.5945	0	0	0	0	0	0
NADH-cytochrome b5 reductase 3 OS=Homo sapiens GN=CYB5R3 PE=1 SV=3	P00387	CYB5R3	114.79	88.607	49.899	56.21	0	0	1.377	1.3346	26.398	0
Cytochrome b5 reductase 4 OS=Homo sapiens GN=CYB5R4 PE=1 SV=1	Q7L1T6	CYB5R4	0	0.56227	0	0	0	0	0	2.0665	0	6.2485
Uncharacterized protein C17orf62 OS=Homo sapiens GN=C17orf62 PE=1 SV=1	Q9BQA9	CYBC1	1.1272	3.5327	2.2425	0	0	0	1.8559	0	0	0
Cytochrome b reductase 1 OS=Homo sapiens GN=CYBRD1 PE=1 SV=1	Q53TN4	CYBRD1	3.0932	1.7147	4.5627	4.7701	0	0	7.4237	4.1331	0	0
Cytochrome c1, heme protein, mitochondrial OS=Homo sapiens GN=CYC1 PE=1 SV=3	P08574	CYC1	1.6908	2.5102	5.5472	4.3103	0	0	0	0	0	0
Cluster of Cytochrome c OS=Homo sapiens GN=CYCS PE=1 SV=2 (sp|P99999|CYC_HUMAN)	P99999	CYCS	4.135	5.9591	7.7796	8.2809	0	0	0	0	0	0
Cluster of Cytoplasmic FMR1-interacting protein 1 OS=Homo sapiens GN=CYFIP1 PE=1 SV=1 (sp|Q7L576|CYFP1_HUMAN)	Q7L576	CYFIP1	16.796	14.58	22.094	27.295	27.671	15.006	21.393	27.817	31.895	29.101
Cytoglobin OS=Homo sapiens GN=CYGB PE=1 SV=1	Q8WWM9	CYGB	2.2152	3.7111	4.9925	6.4001	1.4052	0	0	0	0	0
Cytochrome P450 1B1 OS=Homo sapiens GN=CYP1B1 PE=1 SV=2	Q16678	CYP1B1	1.5662	1.5362	2.6723	6.2006	0	0	0	0	0	0
Cluster of Cytochrome P450 2A7 OS=Homo sapiens GN=CYP2A7 PE=2 SV=2 (sp|P20853|CP2A7_HUMAN)	P20853	CYP2A7	0	0.56227	0.50744	0	1.4052	0	2.7539	0	0	0
Cluster of Cytochrome P450 2C9 OS=Homo sapiens GN=CYP2C9 PE=1 SV=3 (sp|P11712|CP2C9_HUMAN)	P11712	CYP2C9	0	0	0	0	0	0	7.7038	10.023	0	9.3727
Cluster of Phylloquinone omega-hydroxylase CYP4F2 OS=Homo sapiens GN=CYP4F2 PE=1 SV=1 (sp|P78329|CP4F2_HUMAN)	P78329	CYP4F2	0.82582	3.0178	0	1.0645	0	0	1.377	1.3346	0	1.3926
Lanosterol 14-alpha demethylase OS=Homo sapiens GN=CYP51A1 PE=1 SV=3	Q16850	CYP51A1	4.6202	3.7659	8.7573	3.7187	0	0	0	0	0	0
25-hydroxycholesterol 7-alpha-hydroxylase OS=Homo sapiens GN=CYP7B1 PE=1 SV=2	O75881	CYP7B1	0.56361	0.56227	1.0149	1.5766	0	0	0	0	0	1.3926
7-alpha-hydroxycholest-4-en-3-one 12-alpha-hydroxylase OS=Homo sapiens GN=CYP8B1 PE=1 SV=2	Q9UNU6	CYP8B1	0.43898	0	0.50744	1.1572	0	0	0	0	0	0
Protein FAM49B OS=Homo sapiens GN=FAM49B PE=1 SV=1	Q9NUQ9	CYRIB	0.56361	2.7361	2.6723	2.6542	1.917	2.1673	1.9259	0	0	0
Cluster of Cytohesin-2 OS=Homo sapiens GN=CYTH2 PE=1 SV=2 (sp|Q99418|CYH2_HUMAN)	Q99418	CYTH2	0.56361	1.1245	0	0.57859	0	1.4207	1.377	7.5343	1.6279	1.5621
Cytohesin-3 OS=Homo sapiens GN=CYTH3 PE=1 SV=2	O43739	CYTH3	4.6927	3.2242	6.8153	7.3981	2.8104	0	0	1.3346	0	1.3926
UPF0587 protein C1orf123 OS=Homo sapiens GN=C1orf123 PE=1 SV=1	Q9NWV4	CZIB	2.2152	1.1525	2.8276	3.127	0	0	0	0	0	0
Disheveled-associated activator of morphogenesis 1 OS=Homo sapiens GN=DAAM1 PE=1 SV=2	Q9Y4D1	DAAM1	0	1.8179	0.50744	0	1.4052	1.4207	0	3.4012	0	0
Disabled homolog 2 OS=Homo sapiens GN=DAB2 PE=1 SV=3	P98082	DAB2	3.9508	5.9944	4.8371	5.2288	0	1.4207	0	0	0	0
Dachshund homolog 2 OS=Homo sapiens GN=DACH2 PE=2 SV=1	Q96NX9	DACH2	0	0.48698	0	0	0	2.8414	0	0	0	1.3926
Dolichyl-diphosphooligosaccharide--protein glycosyltransferase subunit DAD1 OS=Homo sapiens GN=DAD1 PE=1 SV=3	P61803	DAD1	7.1428	6.2955	5.4796	5.8869	0	0	0	0	0	0
Dystroglycan OS=Homo sapiens GN=DAG1 PE=1 SV=2	Q14118	DAG1	4.2001	4.0465	5.7844	7.031	0	0	3.2329	0	0	0
28S ribosomal protein S29, mitochondrial OS=Homo sapiens GN=DAP3 PE=1 SV=1	P51398	DAP3	0.56361	0.48698	1.5899	2.6542	0	0	1.377	0	0	0
Death-associated protein kinase 2 OS=Homo sapiens GN=DAPK2 PE=1 SV=1	Q9UIK4	DAPK2	0	0	1.1601	0	1.4052	2.8414	1.377	1.3346	1.6279	2.7851
Death-associated protein kinase 3 OS=Homo sapiens GN=DAPK3 PE=1 SV=1	O43293	DAPK3	2.6542	1.6394	5.5776	2.0625	0	2.6859	5.5677	4.1331	1.9054	0
Death domain-associated protein 6 OS=Homo sapiens GN=DAXX PE=1 SV=2	Q9UER7	DAXX	0	0.97397	0	0	0	0	0	0	0	0
DAZ-associated protein 1 OS=Homo sapiens GN=DAZAP1 PE=1 SV=1	Q96EP5	DAZAP1	2.6934	3.8885	1.6574	2.2348	0	1.4207	0	0	0	0
Protein DBF4 homolog A OS=Homo sapiens GN=DBF4 PE=1 SV=1	Q9UBU7	DBF4	0	0	0	0	0	0	2.7539	0	0	1.5621
Drebrin OS=Homo sapiens GN=DBN1 PE=1 SV=4	Q16643	DBN1	15.394	16.49	30.839	23.465	0	1.4207	0	0	0	0
Lipoamide acyltransferase component of branched-chain alpha-keto acid dehydrogenase complex, mitochondrial OS=Homo sapiens GN=DBT PE=1 SV=3	P11182	DBT	3.3033	0	1.6675	0.499	2.8104	1.4207	2.7539	1.3346	0	1.3926
DDB1- and CUL4-associated factor 15 OS=Homo sapiens GN=DCAF15 PE=1 SV=1	Q66K64	DCAF15	0	0.66547	0	0	0	0	2.7539	1.3346	0	0
DDB1- and CUL4-associated factor 7 OS=Homo sapiens GN=DCAF7 PE=1 SV=1	P61962	DCAF7	0	3.1489	1.5223	0.499	0	0	1.377	0	0	0
Cluster of DDB1- and CUL4-associated factor 8 OS=Homo sapiens GN=DCAF8 PE=1 SV=1 (sp|Q5TAQ9|DCAF8_HUMAN)	Q5TAQ9	DCAF8	3.27	1.8179	2.2324	0.57859	0	0	0	0	0	0
Discoidin, CUB and LCCL domain-containing protein 1 OS=Homo sapiens GN=DCBLD1 PE=1 SV=2	Q8N8Z6	DCBLD1	1.3894	1.8932	1.15	0.57859	0	0	0	0	0	0
Discoidin, CUB and LCCL domain-containing protein 2 OS=Homo sapiens GN=DCBLD2 PE=1 SV=1	Q96PD2	DCBLD2	1.6908	2.277	1.0149	0.57859	0	1.4207	3.2329	1.3346	0	2.9547
Netrin receptor DCC OS=Homo sapiens GN=DCC PE=1 SV=2	P43146	DCC	0	0	0	2.129	0	2.8414	2.7539	1.3346	0	0
Dermcidin OS=Homo sapiens GN=DCD PE=1 SV=2	P81605	DCD	3.0411	3.3273	2.8952	5.9938	21.251	18.283	13.061	14.404	15.152	13.784
Protocadherin-23 OS=Homo sapiens GN=DCHS2 PE=2 SV=1	Q6V1P9	DCHS2	0.82582	0	2.3202	0.99799	0	0	0	0	0	0
Decorin OS=Homo sapiens GN=DCN PE=1 SV=1	P07585	DCN	10.139	6.4267	3.3249	1.5635	22.85	19.568	19.328	19.551	5.6254	6.9613
m7GpppX diphosphatase OS=Homo sapiens GN=DCPS PE=1 SV=2	Q96C86	DCPS	5.3939	1.8179	4.6404	5.9011	7.2501	9.4784	7.4237	8.2662	5.7161	8.726
Deoxycytidylate deaminase OS=Homo sapiens GN=DCTD PE=1 SV=2	P32321	DCTD	2.6542	1.2277	1.6574	2.2348	0	0	0	0	0	0
Dynactin subunit 2 OS=Homo sapiens GN=DCTN2 PE=1 SV=4	Q13561	DCTN2	18.491	20.411	20.069	17.841	0	0	0	0	1.6279	1.3926
Dynactin subunit 4 OS=Homo sapiens GN=DCTN4 PE=1 SV=1	Q9UJW0	DCTN4	2.6934	3.6348	3.3148	4.2308	0	0	0	0	0	1.5621
DCN1-like protein 1 OS=Homo sapiens GN=DCUN1D1 PE=1 SV=1	Q96GG9	DCUN1D1	0.56361	1.1245	1.15	1.1572	0	0	0	0	0	0
DCN1-like protein 3 OS=Homo sapiens GN=DCUN1D3 PE=1 SV=1	Q8IWE4	DCUN1D3	2.2152	3.2242	5.8005	3.1935	0	0	0	0	0	0
L-xylulose reductase OS=Homo sapiens GN=DCXR PE=1 SV=2	Q7Z4W1	DCXR	0	0	2.0973	0.99799	6.1326	3.588	3.3029	2.6693	3.4426	4.3472
N(G),N(G)-dimethylarginine dimethylaminohydrolase 1 OS=Homo sapiens GN=DDAH1 PE=1 SV=3	O94760	DDAH1	3.2178	3.1757	2.0298	6.8457	0	0	0	0	0	0
N(G),N(G)-dimethylarginine dimethylaminohydrolase 2 OS=Homo sapiens GN=DDAH2 PE=1 SV=1	O95865	DDAH2	9.8417	9.1153	5.7946	9.0139	0	0	4.1309	5.3385	1.6279	0
Dolichyl-diphosphooligosaccharide--protein glycosyltransferase 48 kDa subunit OS=Homo sapiens GN=DDOST PE=1 SV=4	P39656	DDOST	45.548	69.318	42.764	47.297	0	0	0	0	45.969	0
Discoidin domain-containing receptor 2 OS=Homo sapiens GN=DDR2 PE=1 SV=2	Q16832	DDR2	7.8772	7.0642	7.3025	4.7963	0	0	0	0	0	0
DDRGK domain-containing protein 1 OS=Homo sapiens GN=DDRGK1 PE=1 SV=2	Q96HY6	DDRGK1	4.784	3.7853	6.0749	5.3618	0	0	0	0	0	3.1242
Cluster of D-dopachrome decarboxylase OS=Homo sapiens GN=DDT PE=1 SV=3 (sp|P30046|DOPD_HUMAN)	P30046	DDT	3.3425	3.9638	3.4499	3.3789	0	0	0	0	0	0
ATP-dependent RNA helicase DDX1 OS=Homo sapiens GN=DDX1 PE=1 SV=2	Q92499	DDX1	32.28	37.316	34.316	36.66	0	2.6859	1.8559	2.0665	3.8107	2.4445
Probable ATP-dependent RNA helicase DDX17 OS=Homo sapiens GN=DDX17 PE=1 SV=2	Q92841	DDX17	20	20.835	20.306	19.564	1.4052	0	0	2.6693	0	0
ATP-dependent RNA helicase DDX18 OS=Homo sapiens GN=DDX18 PE=1 SV=2	Q9NVP1	DDX18	1.6516	1.8179	3.4803	2.129	0	0	0	0	0	0
Cluster of ATP-dependent RNA helicase DDX19A OS=Homo sapiens GN=DDX19A PE=1 SV=1 (sp|Q9NUU7|DD19A_HUMAN)	Q9NUU7	DDX19A	4.3059	4.8636	11.885	5.3356	0	5.3718	11.135	8.2662	1.9054	7.3334
Probable ATP-dependent RNA helicase DDX23 OS=Homo sapiens GN=DDX23 PE=1 SV=3	Q9BUQ8	DDX23	8.8218	8.8564	8.4829	11.078	0	0	0	0	0	0
ATP-dependent RNA helicase DDX25 OS=Homo sapiens GN=DDX25 PE=1 SV=2	Q9UHL0	DDX25	0	0	0	0	0	0	5.5677	4.1331	0	0
Cluster of Spliceosome RNA helicase DDX39B OS=Homo sapiens GN=DDX39B PE=1 SV=1 (sp|Q13838|DX39B_HUMAN)	Q13838	DDX39B	35.033	29.97	31.328	27.66	0	2.6859	1.377	2.0665	1.9054	3.1242
Probable ATP-dependent RNA helicase DDX4 OS=Homo sapiens GN=DDX4 PE=1 SV=2	Q9NQI0	DDX4	3.0078	2.5855	2.6723	2.5746	0	1.4207	0	0	0	0
Reverse sequence, was Probable ATP-dependent RNA helicase DDX41 OS=Homo sapiens GN=DDX41 PE=1 SV=2	Q9UJV9	DDX41	1.6516	1.3309	1.1601	0	0	0	0	0	0	0
ATP-dependent RNA helicase DDX42 OS=Homo sapiens GN=DDX42 PE=1 SV=1	Q86XP3	DDX42	5.5706	4.6098	4.9249	4.2711	0	0	0	0	0	0
Probable ATP-dependent RNA helicase DDX46 OS=Homo sapiens GN=DDX46 PE=1 SV=2	Q7L014	DDX46	4.784	5.3227	9.2546	6.4394	1.4052	2.6859	1.8559	0	0	2.9547
Probable ATP-dependent RNA helicase DDX47 OS=Homo sapiens GN=DDX47 PE=1 SV=1	Q9H0S4	DDX47	1.4416	1.2277	1.7351	1.0645	0	0	0	0	0	0
Probable ATP-dependent RNA helicase DDX5 OS=Homo sapiens GN=DDX5 PE=1 SV=1	P17844	DDX5	16.199	22.043	22.998	21.454	0	0	0	0	0	0
ATP-dependent RNA helicase DDX50 OS=Homo sapiens GN=DDX50 PE=1 SV=1	Q9BQ39	DDX50	1.4416	0.56227	2.8952	1.6431	0	0	0	0	0	0
Probable ATP-dependent RNA helicase DDX53 OS=Homo sapiens GN=DDX53 PE=1 SV=3	Q86TM3	DDX53	0	3.9928	1.6675	1.0645	0	0	0	2.0665	0	0
ATP-dependent RNA helicase DDX55 OS=Homo sapiens GN=DDX55 PE=1 SV=3	Q8NHQ9	DDX55	0	0.48698	2.3202	0	0	0	0	2.0665	0	1.5621
Probable ATP-dependent RNA helicase DDX56 OS=Homo sapiens GN=DDX56 PE=1 SV=1	Q9NY93	DDX56	0	0.66547	2.3202	0	0	0	0	0	0	0
Probable ATP-dependent RNA helicase DDX6 OS=Homo sapiens GN=DDX6 PE=1 SV=2	P26196	DDX6	2.2544	6.2203	5.277	4.2308	0	0	0	6.1996	0	0
Peroxisomal 2,4-dienoyl-CoA reductase OS=Homo sapiens GN=DECR2 PE=1 SV=1	Q9NUI1	DECR2	2.5688	1.0493	2.6723	2.6542	0	0	0	0	0	0
Differentially expressed in FDCP 8 homolog OS=Homo sapiens GN=DEF8 PE=1 SV=2	Q6ZN54	DEF8	2.5296	0	0	1.0645	0	0	0	0	0	0
Protein DEK OS=Homo sapiens GN=DEK PE=1 SV=1	P35659	DEK	3.0932	4.5066	3.6872	3.7187	0	0	0	0	0	1.5621
Cluster of DENN domain-containing protein 2A OS=Homo sapiens GN=DENND2A PE=2 SV=4 (sp|Q9ULE3|DEN2A_HUMAN)	Q9ULE3	DENND2A	1.0026	0.66547	0	1.0776	0	2.6859	3.2329	8.2662	0	0
Suppression of tumorigenicity 5 protein OS=Homo sapiens GN=ST5 PE=1 SV=3	P78524	DENND2B	2.9556	0.56227	0.57498	0.57859	0	0	0	0	0	0
DENN domain-containing protein 4C OS=Homo sapiens GN=DENND4C PE=1 SV=2	Q5VZ89	DENND4C	1.3894	1.8932	1.1601	0	0	0	5.5677	6.1996	0	1.5621
Reverse sequence, was DENN domain-containing protein 5B OS=Homo sapiens GN=DENND5B PE=1 SV=2	Q6ZUT9	DENND5B	0	0	0	0	1.917	2.1673	3.8519	2.0046	1.6279	2.9547
DENN domain-containing protein 5B OS=Homo sapiens GN=DENND5B PE=1 SV=2	Q6ZUT9	DENND5B	0.82582	1.1245	0.50744	1.5635	0	4.1066	0	0	0	1.5621
Density-regulated protein OS=Homo sapiens GN=DENR PE=1 SV=2	O43583	DENR	2.7789	1.8179	5.0701	2.628	0	0	0	0	0	0
DEP domain-containing protein 5 OS=Homo sapiens GN=DEPDC5 PE=1 SV=2	O75140	DEPDC5	0	0	0.57498	2.2217	1.4052	0	1.8559	0	1.9054	1.3926
DEP domain-containing mTOR-interacting protein OS=Homo sapiens GN=DEPTOR PE=1 SV=2	Q8TB45	DEPTOR	2.392	1.6115	2.8175	2.6411	0	0	0	0	0	0
Derlin-2 OS=Homo sapiens GN=DERL2 PE=1 SV=1	Q9GZP9	DERL2	0.56361	1.5362	0.57498	0	0	0	0	0	0	0
Desmin OS=Homo sapiens GN=DES PE=1 SV=3	P17661	DES	181.8	175.91	260.9	214.14	6.2386	0	10.657	8.2662	5.7161	6.2815
DET1 homolog OS=Homo sapiens GN=DET1 PE=1 SV=2	Q7L5Y6	DET1	1.2648	0	1.1601	2.628	0	0	0	0	0	0
Deuterosome protein 1 OS=Homo sapiens GN=CCDC67 PE=1 SV=2	Q05D60	DEUP1	0.43898	0	0	2.0625	0	1.4207	1.377	0	0	1.3926
DNA fragmentation factor subunit alpha OS=Homo sapiens GN=DFFA PE=1 SV=1	O00273	DFFA	0	0.56227	1.15	0.57859	0	0	1.377	1.3346	0	2.9547
Diacylglycerol kinase alpha OS=Homo sapiens GN=DGKA PE=1 SV=3	P23743	DGKA	4.9087	6.5493	4.4749	4.3899	1.4052	0	0	0	0	1.3926
Trans-1,2-dihydrobenzene-1,2-diol dehydrogenase OS=Homo sapiens GN=DHDH PE=1 SV=1	Q9UQ10	DHDH	0.56361	0.56227	0.57498	0	0	4.2621	0	1.3346	0	2.7851
Dihydrofolate reductase OS=Homo sapiens GN=DHFR PE=1 SV=2	P00374	DHFR	0	0	0	0	1.917	2.1673	3.8519	6.0138	5.2573	2.9547
Short-chain dehydrogenase/reductase 3 OS=Homo sapiens GN=DHRS3 PE=1 SV=2	O75911	DHRS3	1.7559	1.6394	0.57498	1.5635	0	0	0	0	0	0
Cluster of Dehydrogenase/reductase SDR family member 4 OS=Homo sapiens GN=DHRS4 PE=1 SV=3 (sp|Q9BTZ2|DHRS4_HUMAN)	Q9BTZ2	DHRS4	2.0052	5.8086	3.8222	3.1532	1.917	4.3345	0	0	3.6294	3.1242
Dehydrogenase/reductase SDR family member 7 OS=Homo sapiens GN=DHRS7 PE=1 SV=1	Q9Y394	DHRS7	3.0078	3.6348	3.6872	2.6542	1.4052	0	0	0	0	0
Dehydrogenase/reductase SDR family member 7B OS=Homo sapiens GN=DHRS7B PE=1 SV=2	Q6IAN0	DHRS7B	0.56361	2.7361	3.3148	3.1532	0	0	0	0	0	0
ATP-dependent RNA helicase DHX29 OS=Homo sapiens GN=DHX29 PE=1 SV=2	Q7Z478	DHX29	1.953	3.1478	4.9148	3.2197	0	1.4207	1.8559	0	0	1.3926
Putative ATP-dependent RNA helicase DHX30 OS=Homo sapiens GN=DHX30 PE=1 SV=1	Q7L2E3	DHX30	0	1.79	2.1648	1.1572	0	0	0	0	0	2.9547
Probable ATP-dependent RNA helicase DHX40 OS=Homo sapiens GN=DHX40 PE=1 SV=2	Q8IX18	DHX40	1.6516	1.1525	3.4803	2.129	0	0	0	0	0	1.5621
Putative ATP-dependent RNA helicase DHX57 OS=Homo sapiens GN=DHX57 PE=1 SV=2	Q6P158	DHX57	4.3059	3.2242	1.6675	3.1935	0	0	0	1.3346	0	4.6864
ATP-dependent RNA helicase A OS=Homo sapiens GN=DHX9 PE=1 SV=4	Q08211	DHX9	41.212	50.964	40.225	42.913	0	0	1.8559	5.4677	0	0
Diablo homolog, mitochondrial OS=Homo sapiens GN=DIABLO PE=1 SV=1	Q9NR28	DIABLO	0.43898	0.48698	0	2.0625	1.4052	0	0	0	0	0
Protein diaphanous homolog 1 OS=Homo sapiens GN=DIAPH1 PE=1 SV=2	O60610	DIAPH1	2.5166	2.9425	5.9972	9.5533	11.478	3.588	1.9259	4.0712	7.1627	9.7464
Reverse sequence, was Protein diaphanous homolog 2 OS=Homo sapiens GN=DIAPH2 PE=1 SV=1	O60879	DIAPH2	0	0	0	0	4.2155	3.588	4.6799	6.0138	1.6279	4.3472
Protein diaphanous homolog 2 OS=Homo sapiens GN=DIAPH2 PE=1 SV=1	O60879	DIAPH2	1.6908	0.66547	0	0	1.917	0	1.377	2.0046	0	0
Endoribonuclease Dicer OS=Homo sapiens GN=DICER1 PE=1 SV=3	Q9UPY3	DICER1	3.0411	3.3273	4.6404	2.129	0	0	0	1.3346	0	6.2485
Death-inducer obliterator 1 OS=Homo sapiens GN=DIDO1 PE=1 SV=5	Q9BTC0	DIDO1	2.5296	1.9964	1.1601	0	0	0	1.8559	3.4012	0	0
Disco-interacting protein 2 homolog B OS=Homo sapiens GN=DIP2B PE=1 SV=3	Q9P265	DIP2B	1.1272	0	0	0	0	0	1.377	2.6693	0	0
Disco-interacting protein 2 homolog C OS=Homo sapiens GN=DIP2C PE=1 SV=2	Q9Y2E4	DIP2C	0.82582	2.3523	3.4026	1.0645	0	0	1.8559	2.0665	0	0
GTP-binding protein Di-Ras3 OS=Homo sapiens GN=DIRAS3 PE=1 SV=1	O95661	DIRAS3	0.56361	1.8932	1.7351	1.6431	0	1.4207	0	2.0046	1.8147	9.3727
DIS3-like exonuclease 1 OS=Homo sapiens GN=DIS3L PE=1 SV=2	Q8TF46	DIS3L	2.6542	0.56227	0.57498	0.57859	0	0	7.4237	2.0665	0	0
DIS3-like exonuclease 2 OS=Homo sapiens GN=DIS3L2 PE=1 SV=4	Q8IYB7	DIS3L2	0	0.56227	1.5899	0.499	0	0	3.7118	2.0665	0	0
H/ACA ribonucleoprotein complex subunit 4 OS=Homo sapiens GN=DKC1 PE=1 SV=3	O60832	DKC1	3.48	3.3542	5.5776	4.757	0	0	1.8559	0	0	0
Dihydrolipoyllysine-residue acetyltransferase component of pyruvate dehydrogenase complex, mitochondrial OS=Homo sapiens GN=DLAT PE=1 SV=3	P10515	DLAT	1.6908	5.9397	9.3998	8.0824	0	0	0	0	0	0
Rho GTPase-activating protein 7 OS=Homo sapiens GN=DLC1 PE=1 SV=4	Q96QB1	DLC1	0	0.48698	4.0553	6.886	1.4052	0	2.7539	0	0	2.9547
Dihydrolipoyl dehydrogenase, mitochondrial OS=Homo sapiens GN=DLD PE=1 SV=2	P09622	DLD	20.972	23.342	34.902	24.742	0	0	0	1.3346	0	0
Disks large homolog 1 OS=Homo sapiens GN=DLG1 PE=1 SV=2	Q12959	DLG1	6.6979	3.4295	6.7275	5.2822	0	1.4207	3.2329	0	0	0
Disks large homolog 5 OS=Homo sapiens GN=DLG5 PE=1 SV=4	Q8TDM6	DLG5	3.0411	0	2.8276	3.1935	0	0	1.377	0	0	2.9547
Disks large-associated protein 1 OS=Homo sapiens GN=DLGAP1 PE=1 SV=1	O14490	DLGAP1	0	0	0	0	1.4052	0	0	2.6693	0	0
Disks large-associated protein 4 OS=Homo sapiens GN=DLGAP4 PE=1 SV=3	Q9Y2H0	DLGAP4	0	0.97397	1.6675	2.2217	0	1.4207	0	0	0	0
Chloride intracellular channel protein 4 OS=Homo sapiens GN=CLIC4 PE=1 SV=4	Q9Y696	CLIC4	55.826	62.922	67.309	57.555	18.61	26.807	37.498	44.565	15.948	19.185
Deleted in malignant brain tumors 1 protein OS=Homo sapiens GN=DMBT1 PE=1 SV=2	Q9UGM3	DMBT1	0	0	0	0	17.123	15.773	22.501	30.048	18.654	8.864
Dystrophin OS=Homo sapiens GN=DMD PE=1 SV=3	P11532	DMD	4.4826	3.251	2.885	7.5704	0	0	2.7539	2.0665	0	4.5168
DmX-like protein 2 OS=Homo sapiens GN=DMXL2 PE=1 SV=2	Q8TDJ6	DMXL2	0	0	0	1.0645	0	1.4207	4.1309	5.3385	0	2.9547
Dyslexia susceptibility 1 candidate gene 1 protein OS=Homo sapiens GN=DYX1C1 PE=1 SV=2	Q8WXU2	DNAAF4	0.43898	0	1.0149	0	0	0	1.8559	0	0	0
Dynein heavy chain 1, axonemal OS=Homo sapiens GN=DNAH1 PE=2 SV=4	Q9P2D7	DNAH1	1.3894	1.1525	0	2.7207	1.4052	2.8414	9.7686	5.3439	1.8147	6.0789
Dynein heavy chain 10, axonemal OS=Homo sapiens GN=DNAH10 PE=1 SV=4	Q8IVF4	DNAH10	2.6542	6.4193	2.1648	2.628	5.6207	7.1035	11.974	8.137	1.6279	14.773
Dynein heavy chain 11, axonemal OS=Homo sapiens GN=DNAH11 PE=1 SV=4	Q96DT5	DNAH11	3.0411	0	1.5899	1.5766	5.6207	4.2621	4.1309	0	0	4.3472
Reverse sequence, was Dynein heavy chain 12, axonemal OS=Homo sapiens GN=DNAH12 PE=2 SV=2	Q6ZR08	DNAH12	0.82582	0.66547	0	2.129	0	0	0	0	0	0
Dynein heavy chain 12, axonemal OS=Homo sapiens GN=DNAH12 PE=2 SV=2	Q6ZR08	DNAH12	1.0026	1.1525	0	1.1572	1.4052	0	0	0	0	2.9547
Dynein heavy chain 14, axonemal OS=Homo sapiens GN=DNAH14 PE=2 SV=3	Q0VDD8	DNAH14	0.82582	0	0.50744	2.1421	6.1326	4.2621	4.1309	10.677	0	16.336
Dynein heavy chain 17, axonemal OS=Homo sapiens GN=DNAH17 PE=1 SV=2	Q9UFH2	DNAH17	1.7038	4.9668	0.50744	2.0625	4.2155	2.8414	4.1309	1.3346	1.9054	2.7851
Dynein heavy chain 2, axonemal OS=Homo sapiens GN=DNAH2 PE=2 SV=3	Q9P225	DNAH2	3.0411	5.6796	3.9877	0.57859	1.4052	1.4207	1.377	10.935	0	2.7851
Dynein heavy chain 3, axonemal OS=Homo sapiens GN=DNAH3 PE=2 SV=1	Q8TD57	DNAH3	2.4774	2.277	3.3925	2.0625	1.4052	4.2621	11.765	6.0704	5.4386	8.864
Dynein heavy chain 5, axonemal OS=Homo sapiens GN=DNAH5 PE=1 SV=3	Q8TE73	DNAH5	2.0906	1.9964	2.8175	2.129	0	0	1.377	2.0665	0	2.4445
Dynein heavy chain 6, axonemal OS=Homo sapiens GN=DNAH6 PE=2 SV=3	Q9C0G6	DNAH6	1.3894	2.4555	1.15	0.57859	4.7274	10.017	12.114	9.3478	3.4426	7.3019
Dynein heavy chain 7, axonemal OS=Homo sapiens GN=DNAH7 PE=1 SV=2	Q8WXX0	DNAH7	0.43898	1.0493	0.57498	2.7076	5.6207	5.6828	3.2329	1.3346	0	11.48
Dynein heavy chain 8, axonemal OS=Homo sapiens GN=DNAH8 PE=1 SV=2	Q96JB1	DNAH8	1.0026	3.0457	0.50744	3.7852	18.267	17.048	28.138	18.082	0	12.362
Dynein heavy chain 9, axonemal OS=Homo sapiens GN=DNAH9 PE=1 SV=3	Q9NYC9	DNAH9	0.82582	1.6115	1.0149	0	4.2155	1.4207	4.1309	1.3346	0	7.1324
Dynein intermediate chain 1, axonemal OS=Homo sapiens GN=DNAI1 PE=1 SV=1	Q9UI46	DNAI1	0	0.56227	0	0	0	2.6859	1.377	2.6693	0	2.4445
DnaJ homolog subfamily A member 1 OS=Homo sapiens GN=DNAJA1 PE=1 SV=2	P31689	DNAJA1	4.3059	5.3227	3.8222	6.5059	0	0	0	0	0	1.5621
DnaJ homolog subfamily A member 2 OS=Homo sapiens GN=DNAJA2 PE=1 SV=1	O60884	DNAJA2	3.6365	2.9219	10.699	7.8033	0	0	1.377	1.3346	0	0
DnaJ homolog subfamily B member 1 OS=Homo sapiens GN=DNAJB1 PE=1 SV=4	P25685	DNAJB1	2.831	2.764	2.6047	2.1552	0	0	0	1.3346	0	0
DnaJ homolog subfamily B member 11 OS=Homo sapiens GN=DNAJB11 PE=1 SV=1	Q9UBS4	DNAJB11	9.665	12.6	8.3993	9.8397	0	0	0	0	0	0
Cluster of DnaJ homolog subfamily B member 2 OS=Homo sapiens GN=DNAJB2 PE=1 SV=3 (sp|P25686|DNJB2_HUMAN)	P25686	DNAJB2	0	2.9704	1.6675	2.0625	0	0	0	0	0	0
DnaJ homolog subfamily B member 4 OS=Homo sapiens GN=DNAJB4 PE=1 SV=1	Q9UDY4	DNAJB4	3.1975	4.1217	5.3446	2.994	0	0	0	0	0	1.5621
DnaJ homolog subfamily C member 10 OS=Homo sapiens GN=DNAJC10 PE=1 SV=2	Q8IXB1	DNAJC10	7.2411	8.3199	7.0898	8.3427	0	0	0	0	0	0
DnaJ homolog subfamily C member 13 OS=Homo sapiens GN=DNAJC13 PE=1 SV=5	O75165	DNAJC13	10.807	13.005	18.36	13.917	0	1.4207	0	4.0712	0	1.3926
DnaJ homolog subfamily C member 5 OS=Homo sapiens GN=DNAJC5 PE=1 SV=1	Q9H3Z4	DNAJC5	3.7422	1.8179	5.1478	4.6905	0	1.4207	0	2.0665	0	1.3926
DnaJ homolog subfamily C member 7 OS=Homo sapiens GN=DNAJC7 PE=1 SV=2	Q99615	DNAJC7	1.6516	4.9668	9.1355	5.8215	0	0	0	0	0	0
DnaJ homolog subfamily C member 8 OS=Homo sapiens GN=DNAJC8 PE=1 SV=2	O75937	DNAJC8	1.0026	1.2277	1.0824	0.99799	0	0	0	0	0	0
DnaJ homolog subfamily C member 9 OS=Homo sapiens GN=DNAJC9 PE=1 SV=1	Q8WXX5	DNAJC9	1.6516	2.1264	3.9877	2.1421	0	0	3.7118	4.1331	0	0
Axonemal dynein light intermediate polypeptide 1 OS=Homo sapiens GN=DNALI1 PE=1 SV=2	O14645	DNALI1	0.82582	0	1.0149	0	0	2.6859	1.8559	0	0	1.5621
Deoxyribonuclease-1-like 1 OS=Homo sapiens GN=DNASE1L1 PE=1 SV=1	P49184	DNASE1L1	0	1.9479	1.5223	2.495	0	0	0	0	0	0
Cluster of Dynamin-2 OS=Homo sapiens GN=DNM2 PE=1 SV=2 (sp|P50570|DYN2_HUMAN)	P50570	DNM2	9.7389	9.6982	23.927	16.059	18.728	21.124	22.83	30.013	23.943	29.472
Dynamin-binding protein OS=Homo sapiens GN=DNMBP PE=1 SV=1	Q6XZF7	DNMBP	3.7944	2.6619	9.7882	5.8215	0	1.4207	0	0	0	0
DNA (cytosine-5)-methyltransferase 1 OS=Homo sapiens GN=DNMT1 PE=1 SV=2	P26358	DNMT1	0	1.8179	0	2.1421	0	0	1.8559	0	1.9054	4.0066
Aspartyl aminopeptidase OS=Homo sapiens GN=DNPEP PE=1 SV=1	Q9ULA0	DNPEP	0	0.48698	2.2324	3.8114	0	0	0	0	0	1.5621
Dedicator of cytokinesis protein 1 OS=Homo sapiens GN=DOCK1 PE=1 SV=2	Q14185	DOCK1	0	0	0	2.2217	0	0	1.377	1.3346	0	3.1242
Dedicator of cytokinesis protein 10 OS=Homo sapiens GN=DOCK10 PE=1 SV=3	Q96BY6	DOCK10	3.0411	1.8932	5.7903	4.2711	1.4052	1.4207	0	2.0665	0	1.5621
Dedicator of cytokinesis protein 11 OS=Homo sapiens GN=DOCK11 PE=1 SV=2	Q5JSL3	DOCK11	1.0026	1.0493	2.2425	1.5635	3.8219	2.6859	3.7118	8.137	3.8107	8.693
Dedicator of cytokinesis protein 2 OS=Homo sapiens GN=DOCK2 PE=1 SV=2	Q92608	DOCK2	0	0.56227	0	0	0	2.1673	5.0888	5.4677	0	0
Dedicator of cytokinesis protein 4 OS=Homo sapiens GN=DOCK4 PE=1 SV=3	Q8N1I0	DOCK4	3.8336	2.1738	2.6723	6.5451	4.3337	9.7063	3.8519	6.0758	1.8147	10.968
Dedicator of cytokinesis protein 5 OS=Homo sapiens GN=DOCK5 PE=1 SV=3	Q9H7D0	DOCK5	5.4852	8.5468	11.72	10.803	6.2386	13.896	14.308	14.207	5.7161	16.028
Dedicator of cytokinesis protein 6 OS=Homo sapiens GN=DOCK6 PE=1 SV=3	Q96HP0	DOCK6	1.6516	0.66547	2.3202	3.1935	0	1.4207	3.7118	0	0	0
Dedicator of cytokinesis protein 7 OS=Homo sapiens GN=DOCK7 PE=1 SV=4	Q96N67	DOCK7	0.56361	3.8132	10.425	8.9616	0	0	0	0	0	3.1242
Dedicator of cytokinesis protein 8 OS=Homo sapiens GN=DOCK8 PE=1 SV=3	Q8NF50	DOCK8	0.82582	0	0	0	1.4052	1.4207	2.7539	4.7358	0	1.3926
Dedicator of cytokinesis protein 9 OS=Homo sapiens GN=DOCK9 PE=1 SV=2	Q9BZ29	DOCK9	1.3894	2.5587	2.8175	1.0645	4.2155	0	1.8559	5.4058	0	0
Dolichol-phosphate mannosyltransferase subunit 1 OS=Homo sapiens GN=DPM1 PE=1 SV=1	O60762	DPM1	8.0743	5.7538	6.21	6.1126	4.3337	5.3718	0	4.1331	0	4.8889
Dipeptidyl peptidase 3 OS=Homo sapiens GN=DPP3 PE=1 SV=2	Q9NY33	DPP3	2.8831	5.0957	7.5297	8.6825	10.454	11.646	11.146	14.275	7.344	5.2296
Dipeptidyl peptidase 4 OS=Homo sapiens GN=DPP4 PE=1 SV=2	P27487	DPP4	1.8805	4.7872	6.0749	2.7338	0	0	0	0	0	0
Dipeptidyl peptidase 2 OS=Homo sapiens GN=DPP7 PE=1 SV=3	Q9UHL4	DPP7	6.2053	8.1961	7.6647	6.7792	0	0	0	0	0	0
Dipeptidyl peptidase 8 OS=Homo sapiens GN=DPP8 PE=1 SV=1	Q6V1X1	DPP8	0.56361	0.56227	1.15	0	0	0	0	0	0	1.5621
Dipeptidyl peptidase 9 OS=Homo sapiens GN=DPP9 PE=1 SV=3	Q86TI2	DPP9	3.0932	2.1264	1.6574	6.8991	0	1.4207	1.377	2.6693	0	3.1242
Probable C-mannosyltransferase DPY19L1 OS=Homo sapiens GN=DPY19L1 PE=2 SV=1	Q2PZI1	DPY19L1	1.6908	3.3736	2.2999	2.3144	0	0	0	0	0	0
Probable C-mannosyltransferase DPY19L2 OS=Homo sapiens GN=DPY19L2 PE=1 SV=2	Q6NUT2	DPY19L2	1.1272	1.79	0.57498	0	0	0	0	0	0	0
Probable C-mannosyltransferase DPY19L4 OS=Homo sapiens GN=DPY19L4 PE=1 SV=1	Q7Z388	DPY19L4	0	0	0	1.0645	0	0	0	10.333	0	0
Cluster of Dihydropyrimidinase-related protein 2 OS=Homo sapiens GN=DPYSL2 PE=1 SV=1 (sp|Q16555|DPYL2_HUMAN)	Q16555	DPYSL2	91.894	114.59	92.684	90.661	21.339	25.862	45.622	30.053	29.627	25.914
Developmentally-regulated GTP-binding protein 1 OS=Homo sapiens GN=DRG1 PE=1 SV=1	Q9Y295	DRG1	5.3273	5.658	4.8371	7.3708	0	0	0	2.0665	0	0
Developmentally-regulated GTP-binding protein 2 OS=Homo sapiens GN=DRG2 PE=1 SV=1	P55039	DRG2	2.2152	0	3.8999	6.4263	4.8334	5.3718	1.8559	0	1.9054	4.8889
Down syndrome cell adhesion molecule OS=Homo sapiens GN=DSCAM PE=1 SV=2	O60469	DSCAM	0	0.56227	0	1.6431	0	0	1.8559	2.0665	0	3.1242
Down syndrome cell adhesion molecule-like protein 1 OS=Homo sapiens GN=DSCAML1 PE=1 SV=2	Q8TD84	DSCAML1	0.82582	0	1.6574	1.6431	0	0	5.5677	8.2662	0	0
Dermatan-sulfate epimerase OS=Homo sapiens GN=DSE PE=1 SV=1	Q9UL01	DSE	0.82582	0.48698	0	1.1572	1.4052	0	0	0	0	0
Desmoglein-1 OS=Homo sapiens GN=DSG1 PE=1 SV=2	Q02413	DSG1	2.4774	0.48698	0.57498	0	0	0	0	0	0	0
Destrin OS=Homo sapiens GN=DSTN PE=1 SV=3	P60981	DSTN	38.986	41.34	57.698	41.757	0	0	11.276	9.5389	3.8107	0
D-tyrosyl-tRNA(Tyr) deacylase 1 OS=Homo sapiens GN=DTD1 PE=1 SV=2	Q8TEA8	DTD1	0	1.1525	2.8276	2.1421	0	0	0	0	0	0
E3 ubiquitin-protein ligase DTX3L OS=Homo sapiens GN=DTX3L PE=1 SV=1	Q8TDB6	DTX3L	0	0.66547	2.175	1.5635	0	0	0	0	0	0
Thymidylate kinase OS=Homo sapiens GN=DTYMK PE=1 SV=4	P23919	DTYMK	0.82582	1.8932	4.9925	7.3981	1.4052	1.4207	0	0	0	2.9547
Dual oxidase 1 OS=Homo sapiens GN=DUOX1 PE=1 SV=1	Q9NRD9	DUOX1	0	0.66547	2.8952	0.57859	1.4052	0	0	0	0	2.9547
Dual oxidase 2 OS=Homo sapiens GN=DUOX2 PE=1 SV=2	Q9NRD8	DUOX2	0.56361	2.2491	0.57498	1.6562	0	2.6859	0	0	0	0
Dual specificity protein phosphatase 3 OS=Homo sapiens GN=DUSP3 PE=1 SV=1	P51452	DUSP3	0	0	1.5899	0.57859	0	0	0	0	0	0
Deoxyuridine 5'-triphosphate nucleotidohydrolase, mitochondrial OS=Homo sapiens GN=DUT PE=1 SV=4	P33316	DUT	0	1.5362	4.8574	4.0585	0	0	0	0	0	0
Segment polarity protein dishevelled homolog DVL-2 OS=Homo sapiens GN=DVL2 PE=1 SV=1	O14641	DVL2	1.6516	1.9964	1.1601	1.0645	0	0	0	0	0	0
Dymeclin OS=Homo sapiens GN=DYM PE=1 SV=1	Q7RTS9	DYM	0	0	0	0.57859	1.4052	0	1.377	0	0	9.0336
Cytoplasmic dynein 1 heavy chain 1 OS=Homo sapiens GN=DYNC1H1 PE=1 SV=5	Q14204	DYNC1H1	184.51	207.62	214.86	229.16	307.13	302.52	174.07	145.08	409.32	448.1
Cytoplasmic dynein 1 intermediate chain 2 OS=Homo sapiens GN=DYNC1I2 PE=1 SV=3	Q13409	DYNC1I2	28.221	27.253	33.136	24.708	9.6668	14.85	6.9447	6.8024	13.06	13.615
Cytoplasmic dynein 1 light intermediate chain 1 OS=Homo sapiens GN=DYNC1LI1 PE=1 SV=3	Q9Y6G9	DYNC1LI1	2.5688	4.197	5.3547	5.3879	4.7274	8.5966	1.9259	2.0046	16.839	15.996
Cytoplasmic dynein 1 light intermediate chain 2 OS=Homo sapiens GN=DYNC1LI2 PE=1 SV=1	O43237	DYNC1LI2	5.5895	8.422	10.777	7.2912	0	0	0	0	0	0
Cytoplasmic dynein 2 heavy chain 1 OS=Homo sapiens GN=DYNC2H1 PE=1 SV=4	Q8NCM8	DYNC2H1	0.82582	2.5587	0.50744	1.5635	4.2155	5.6828	4.1309	8.137	0	13.381
Cluster of Dynein light chain 1, cytoplasmic OS=Homo sapiens GN=DYNLL1 PE=1 SV=1 (sp|P63167|DYL1_HUMAN)	P63167	DYNLL1	1.3169	1.0493	2.6723	1.6562	0	1.4207	0	0	0	0
Dynein light chain roadblock-type 2 OS=Homo sapiens GN=DYNLRB2 PE=1 SV=1	Q8TF09	DYNLRB2	0.87796	0.97397	1.0149	1.996	0	0	0	0	0	0
Dynein light chain Tctex-type 3 OS=Homo sapiens GN=DYNLT3 PE=1 SV=1	P51808	DYNLT3	0.56361	1.0493	1.6574	1.0776	0	0	0	0	0	0
Transcription factor E2F7 OS=Homo sapiens GN=E2F7 PE=1 SV=3	Q96AV8	E2F7	0	0	0	0.57859	0	4.2621	0	2.6693	0	1.3926
Transcription factor E2F8 OS=Homo sapiens GN=E2F8 PE=1 SV=1	A0AVK6	E2F8	0	0	1.1601	0	1.4052	2.8414	1.8559	2.6693	0	1.3926
Endogenous Bornavirus-like nucleoprotein 2 OS=Homo sapiens GN=EBLN2 PE=2 SV=1	Q6P2I7	EBLN2	1.6516	3.3273	0.50744	2.129	0	0	1.8559	0	0	0
3-beta-hydroxysteroid-Delta(8),Delta(7)-isomerase OS=Homo sapiens GN=EBP PE=1 SV=3	Q15125	EBP	0.43898	0.56227	1.15	0.57859	0	0	0	0	0	0
Endothelin-converting enzyme 1 OS=Homo sapiens GN=ECE1 PE=1 SV=2	P42892	ECE1	1.4416	3.0725	3.6973	2.0756	0	0	0	0	0	0
Ethylmalonyl-CoA decarboxylase OS=Homo sapiens GN=ECHDC1 PE=1 SV=2	Q9NTX5	ECHDC1	0	0	1.5899	0.499	0	0	1.377	1.3346	0	3.1242
Enoyl-CoA delta isomerase 1, mitochondrial OS=Homo sapiens GN=ECI1 PE=1 SV=1	P42126	ECI1	3.8206	2.6608	4.3297	2.7338	0	0	0	0	0	0
Enoyl-CoA delta isomerase 2, mitochondrial OS=Homo sapiens GN=ECI2 PE=1 SV=4	O75521	ECI2	0	3.4842	5.2095	5.8073	0	6.5018	0	0	3.6294	3.1242
Extracellular matrix protein 1 OS=Homo sapiens GN=ECM1 PE=1 SV=2	Q16610	ECM1	0.56361	1.7147	0	1.5766	9.4548	9.2708	9.3597	2.6693	8.5131	11.649
Enhancer of mRNA-decapping protein 4 OS=Homo sapiens GN=EDC4 PE=1 SV=1	Q6P2E9	EDC4	1.3894	1.6115	4.1946	3.1532	1.4052	0	0	0	0	0
ER degradation-enhancing alpha-mannosidase-like protein 3 OS=Homo sapiens GN=EDEM3 PE=1 SV=2	Q9BZQ6	EDEM3	0.56361	0.97397	1.5223	0.499	0	0	0	0	0	0
Endothelial differentiation-related factor 1 OS=Homo sapiens GN=EDF1 PE=1 SV=1	O60869	EDF1	2.2152	1.7147	1.5899	1.5635	0	0	0	0	0	0
EGF-like repeat and discoidin I-like domain-containing protein 3 OS=Homo sapiens GN=EDIL3 PE=1 SV=1	O43854	EDIL3	9.3972	12.179	10.824	10.855	93.104	94.552	129.84	127.81	91.503	94.548
Elongation factor 1-beta OS=Homo sapiens GN=EEF1B2 PE=1 SV=3	P24534	EEF1B2	27.633	30.802	29.706	25.739	2.8104	2.8414	4.1309	6.0085	3.8107	2.7851
Elongation factor 1-delta OS=Homo sapiens GN=EEF1D PE=1 SV=5	P29692	EEF1D	35.732	30.383	26.283	24.36	5.7389	1.4207	1.377	4.6739	16.78	1.3926
Eukaryotic translation elongation factor 1 epsilon-1 OS=Homo sapiens GN=EEF1E1 PE=1 SV=1	O43324	EEF1E1	0.43898	1.0493	2.0973	1.5766	0	0	0	0	0	0
Elongation factor 1-gamma OS=Homo sapiens GN=EEF1G PE=1 SV=3	P26641	EEF1G	88.647	67.945	73.276	76.982	28.089	20.781	36.392	35.459	17.117	22.075
Elongation factor 2 OS=Homo sapiens GN=EEF2 PE=1 SV=4	P13639	EEF2	147.04	124.44	111.77	143.54	159.3	145.24	149.64	142.46	170.22	149.96
Eukaryotic elongation factor 2 kinase OS=Homo sapiens GN=EEF2K PE=1 SV=2	O00418	EEF2K	1.6516	1.8179	0	2.129	0	0	0	1.3346	0	0
EF-hand calcium-binding domain-containing protein 13 OS=Homo sapiens GN=EFCAB13 PE=2 SV=2	Q8IY85	EFCAB13	0.56361	0.66547	0.50744	0	1.4052	0	4.6098	2.6693	0	1.3926
EF-hand calcium-binding domain-containing protein 6 OS=Homo sapiens GN=EFCAB6 PE=1 SV=1	Q5THR3	EFCAB6	0	1.2277	0.57498	1.1572	1.4052	1.4207	0	2.0665	0	2.7851
EGF-containing fibulin-like extracellular matrix protein 2 OS=Homo sapiens GN=EFEMP2 PE=1 SV=3	O95967	EFEMP2	4.5348	4.2528	2.5372	4.125	65.938	66.565	34.535	35.831	57.621	58.34
Cluster of EF-hand domain-containing protein D2 OS=Homo sapiens GN=EFHD2 PE=1 SV=1 (sp|Q96C19|EFHD2_HUMAN)	Q96C19	EFHD2	3.6568	7.4491	5.4898	4.1381	0	0	0	0	0	0
Elongation factor Tu GTP-binding domain-containing protein 1 OS=Homo sapiens GN=EFTUD1 PE=1 SV=2	Q7Z2Z2	EFL1	4.4305	3.121	6.8052	4.7701	0	0	2.7539	1.3346	0	0
116 kDa U5 small nuclear ribonucleoprotein component OS=Homo sapiens GN=EFTUD2 PE=1 SV=1	Q15029	EFTUD2	5.0129	6.7072	11.129	8.4615	3.3222	3.588	3.3029	2.6693	3.4426	2.9547
Pikachurin OS=Homo sapiens GN=EGFLAM PE=1 SV=2	Q63HQ2	EGFLAM	0	0	0.57498	0	2.8104	0	0	1.3346	0	0
Epidermal growth factor receptor OS=Homo sapiens GN=EGFR PE=1 SV=2	P00533	EGFR	6.9789	9.238	14.237	11.182	0	0	1.377	3.3392	0	0
Egl nine homolog 1 OS=Homo sapiens GN=EGLN1 PE=1 SV=1	Q9GZT9	EGLN1	0.82582	1.3309	4.6404	1.0645	0	0	0	2.0665	0	0
EH domain-binding protein 1 OS=Homo sapiens GN=EHBP1 PE=1 SV=3	Q8NDI1	EHBP1	1.0026	1.7147	2.7499	5.8215	0	0	0	0	0	0
EH domain-binding protein 1-like protein 1 OS=Homo sapiens GN=EHBP1L1 PE=1 SV=2	Q8N3D4	EHBP1L1	4.9549	3.7111	9.1355	6.4001	0	0	3.7118	4.1331	0	1.5621
Cluster of EH domain-containing protein 1 OS=Homo sapiens GN=EHD1 PE=1 SV=2 (sp|Q9H4M9|EHD1_HUMAN)	Q9H4M9	EHD1	47.583	47.021	43.671	51.29	86.75	70.723	119.75	116.85	95.965	86.606
EH domain-containing protein 2 OS=Homo sapiens GN=EHD2 PE=1 SV=2	Q9NZN4	EHD2	87.751	97.077	84.442	89.224	20.184	15.7	31.661	28.1	33.801	21.397
EH domain-containing protein 4 OS=Homo sapiens GN=EHD4 PE=1 SV=1	Q9H223	EHD4	9.5477	11.056	10.922	14.389	13.801	17.11	21.324	23.504	17.587	15.113
Histone-lysine N-methyltransferase EHMT2 OS=Homo sapiens GN=EHMT2 PE=1 SV=3	Q96KQ7	EHMT2	0	0.56227	2.3101	0.57859	0	0	0	0	0	1.5621
Etoposide-induced protein 2.4 homolog OS=Homo sapiens GN=EI24 PE=1 SV=4	O14681	EI24	1.8805	1.6115	2.7398	1.0776	0	0	0	0	0	0
Cluster of Eukaryotic translation initiation factor 1A, X-chromosomal OS=Homo sapiens GN=EIF1AX PE=1 SV=2 (sp|P47813|IF1AX_HUMAN)	P47813	EIF1AX	4.3377	2.5855	5.3446	4.0716	0	0	0	0	0	0
Cluster of Eukaryotic translation initiation factor 1b OS=Homo sapiens GN=EIF1B PE=1 SV=2 (sp|O60739|EIF1B_HUMAN)	O60739	EIF1B	0	0.97397	2.5372	1.996	0	0	0	0	0	0
Eukaryotic translation initiation factor 2A OS=Homo sapiens GN=EIF2A PE=1 SV=3	Q9BY44	EIF2A	2.2544	5.3969	2.6723	5.8738	0	0	0	0	0	0
Eukaryotic translation initiation factor 2-alpha kinase 1 OS=Homo sapiens GN=EIF2AK1 PE=1 SV=2	Q9BQI3	EIF2AK1	1.1272	4.1423	2.885	1.7358	0	0	1.8559	0	0	1.3926
Interferon-induced, double-stranded RNA-activated protein kinase OS=Homo sapiens GN=EIF2AK2 PE=1 SV=2	P19525	EIF2AK2	4.3247	5.7612	6.7318	7.3708	0	0	3.2329	1.3346	0	0
Translation initiation factor eIF-2B subunit alpha OS=Homo sapiens GN=EIF2B1 PE=1 SV=1	Q14232	EIF2B1	2.4442	2.0985	2.1648	3.2328	0	0	0	0	0	0
Translation initiation factor eIF-2B subunit gamma OS=Homo sapiens GN=EIF2B3 PE=1 SV=1	Q9NR50	EIF2B3	0.56361	0.66547	3.91	1.0645	0	0	0	0	0	0
Translation initiation factor eIF-2B subunit delta OS=Homo sapiens GN=EIF2B4 PE=1 SV=2	Q9UI10	EIF2B4	5.5185	1.3309	3.3351	3.7056	0	0	1.8559	0	0	0
Eukaryotic translation initiation factor 2D OS=Homo sapiens GN=EIF2D PE=1 SV=3	P41214	EIF2D	2.0906	0.66547	0	0	1.4052	0	0	0	0	0
Eukaryotic translation initiation factor 2 subunit 1 OS=Homo sapiens GN=EIF2S1 PE=1 SV=3	P05198	EIF2S1	25.118	19.432	25.9	25.858	7.6437	10.225	5.5677	8.2662	5.6254	6.4511
Eukaryotic translation initiation factor 2 subunit 2 OS=Homo sapiens GN=EIF2S2 PE=1 SV=2	P20042	EIF2S2	29.911	21.581	28.888	32.866	0	1.4207	0	4.1331	0	0
Cluster of Eukaryotic translation initiation factor 2 subunit 3 OS=Homo sapiens GN=EIF2S3 PE=1 SV=3 (sp|P41091|IF2G_HUMAN)	P41091	EIF2S3	17.693	21.165	20.001	20.62	3.3222	0	5.2288	0	1.8147	1.3926
Eukaryotic translation initiation factor 3 subunit A OS=Homo sapiens GN=EIF3A PE=1 SV=1	Q14152	EIF3A	50.43	47.052	58.019	55.721	2.8104	2.8414	7.0848	3.4012	7.344	1.5621
Eukaryotic translation initiation factor 3 subunit B OS=Homo sapiens GN=EIF3B PE=1 SV=3	P55884	EIF3B	20.066	24.286	25.947	28.805	2.8104	3.588	9.7686	6.8024	3.4426	4.5168
Cluster of Eukaryotic translation initiation factor 3 subunit C OS=Homo sapiens GN=EIF3C PE=1 SV=1 (sp|Q99613|EIF3C_HUMAN)	Q99613	EIF3C	26.411	20.967	40.427	34.772	5.7389	4.1066	5.6378	5.4058	3.7201	0
Eukaryotic translation initiation factor 3 subunit F OS=Homo sapiens GN=EIF3F PE=1 SV=1	O00303	EIF3F	13.979	17.232	16.989	18.682	1.917	0	1.9259	0	3.8107	0
Eukaryotic translation initiation factor 3 subunit G OS=Homo sapiens GN=EIF3G PE=1 SV=2	O75821	EIF3G	8.8928	10.653	10.865	10.958	0	0	0	0	0	0
Eukaryotic translation initiation factor 3 subunit H OS=Homo sapiens GN=EIF3H PE=1 SV=1	O15372	EIF3H	17	11.18	18.951	16.272	2.4167	5.3718	5.5677	6.1996	3.8107	2.4445
Eukaryotic translation initiation factor 3 subunit K OS=Homo sapiens GN=EIF3K PE=1 SV=1	Q9UBQ5	EIF3K	0.56361	2.5855	2.1648	1.6562	0	0	0	0	0	0
Eukaryotic translation initiation factor 3 subunit L OS=Homo sapiens GN=EIF3L PE=1 SV=1	Q9Y262	EIF3L	17.955	20.732	24.564	22.917	0	0	0	0	0	0
Eukaryotic translation initiation factor 3 subunit M OS=Homo sapiens GN=EIF3M PE=1 SV=1	Q7L2H7	EIF3M	2.5688	4.2723	6.0647	8.2013	1.4052	2.8414	0	0	0	1.3926
Cluster of Eukaryotic initiation factor 4A-I OS=Homo sapiens GN=EIF4A1 PE=1 SV=1 (sp|P60842|IF4A1_HUMAN)	P60842	EIF4A1	61.42	68.679	65.121	64.738	59.394	55.894	60.479	63.75	65.398	59.5
Eukaryotic initiation factor 4A-III OS=Homo sapiens GN=EIF4A3 PE=1 SV=4	P38919	EIF4A3	4.2726	8.422	8.162	4.0716	4.7274	5.0087	6.5358	4.6739	5.1611	7.3019
Eukaryotic translation initiation factor 4B OS=Homo sapiens GN=EIF4B PE=1 SV=2	P23588	EIF4B	10.388	8.5747	11.808	11.643	0	0	1.377	0	0	1.5621
Eukaryotic translation initiation factor 4E OS=Homo sapiens GN=EIF4E PE=1 SV=2	P06730	EIF4E	5.1113	8.1146	5.4222	8.5684	3.8219	0	3.7118	6.1996	0	1.3926
Eukaryotic translation initiation factor 4 gamma 1 OS=Homo sapiens GN=EIF4G1 PE=1 SV=4	Q04637	EIF4G1	39.576	46.313	48.184	43.415	0	1.4207	0	0	0	0
Eukaryotic translation initiation factor 4 gamma 2 OS=Homo sapiens GN=EIF4G2 PE=1 SV=1	P78344	EIF4G2	12.058	17.429	16.635	23.391	0	0	0	0	0	1.5621
Eukaryotic translation initiation factor 4 gamma 3 OS=Homo sapiens GN=EIF4G3 PE=1 SV=2	O43432	EIF4G3	15.139	11.339	17.795	17.861	0	2.8414	1.377	6.1996	0	3.837
Eukaryotic translation initiation factor 4H OS=Homo sapiens GN=EIF4H PE=1 SV=5	Q15056	EIF4H	6.5732	4.6851	8.9802	8.4092	0	0	0	2.0665	0	0
Eukaryotic translation initiation factor 5 OS=Homo sapiens GN=EIF5 PE=1 SV=2	P55010	EIF5	21.057	19.323	18.173	19.911	4.8334	0	1.8559	2.0665	3.8107	0
Cluster of Eukaryotic translation initiation factor 5A-1 OS=Homo sapiens GN=EIF5A PE=1 SV=2 (sp|P63241|IF5A1_HUMAN)	P63241	EIF5A	20.689	24.767	21.292	22.264	0	6.7925	7.4237	11.605	7.5308	7.3334
Eukaryotic translation initiation factor 5B OS=Homo sapiens GN=EIF5B PE=1 SV=4	O60841	EIF5B	7.996	24.523	36.066	35.507	0	0	6.9447	6.1996	0	1.5621
Eukaryotic translation initiation factor 6 OS=Homo sapiens GN=EIF6 PE=1 SV=1	P56537	EIF6	5.0129	7.2221	8.5243	7.2247	1.4052	1.4207	2.7539	1.3346	5.348	1.3926
Zinc phosphodiesterase ELAC protein 2 OS=Homo sapiens GN=ELAC2 PE=1 SV=2	Q9BQ52	ELAC2	0	2.2491	2.3101	2.2217	0	1.4207	0	0	0	0
ELAV-like protein 1 OS=Homo sapiens GN=ELAVL1 PE=1 SV=2	Q15717	ELAVL1	8.2104	6.4461	8.0168	9.1197	0	0	0	0	0	0
Engulfment and cell motility protein 1 OS=Homo sapiens GN=ELMO1 PE=1 SV=2	Q92556	ELMO1	1.2648	1.461	1.5223	2.0756	1.4052	1.4207	2.7539	1.3346	3.2558	4.3472
Engulfment and cell motility protein 2 OS=Homo sapiens GN=ELMO2 PE=1 SV=2	Q96JJ3	ELMO2	1.4416	6.9136	6.7993	5.8073	1.4052	1.4207	2.7539	1.3346	1.6279	1.3926
Engulfment and cell motility protein 3 OS=Homo sapiens GN=ELMO3 PE=1 SV=3	Q96BJ8	ELMO3	0	1.3309	0	0.499	1.4052	1.4207	1.377	1.3346	0	0
ELMO domain-containing protein 1 OS=Homo sapiens GN=ELMOD1 PE=2 SV=3	Q8N336	ELMOD1	14.486	4.6366	2.5372	3.0736	4.7274	1.4207	1.377	1.3346	0	0
ELMO domain-containing protein 2 OS=Homo sapiens GN=ELMOD2 PE=1 SV=1	Q8IZ81	ELMOD2	1.5662	2.2017	2.885	4.2177	0	0	0	0	0	0
Transcription elongation factor B polypeptide 2 OS=Homo sapiens GN=TCEB2 PE=1 SV=1	Q15370	ELOB	5.7141	5.528	6.5823	11.117	2.8104	6.948	8.3217	2.6693	3.4426	2.7851
Transcription elongation factor B polypeptide 1 OS=Homo sapiens GN=TCEB1 PE=1 SV=1	Q15369	ELOC	3.8857	4.5334	4.7696	6.3859	0	0	0	0	0	0
Elongation of very long chain fatty acids protein 5 OS=Homo sapiens GN=ELOVL5 PE=1 SV=1	Q9NYP7	ELOVL5	1.1272	0.56227	1.15	0.57859	0	0	0	0	0	0
Elongator complex protein 1 OS=Homo sapiens GN=IKBKAP PE=1 SV=3	O95163	ELP1	1.953	1.1245	0	0.499	3.8341	0	1.9259	4.1331	0	4.6864
Elongator complex protein 3 OS=Homo sapiens GN=ELP3 PE=1 SV=2	Q9H9T3	ELP3	1.0026	0.48698	0.50744	1.5635	1.917	0	3.8519	5.3439	5.4441	3.1242
ER membrane protein complex subunit 1 OS=Homo sapiens GN=EMC1 PE=1 SV=1	Q8N766	EMC1	7.6672	12.517	16.832	10.842	0	0	0	0	0	0
ER membrane protein complex subunit 2 OS=Homo sapiens GN=EMC2 PE=1 SV=1	Q15006	EMC2	1.8805	2.0232	4.1946	2.5746	0	0	0	0	0	0
ER membrane protein complex subunit 3 OS=Homo sapiens GN=EMC3 PE=1 SV=3	Q9P0I2	EMC3	1.5662	2.0232	2.7398	3.6522	0	0	0	0	0	0
ER membrane protein complex subunit 7 OS=Homo sapiens GN=EMC7 PE=1 SV=1	Q9NPA0	EMC7	1.8284	3.0457	3.8999	3.2993	1.917	0	1.8559	0	0	1.5621
ER membrane protein complex subunit 8 OS=Homo sapiens GN=EMC8 PE=1 SV=1	O43402	EMC8	1.0026	0.48698	1.5899	2.0756	0	0	0	0	0	0
Emerin OS=Homo sapiens GN=EMD PE=1 SV=1	P50402	EMD	7.2411	5.7891	4.8371	6.2933	0	0	0	0	0	0
EMILIN-1 OS=Homo sapiens OX=9606 GN=EMILIN1 PE=1 SV=3	Q9Y6C2	EMILIN1	0	1.3309	1.6675	1.0645	108.78	142.6	100.64	91.568	85.621	101.7
Echinoderm microtubule-associated protein-like 2 OS=Homo sapiens GN=EML2 PE=1 SV=1	O95834	EML2	0	0.48698	0	1.0776	27.983	33.712	38.807	31.45	34.613	28.154
Echinoderm microtubule-associated protein-like 3 OS=Homo sapiens GN=EML3 PE=1 SV=1	Q32P44	EML3	0	0.56227	1.5899	2.8003	0	0	0	6.1996	0	0
Echinoderm microtubule-associated protein-like 4 OS=Homo sapiens GN=EML4 PE=1 SV=3	Q9HC35	EML4	6.1531	6.5019	8.0371	7.1986	0	0	3.3029	3.3392	0	0
Epithelial membrane protein 3 OS=Homo sapiens GN=EMP3 PE=1 SV=1	P54852	EMP3	2.2544	2.8114	2.8074	2.3144	0	0	1.9259	2.0046	0	0
Protein EMSY OS=Homo sapiens GN=EMSY PE=1 SV=2	Q7Z589	EMSY	0	0.56227	0	0	2.8104	4.2621	0	0	0	2.9547
Protein enabled homolog OS=Homo sapiens GN=ENAH PE=1 SV=2	Q8N8S7	ENAH	16.627	15.18	16.925	14.257	0	1.4207	3.7118	1.3346	0	0
Endonuclease domain-containing 1 protein OS=Homo sapiens GN=ENDOD1 PE=1 SV=2	O94919	ENDOD1	9.4564	12.49	13.729	14.849	0	0	0	0	0	0
Gamma-enolase OS=Homo sapiens GN=ENO2 PE=1 SV=3	P09104	ENO2	51.617	48.624	17.803	33.104	18.885	27.657	22.231	27.368	46.68	22.991
Beta-enolase OS=Homo sapiens GN=ENO3 PE=1 SV=5	P13929	ENO3	46.957	44.145	16.643	32.538	51.977	46.945	64.489	68.82	58.822	38.136
Ecto-NOX disulfide-thiol exchanger 1 OS=Homo sapiens GN=ENOX1 PE=1 SV=1	Q8TC92	ENOX1	0	0	1.7351	0.57859	0	0	0	5.4677	0	0
Ecto-NOX disulfide-thiol exchanger 2 OS=Homo sapiens GN=ENOX2 PE=1 SV=2	Q16206	ENOX2	0	0.66547	0.57498	0	5.2271	1.4207	0	2.6693	0	1.3926
Ectonucleotide pyrophosphatase/phosphodiesterase family member 1 OS=Homo sapiens GN=ENPP1 PE=1 SV=2	P22413	ENPP1	2.6934	4.067	7.2924	5.3749	0	2.1673	1.9259	6.6785	1.8147	1.5621
Ectonucleoside triphosphate diphosphohydrolase 1 OS=Homo sapiens GN=ENTPD1 PE=1 SV=1	P49961	ENTPD1	0.43898	0.97397	0	0	0	0	0	0	0	0
EGF domain-specific O-linked N-acetylglucosamine transferase OS=Homo sapiens GN=EOGT PE=1 SV=1	Q5NDL2	EOGT	3.2178	3.9164	5.0701	4.2046	0	0	0	0	0	0
Protein 4.1 OS=Homo sapiens GN=EPB41 PE=1 SV=4	P11171	EPB41	2.0906	1.461	1.5223	0.499	7.0259	3.588	14.04	10.688	10.328	17.559
Band 4.1-like protein 1 OS=Homo sapiens GN=EPB41L1 PE=1 SV=2	Q9H4G0	EPB41L1	3.7422	3.9443	5.6552	3.7056	2.8104	4.2621	4.1309	5.3385	3.2558	4.1777
Cluster of Band 4.1-like protein 2 OS=Homo sapiens GN=EPB41L2 PE=1 SV=1 (sp|O43491|E41L2_HUMAN)	O43491	EPB41L2	27.151	32.157	37.998	35.333	0	2.8414	6.0568	10.812	0	1.5621
Mammalian ependymin-related protein 1 OS=Homo sapiens GN=EPDR1 PE=1 SV=2	Q9UM22	EPDR1	1.4416	1.1245	1.15	0.499	0	0	0	0	0	0
Ectopic P granules protein 5 homolog OS=Homo sapiens GN=EPG5 PE=2 SV=2	Q9HCE0	EPG5	0.82582	0.48698	2.3202	0.499	0	0	0	0	0	1.5621
Ephrin type-A receptor 10 OS=Homo sapiens GN=EPHA10 PE=1 SV=2	Q5JZY3	EPHA10	1.5662	0.56227	0.57498	0	0	0	0	1.3346	0	0
Angiopoietin-related protein 6 OS=Homo sapiens GN=ANGPTL6 PE=1 SV=1	Q8NI99	ANGPTL6	0	0	0	0	1.4052	5.3718	3.3029	2.0046	8.8812	17.621
Ephrin type-A receptor 3 OS=Homo sapiens GN=EPHA3 PE=1 SV=2	P29320	EPHA3	0	3.0457	0	2.129	0	0	1.8559	3.4012	0	1.3926
Ephrin type-A receptor 4 OS=Homo sapiens GN=EPHA4 PE=1 SV=1	P54764	EPHA4	1.1272	3.121	0	3.2862	0	0	0	0	0	0
Ephrin type-A receptor 5 OS=Homo sapiens GN=EPHA5 PE=1 SV=3	P54756	EPHA5	0.43898	1.3309	1.0149	2.129	0	0	0	0	0	0
Epoxide hydrolase 1 OS=Homo sapiens GN=EPHX1 PE=1 SV=1	P07099	EPHX1	37.563	41.245	34.677	43.582	1.4052	0	1.377	0	0	0
Bifunctional epoxide hydrolase 2 OS=Homo sapiens GN=EPHX2 PE=1 SV=2	P34913	EPHX2	0	0	0	0	8.5615	9.3432	10.458	10.018	10.701	10.596
Epsin-1 OS=Homo sapiens GN=EPN1 PE=1 SV=2	Q9Y6I3	EPN1	1.0026	2.5102	1.5899	1.0776	0	0	0	0	0	0
Epiplakin OS=Homo sapiens GN=EPPK1 PE=1 SV=2	P58107	EPPK1	19.595	51.635	14.585	14.58	10.073	5.5273	9.2897	13.543	49.978	20.342
Epidermal growth factor receptor substrate 15-like 1 OS=Homo sapiens GN=EPS15L1 PE=1 SV=1	Q9UBC2	EPS15L1	7.6091	6.5783	15.728	11.656	1.4052	0	0	0	0	1.3926
Epidermal growth factor receptor kinase substrate 8 OS=Homo sapiens GN=EPS8 PE=1 SV=1	Q12929	EPS8	2.9686	3.0725	4.1946	7.2782	0	0	1.8559	2.0665	0	0
Epithelial-stromal interaction protein 1 OS=Homo sapiens GN=EPSTI1 PE=2 SV=2	Q96J88	EPSTI1	0.82582	4.6583	0	1.0645	0	0	0	0	0	1.5621
Cluster of Chimeric ERCC6-PGBD3 protein OS=Homo sapiens OX=9606 GN=CSB-PGBD3 PE=1 SV=1 (sp|P0DP91|ERPG3_HUMAN)	P0DP91	ERCC6	0	2.3523	1.7249	0	0	0	0	0	0	0
DNA excision repair protein ERCC-6 OS=Homo sapiens GN=ERCC6 PE=1 SV=1	Q03468	ERCC6	1.1272	1.79	2.3101	2.7076	0	0	1.8559	3.4012	0	1.5621
DNA excision repair protein ERCC-6-like 2 OS=Homo sapiens GN=ERCC6L2 PE=1 SV=2	Q5T890	ERCC6L2	0.43898	0.66547	0.57498	0	0	0	1.377	0	0	3.1242
Transcriptional regulator ERG OS=Homo sapiens GN=ERG PE=1 SV=2	P11308	ERG	0	0.48698	1.15	0.57859	0	0	0	0	0	0
Endoplasmic reticulum-Golgi intermediate compartment protein 1 OS=Homo sapiens GN=ERGIC1 PE=1 SV=1	Q969X5	ERGIC1	15.602	13.941	12.042	9.9371	0	0	0	0	0	0
Endoplasmic reticulum-Golgi intermediate compartment protein 2 OS=Homo sapiens GN=ERGIC2 PE=1 SV=2	Q96RQ1	ERGIC2	0.82582	3.4295	1.7249	2.8134	0	0	0	0	0	0
Endoplasmic reticulum-Golgi intermediate compartment protein 3 OS=Homo sapiens GN=ERGIC3 PE=1 SV=1	Q9Y282	ERGIC3	5.007	6.4751	5.1377	5.3356	0	0	0	0	0	0
Glutamate-rich protein 1 OS=Homo sapiens GN=ERICH1 PE=1 SV=1	Q86X53	ERICH1	0	0	2.3202	0	0	0	0	0	0	0
Endoplasmic reticulum lectin 1 OS=Homo sapiens GN=ERLEC1 PE=1 SV=1	Q96DZ1	ERLEC1	5.5706	4.0196	8.5504	6.4132	0	0	1.377	0	0	0
Erlin-1 OS=Homo sapiens GN=ERLIN1 PE=1 SV=1	O75477	ERLIN1	17.628	15.768	13.097	13.285	0	0	0	0	0	0
Erlin-2 OS=Homo sapiens GN=ERLIN2 PE=1 SV=1	O94905	ERLIN2	30.414	27.126	24.16	20.961	0	0	0	0	0	0
ERO1-like protein alpha OS=Homo sapiens GN=ERO1A PE=1 SV=2	Q96HE7	ERO1A	24.51	25.047	23.275	20.763	0	0	0	0	0	0
ERO1-like protein beta OS=Homo sapiens GN=ERO1B PE=1 SV=2	Q86YB8	ERO1B	1.1272	1.6868	0.57498	0.57859	0	0	0	0	0	0
Endoplasmic reticulum resident protein 29 OS=Homo sapiens GN=ERP29 PE=1 SV=4	P30040	ERP29	17.641	14.738	15.827	15.612	0	0	0	0	0	0
Endoplasmic reticulum resident protein 44 OS=Homo sapiens GN=ERP44 PE=1 SV=1	Q9BS26	ERP44	28.395	25.177	26.812	26.875	7.6437	6.7925	7.8427	6.8024	5.4386	5.2296
ESF1 homolog OS=Homo sapiens GN=ESF1 PE=1 SV=1	Q9H501	ESF1	2.2152	0.66547	1.1601	1.5635	1.4052	4.2621	1.377	4.0039	0	4.5168
Espin OS=Homo sapiens GN=ESPN PE=1 SV=1	B1AK53	ESPN	0	2.5855	1.1601	0	2.8104	10.764	7.4338	9.3478	1.6279	13.55
Extended synaptotagmin-1 OS=Homo sapiens GN=ESYT1 PE=1 SV=1	Q9BSJ8	ESYT1	40.414	41.459	41.111	45.614	2.4167	2.6859	1.8559	2.0665	0	0
Extended synaptotagmin-2 OS=Homo sapiens GN=ESYT2 PE=1 SV=1	A0FGR8	ESYT2	13.612	27.052	21.13	21.249	0	0	0	0	0	0
Eukaryotic peptide chain release factor subunit 1 OS=Homo sapiens GN=ETF1 PE=1 SV=3	P62495	ETF1	7.7193	9.5939	11.974	11.933	5.2393	3.588	11.765	13.357	5.2573	5.9094
Electron transfer flavoprotein subunit alpha, mitochondrial OS=Homo sapiens GN=ETFA PE=1 SV=1	P13804	ETFA	15	16.789	15.966	19.984	0	0	0	0	5.7161	0
Electron transfer flavoprotein subunit beta OS=Homo sapiens GN=ETFB PE=1 SV=3	P38117	ETFB	13.27	14.596	14.169	18.447	0	0	0	0	0	0
Persulfide dioxygenase ETHE1, mitochondrial OS=Homo sapiens GN=ETHE1 PE=1 SV=2	O95571	ETHE1	2.7585	2.0985	2.6723	4.8093	0	0	0	0	0	0
Ellis-van Creveld syndrome protein OS=Homo sapiens GN=EVC PE=1 SV=1	P57679	EVC	0	0.56227	0	1.1572	1.4052	2.6859	2.7539	1.3346	0	6.6221
Limbin OS=Homo sapiens GN=EVC2 PE=1 SV=1	Q86UK5	EVC2	0.43898	3.1004	1.0149	2.994	0	0	0	2.0665	0	0
Ecotropic viral integration site 5 protein homolog OS=Homo sapiens GN=EVI5 PE=1 SV=3	O60447	EVI5	0	1.1525	1.1601	2.129	0	0	0	0	0	0
EVI5-like protein OS=Homo sapiens GN=EVI5L PE=1 SV=1	Q96CN4	EVI5L	2.4774	0	1.1601	2.129	0	0	0	0	0	0
Envoplakin OS=Homo sapiens GN=EVPL PE=1 SV=3	Q92817	EVPL	1.1272	0.56227	1.7351	2.7076	1.4052	4.2621	2.7539	2.0665	1.8147	0
RNA-binding protein EWS OS=Homo sapiens GN=EWSR1 PE=1 SV=1	Q01844	EWSR1	3.6568	2.3802	4.9925	2.6411	0	0	0	0	0	0
Exonuclease 1 OS=Homo sapiens GN=EXO1 PE=1 SV=2	Q9UQ84	EXO1	1.1272	0.48698	0	0.99799	0	0	1.377	0	0	2.7851
Exocyst complex component 1 OS=Homo sapiens GN=EXOC1 PE=1 SV=4	Q9NV70	EXOC1	1.8284	2.4834	3.9877	6.4001	0	0	0	0	1.9054	0
Exocyst complex component 2 OS=Homo sapiens GN=EXOC2 PE=1 SV=1	Q96KP1	EXOC2	2.3195	3.0725	8.162	5.1492	0	0	0	0	1.6279	1.3926
Exocyst complex component 3 OS=Homo sapiens GN=EXOC3 PE=1 SV=2	O60645	EXOC3	2.6542	4.2249	5.2095	4.6371	0	0	0	0	0	0
Reverse sequence, was Exocyst complex component 3-like protein 4 OS=Homo sapiens GN=EXOC3L4 PE=1 SV=2	Q17RC7	EXOC3L4	2.6339	1.461	1.5899	0.499	0	0	0	0	0	0
Exocyst complex component 3-like protein 4 OS=Homo sapiens GN=EXOC3L4 PE=1 SV=2	Q17RC7	EXOC3L4	0	1.2277	0	0.99799	0	0	0	0	0	0
Exocyst complex component 6 OS=Homo sapiens GN=EXOC6 PE=1 SV=3	Q8TAG9	EXOC6	0.82582	0	1.1601	0.99799	0	0	0	0	0	0
Exocyst complex component 6B OS=Homo sapiens GN=EXOC6B PE=1 SV=3	Q9Y2D4	EXOC6B	1.0026	3.4295	7.8978	3.2066	0	0	0	0	0	0
Exocyst complex component 7 OS=Homo sapiens GN=EXOC7 PE=1 SV=3	Q9UPT5	EXOC7	5.007	1.8179	9.0477	6.3336	0	0	0	0	0	2.4445
Exocyst complex component 8 OS=Homo sapiens GN=EXOC8 PE=1 SV=2	Q8IYI6	EXOC8	3.919	3.9164	5.1377	5.9273	0	0	0	0	0	0
Nuclease EXOG, mitochondrial OS=Homo sapiens GN=EXOG PE=1 SV=2	Q9Y2C4	EXOG	1.0026	1.6115	2.2324	2.2348	0	0	0	0	0	0
Exostosin-1 OS=Homo sapiens GN=EXT1 PE=1 SV=2	Q16394	EXT1	0	0	0	0	36.163	39.468	58.345	50.764	24.098	30.055
Exostosin-2 OS=Homo sapiens GN=EXT2 PE=1 SV=1	Q93063	EXT2	1.6516	0	1.1601	3.1935	34.158	38.079	36.242	37.975	18.51	15.857
Exostosin-like 1 OS=Homo sapiens GN=EXTL1 PE=2 SV=2	Q92935	EXTL1	0	0	0.57498	0	2.8104	0	4.1309	0	0	2.9547
Protein eyes shut homolog OS=Homo sapiens GN=EYS PE=1 SV=5	Q5T1H1	EYS	0	0	0	0	0	0	3.7118	7.5343	0	0
Ezrin OS=Homo sapiens GN=EZR PE=1 SV=4	P15311	EZR	84.216	55.522	65.863	76.517	18.134	27.802	46.101	48.878	17.864	14.772
Coagulation factor X OS=Homo sapiens GN=F10 PE=1 SV=2	P00742	F10	0	0.56227	0	0	12.265	12.112	16.244	16.691	5.0705	17.219
Coagulation factor XIII A chain OS=Homo sapiens GN=F13A1 PE=1 SV=4	P00488	F13A1	0	0	0.57498	0	30.612	30.26	31.442	42.926	33.347	36.029
Prothrombin OS=Homo sapiens GN=F2 PE=1 SV=2	P00734	F2	0	0.48698	0	0	441.18	386.81	459.28	529.85	289.19	397.13
Coagulation factor V OS=Homo sapiens GN=F5 PE=1 SV=4	P12259	F5	3.3554	2.5102	1.0149	1.6562	184.25	172.12	215.65	229.07	140.12	165.08
Coagulation factor IX OS=Homo sapiens GN=F9 PE=1 SV=2	P00740	F9	0	0.56227	0	0	8.5615	7.1759	17.612	13.362	16.839	10.086
Cluster of Fatty acid-binding protein, epidermal OS=Homo sapiens GN=FABP5 PE=1 SV=3 (sp|Q01469|FABP5_HUMAN)	Q01469	FABP5	1.1272	1.0493	2.1648	1.5635	2.4167	2.6859	1.8559	4.0712	1.9054	0
FAS-associated factor 1 OS=Homo sapiens GN=FAF1 PE=1 SV=2	Q9UNN5	FAF1	2.4774	2.6619	2.2425	3.1935	0	4.1066	1.377	1.3346	0	1.5621
FAS-associated factor 2 OS=Homo sapiens GN=FAF2 PE=1 SV=2	Q96CS3	FAF2	3.2178	5.1163	5.1174	2.2348	0	0	0	0	0	0
Fumarylacetoacetase OS=Homo sapiens GN=FAH PE=1 SV=2	P16930	FAH	0	0	2.1648	1.0776	1.4052	5.0087	4.6799	1.3346	1.6279	1.3926
Protein FAM102B OS=Homo sapiens GN=FAM102B PE=1 SV=2	Q5T8I3	FAM102B	1.3894	0.56227	3.4803	1.6431	0	0	0	0	0	0
Protein FAM114A2 OS=Homo sapiens GN=FAM114A2 PE=1 SV=4	Q9NRY5	FAM114A2	1.6516	0.66547	2.2425	3.2066	0	0	0	0	0	0
Constitutive coactivator of PPAR-gamma-like protein 1 OS=Homo sapiens GN=FAM120A PE=1 SV=2	Q9NZB2	FAM120A	16.547	16.022	15.827	11.668	0	0	0	0	0	0
Constitutive coactivator of PPAR-gamma-like protein 2 OS=Homo sapiens GN=FAM120C PE=2 SV=3	Q9NX05	FAM120C	1.5662	0.97397	1.0824	0.57859	0	0	0	0	0	1.3926
Protein FAM135A OS=Homo sapiens GN=FAM135A PE=1 SV=2	Q9P2D6	FAM135A	0	0	0	2.0625	0	0	0	0	0	0
Protein FAM160B1 OS=Homo sapiens GN=FAM160B1 PE=1 SV=1	Q5W0V3	FAM160B1	5.1317	4.3766	5.0701	6.9787	0	0	0	0	0	0
Protein FAM161A OS=Homo sapiens GN=FAM161A PE=1 SV=2	Q3B820	FAM161A	0	1.8932	0	0	0	0	0	0	0	0
Protein FAM162A OS=Homo sapiens GN=FAM162A PE=1 SV=2	Q96A26	FAM162A	0	1.461	0.50744	0.499	0	0	0	0	0	0
Protein FAM177A1 OS=Homo sapiens GN=FAM177A1 PE=1 SV=1	Q8N128	FAM177A1	0	1.2277	0.57498	0.99799	0	0	1.9259	2.0046	0	0
Reverse sequence, was Protein FAM184A OS=Homo sapiens GN=FAM184A PE=2 SV=3	Q8NB25	FAM184A	0	0	0	0	4.8334	0	0	0	0	1.3926
Protein FAM184A OS=Homo sapiens GN=FAM184A PE=2 SV=3	Q8NB25	FAM184A	0	1.7147	0.50744	1.5766	0	0	0	0	0	0
Protein FAM186A OS=Homo sapiens GN=FAM186A PE=2 SV=3	A6NE01	FAM186A	2.2152	0	3.4701	3.7721	0	1.4207	1.8559	0	0	1.3926
Protein FAM186B OS=Homo sapiens GN=FAM186B PE=2 SV=2	Q8IYM0	FAM186B	0.82582	1.1245	0.50744	2.7207	2.8104	1.4207	2.7539	0	0	2.7851
Protein FAM205CP OS=Homo sapiens GN=FAM205CP PE=4 SV=2	A6NFA0	FAM205C	0	0	0	1.1572	0	0	0	0	0	0
Glycosaminoglycan xylosylkinase OS=Homo sapiens GN=FAM20B PE=1 SV=1	O75063	FAM20B	0	0.97397	0.50744	0.99799	0	0	0	0	0	0
Protein ITFG3 OS=Homo sapiens GN=ITFG3 PE=1 SV=1	Q9H0X4	FAM234A	3.3033	3.7111	2.8952	2.628	2.4167	6.7925	3.7118	4.1331	1.9054	2.4445
Protein FAM3C OS=Homo sapiens GN=FAM3C PE=1 SV=1	Q92520	FAM3C	10.361	12.948	10.452	13.722	0	0	0	0	3.8107	0
Protein FAM53A OS=Homo sapiens GN=FAM53A PE=2 SV=1	Q6NSI3	FAM53A	1.6516	0	1.1601	1.0645	0	0	1.377	0	0	0
Protein FAM81B OS=Homo sapiens GN=FAM81B PE=1 SV=3	Q96LP2	FAM81B	1.0026	0	0.50744	1.5766	0	0	0	0	0	0
Protein FAM98A OS=Homo sapiens GN=FAM98A PE=1 SV=1	Q8NCA5	FAM98A	6.1864	5.9397	9.8397	5.1361	0	0	1.8559	2.0665	0	0
Protein FAM98B OS=Homo sapiens GN=FAM98B PE=1 SV=1	Q52LJ0	FAM98B	3.2178	3.0457	2.8276	3.6925	0	0	0	0	0	0
Fanconi-associated nuclease 1 OS=Homo sapiens GN=FAN1 PE=1 SV=4	Q9Y2M0	FAN1	0.82582	1.3309	1.1601	1.0645	0	1.4207	1.8559	8.2662	0	0
Fanconi anemia group D2 protein OS=Homo sapiens GN=FANCD2 PE=1 SV=2	Q9BXW9	FANCD2	0	0	0	1.1572	0	0	0	0	0	0
Aminopeptidase N OS=Homo sapiens GN=ANPEP PE=1 SV=4	P15144	ANPEP	132.3	126.51	98.183	116.22	47.304	43.689	84.467	83.627	36.785	24.041
FERM, RhoGEF and pleckstrin domain-containing protein 1 OS=Homo sapiens GN=FARP1 PE=1 SV=1	Q9Y4F1	FARP1	14.168	12.338	17.707	13.704	0	0	7.0147	3.4012	0	1.3926
FERM, RhoGEF and pleckstrin domain-containing protein 2 OS=Homo sapiens GN=FARP2 PE=1 SV=3	O94887	FARP2	1.2648	1.5362	1.0824	2.5615	1.4052	0	0	0	0	0
Phenylalanine--tRNA ligase beta subunit OS=Homo sapiens GN=FARSB PE=1 SV=3	Q9NSD9	FARSB	11.036	14.71	15.952	16.376	0	1.4207	0	0	0	0
Fatty acid synthase OS=Homo sapiens GN=FASN PE=1 SV=3	P49327	FASN	17.274	19.525	32.638	27.546	35.127	38.721	39.495	40.803	50.758	47.953
FAST kinase domain-containing protein 3 OS=Homo sapiens GN=FASTKD3 PE=1 SV=2	Q14CZ7	FASTKD3	0	1.6868	0	0	0	0	0	0	0	0
Protocadherin Fat 1 OS=Homo sapiens GN=FAT1 PE=1 SV=2	Q14517	FAT1	8.277	7.4491	6.3079	10.83	25.254	22.337	16.713	25.081	12.601	22.617
Protocadherin Fat 2 OS=Homo sapiens GN=FAT2 PE=1 SV=2	Q9NYQ8	FAT2	0.82582	0.66547	0.57498	0.99799	0	0	5.5078	5.4677	0	4.5168
Protocadherin Fat 3 OS=Homo sapiens GN=FAT3 PE=2 SV=2	Q8TDW7	FAT3	0	0	1.1601	0	2.8104	1.4207	1.8559	2.6693	0	1.3926
Protocadherin Fat 4 OS=Homo sapiens GN=FAT4 PE=1 SV=2	Q6V0I7	FAT4	1.0026	3.0178	0	0.57859	10.572	6.7925	10.178	10.204	1.9054	3.1242
Fas-binding factor 1 OS=Homo sapiens GN=FBF1 PE=1 SV=2	Q8TES7	FBF1	0	3.251	1.1601	2.2217	1.4052	0	0	2.0665	0	0
rRNA 2'-O-methyltransferase fibrillarin OS=Homo sapiens GN=FBL PE=1 SV=2	P22087	FBL	2.2674	4.0465	2.8175	4.7832	0	0	1.8559	2.0665	0	0
Filamin-binding LIM protein 1 OS=Homo sapiens GN=FBLIM1 PE=1 SV=2	Q8WUP2	FBLIM1	5.7663	3.0725	4.9722	3.7187	4.2155	2.8414	0	1.3346	0	4.1777
Fibulin-1 OS=Homo sapiens GN=FBLN1 PE=1 SV=4	P23142	FBLN1	31.219	30.798	26.63	22.746	1112.3	1064.2	514.25	366.32	961.31	1059.5
Fibulin-5 OS=Homo sapiens GN=FBLN5 PE=1 SV=1	Q9UBX5	FBLN5	1.6516	0	1.1601	2.129	32.217	32.251	5.0888	4.1331	19.945	21.969
Fibulin-7 OS=Homo sapiens GN=FBLN7 PE=2 SV=1	Q53RD9	FBLN7	0.56361	0	0	0	0	0	0	0	3.4426	6.0789
Fibrillin-1 OS=Homo sapiens GN=FBN1 PE=1 SV=3	P35555	FBN1	34.963	29.411	34.098	32.786	365.05	465.16	120.86	121.77	316.62	256.69
Fibrillin-2 OS=Homo sapiens GN=FBN2 PE=1 SV=3	P35556	FBN2	1.6908	0.66547	0	0	35.445	34.802	15.057	10.147	33.475	38.505
Fructose-1,6-bisphosphatase 1 OS=Homo sapiens GN=FBP1 PE=1 SV=5	P09467	FBP1	0	0	0	0.57859	2.8104	7.6946	7.3637	4.7358	3.2558	5.5702
Fructose-1,6-bisphosphatase isozyme 2 OS=Homo sapiens GN=FBP2 PE=1 SV=2	O00757	FBP2	0	0.56227	0	0.57859	0	5.0087	2.7539	1.3346	0	1.3926
F-box/LRR-repeat protein 17 OS=Homo sapiens GN=FBXL17 PE=2 SV=3	Q9UF56	FBXL17	0	0	0	1.0645	1.4052	1.4207	1.377	1.3346	0	9.0336
F-box/LRR-repeat protein 2 OS=Homo sapiens GN=FBXL2 PE=1 SV=3	Q9UKC9	FBXL2	0.82582	0	2.8276	1.0645	0	0	0	0	0	0
F-box/LRR-repeat protein 20 OS=Homo sapiens GN=FBXL20 PE=1 SV=2	Q96IG2	FBXL20	1.6516	1.3309	3.4803	2.129	0	0	0	0	0	0
F-box only protein 11 OS=Homo sapiens GN=FBXO11 PE=1 SV=3	Q86XK2	FBXO11	0	0	0	0	4.7274	3.588	3.3029	3.3392	1.6279	4.3472
F-box only protein 22 OS=Homo sapiens GN=FBXO22 PE=1 SV=1	Q8NEZ5	FBXO22	1.6516	0	0	0	0	0	0	0	0	0
F-box only protein 3 OS=Homo sapiens GN=FBXO3 PE=1 SV=3	Q9UK99	FBXO3	2.9164	0.66547	0	2.129	0	0	0	1.3346	0	0
F-box only protein 41 OS=Homo sapiens GN=FBXO41 PE=2 SV=5	Q8TF61	FBXO41	2.0906	0	1.7351	1.1572	0	1.4207	0	0	0	0
F-BAR domain only protein 1 OS=Homo sapiens GN=FCHO1 PE=1 SV=2	O14526	FCHO1	0	0.56227	0	0.99799	0	0	0	0	0	2.7851
F-BAR domain only protein 2 OS=Homo sapiens GN=FCHO2 PE=1 SV=2	Q0JRZ9	FCHO2	0.82582	1.3309	1.1601	4.757	0	0	0	0	0	0
F-BAR and double SH3 domains protein 1 OS=Homo sapiens GN=FCHSD1 PE=1 SV=1	Q86WN1	FCHSD1	3.8669	3.121	6.3079	4.8366	0	0	1.377	1.3346	0	4.6864
L-fucose kinase OS=Homo sapiens GN=FUK PE=2 SV=2	Q8N0W3	FCSK	0	0	0	0	5.2393	1.4207	8.4617	8.745	6.8852	3.1242
Farnesyl pyrophosphate synthase OS=Homo sapiens GN=FDPS PE=1 SV=4	P14324	FDPS	1.0026	3.0457	2.1648	3.2197	0	0	0	0	0	0
NADPH:adrenodoxin oxidoreductase, mitochondrial OS=Homo sapiens GN=FDXR PE=1 SV=3	P22570	FDXR	1.8284	0.66547	3.91	2.1421	0	0	0	0	0	0
Ferrochelatase, mitochondrial OS=Homo sapiens GN=FECH PE=1 SV=2	P22830	FECH	0	0	1.0824	4.1512	0	0	0	0	0	0
Flap endonuclease 1 OS=Homo sapiens GN=FEN1 PE=1 SV=1	P39748	FEN1	1.2648	0.66547	3.2574	2.1421	8.5615	5.0087	3.3029	6.6785	6.8852	7.3019
Fer-1-like protein 6 OS=Homo sapiens GN=FER1L6 PE=2 SV=2	Q2WGJ9	FER1L6	1.6516	0	0	1.0645	7.2501	10.899	0	1.3346	3.8107	7.8436
Fermitin family homolog 3 OS=Homo sapiens GN=FERMT3 PE=1 SV=1	Q86UX7	FERMT3	0	0	0	0	131.18	137.55	182.11	177.85	111.7	101.19
Fibrinogen alpha chain OS=Homo sapiens GN=FGA PE=1 SV=2	P02671	FGA	0	0	0	1.1572	2.8104	4.2621	6.5358	1.3346	0	15.488
Fibrinogen beta chain OS=Homo sapiens GN=FGB PE=1 SV=2	P02675	FGB	0	0	0	0	79.809	87.917	82.89	110.64	96.354	97.048
FYVE, RhoGEF and PH domain-containing protein 4 OS=Homo sapiens GN=FGD4 PE=1 SV=2	Q96M96	FGD4	0	0.66547	1.0149	2.7076	0	0	0	0	0	0
FYVE, RhoGEF and PH domain-containing protein 6 OS=Homo sapiens GN=FGD6 PE=1 SV=2	Q6ZV73	FGD6	0.43898	1.9964	1.0824	2.129	0	1.4207	11.135	12.399	0	1.3926
Fibroblast growth factor 2 OS=Homo sapiens GN=FGF2 PE=1 SV=3	P09038	FGF2	1.8284	1.6394	2.2425	1.0776	0	0	0	0	1.6279	0
Fibrinogen gamma chain OS=Homo sapiens GN=FGG PE=1 SV=3	P02679	FGG	0	0	0	0	34.24	28.28	34.515	38.285	38.444	35.923
Fumarate hydratase, mitochondrial OS=Homo sapiens GN=FH PE=1 SV=3	P07954	FH	17.09	14.08	19.934	23.954	0	0	0	0	0	0
Forkhead-associated domain-containing protein 1 OS=Homo sapiens GN=FHAD1 PE=2 SV=2	B1AJZ9	FHAD1	2.1428	0.48698	0.57498	2.628	11.372	8.5966	7.9127	4.7358	14.144	21.022
Four and a half LIM domains protein 1 OS=Homo sapiens GN=FHL1 PE=1 SV=4	Q13642	FHL1	24.908	24.023	24.726	25.761	6.6444	8.5966	10.188	8.6778	3.4426	4.5168
Four and a half LIM domains protein 2 OS=Homo sapiens GN=FHL2 PE=1 SV=3	Q14192	FHL2	47.603	49.759	55.063	49.332	2.4167	0	5.5677	7.5343	1.9054	2.4445
Four and a half LIM domains protein 3 OS=Homo sapiens GN=FHL3 PE=1 SV=4	Q13643	FHL3	1.4416	3.4842	3.2473	4.7298	0	0	0	0	0	0
FH1/FH2 domain-containing protein 1 OS=Homo sapiens GN=FHOD1 PE=1 SV=3	Q9Y613	FHOD1	0	2.0985	3.8324	4.2973	11.99	4.8532	11.416	8.1423	5.5348	5.5687
Filamin A-interacting protein 1-like OS=Homo sapiens GN=FILIP1L PE=1 SV=2	Q4L180	FILIP1L	0.56361	1.8179	1.1601	2.1421	0	0	3.7118	10.333	1.9054	0
Mitochondrial fission 1 protein OS=Homo sapiens GN=FIS1 PE=1 SV=2	Q9Y3D6	FIS1	1.5662	2.2491	3.9573	2.8134	0	0	0	0	0	0
Peptidyl-prolyl cis-trans isomerase FKBP10 OS=Homo sapiens GN=FKBP10 PE=1 SV=1	Q96AY3	FKBP10	133.74	117.16	107.62	91.241	0	0	0	0	11.432	0
Peptidyl-prolyl cis-trans isomerase FKBP11 OS=Homo sapiens GN=FKBP11 PE=1 SV=1	Q9NYL4	FKBP11	6.1402	10.267	7.5094	7.4635	0	0	0	0	0	0
Peptidyl-prolyl cis-trans isomerase FKBP14 OS=Homo sapiens GN=FKBP14 PE=1 SV=1	Q9NWM8	FKBP14	1.4416	3.6348	2.6723	3.2328	0	1.4207	0	0	0	0
Peptidyl-prolyl cis-trans isomerase FKBP1A OS=Homo sapiens GN=FKBP1A PE=1 SV=2	P62942	FKBP1A	1.4416	2.0985	4.1946	2.994	1.4052	0	1.377	0	0	1.3926
Peptidyl-prolyl cis-trans isomerase FKBP2 OS=Homo sapiens GN=FKBP2 PE=1 SV=2	P26885	FKBP2	4.9534	2.9219	3.6973	4.0716	0	0	0	0	0	0
Peptidyl-prolyl cis-trans isomerase FKBP3 OS=Homo sapiens GN=FKBP3 PE=1 SV=1	Q00688	FKBP3	6.4357	11.139	9.8397	10.577	0	1.4207	0	0	0	1.3926
Peptidyl-prolyl cis-trans isomerase FKBP4 OS=Homo sapiens GN=FKBP4 PE=1 SV=3	Q02790	FKBP4	10.965	8.2941	14.713	12.708	39.479	47.329	41.529	37.677	31.751	34.871
Peptidyl-prolyl cis-trans isomerase FKBP5 OS=Homo sapiens GN=FKBP5 PE=1 SV=2	Q13451	FKBP5	2.4774	1.9964	2.8276	1.0645	0	0	0	0	0	0
Peptidyl-prolyl cis-trans isomerase FKBP7 OS=Homo sapiens GN=FKBP7 PE=1 SV=1	Q9Y680	FKBP7	6.9715	11.015	6.7318	5.5686	0	0	0	0	0	0
Filaggrin OS=Homo sapiens GN=FLG PE=1 SV=3	P20930	FLG	20.789	7.0385	12.538	12.654	2.4167	0	0	3.3392	1.8147	1.3926
Protein flightless-1 homolog OS=Homo sapiens GN=FLII PE=1 SV=2	Q13045	FLII	6.9138	7.9071	7.1472	11.341	1.4052	3.588	3.3029	4.6739	0	7.4715
N-alpha-acetyltransferase 15, NatA auxiliary subunit OS=Homo sapiens GN=NAA15 PE=1 SV=1	Q9BXJ9	NAA15	8.2641	6.8868	12.958	9.0543	0	1.4207	1.9259	5.4058	1.6279	2.9547
Filamin-B OS=Homo sapiens GN=FLNB PE=1 SV=2	O75369	FLNB	298.25	273.64	239.59	272.2	45.2	50.367	38.867	43.669	80.593	72.74
Filamin-C OS=Homo sapiens GN=FLNC PE=1 SV=3	Q14315	FLNC	234.18	260.57	255.88	263.38	75.106	72.31	53.096	54.609	75.805	86.491
[truncated: 2,878 more rows]
