# Supplementary material for: Cargo Analysis and MRI‐Based Therapeutic Assessment of Iron Oxide Labelled Extracellular Vesicles of Hypoxia Human Stem Cells in Ischemic Stroke
Source: J Extracell Biol. 2025 Jul 17;4(7):e70063. doi: 10.1002/jex2.70063 (PMC12269532; doi:10.1002/jex2.70063)
Supplement: Supplementary file 3 — Supplemental Data files (excel) S3. Correlation of mRNA with the cell protein (RNA‐Protein). [file JEX2-4-e70063-s002.xlsx]

## Sheet: Sheet1
Symbols	logFC	Fold Change	Gene ID	Fold Change
AAAS	-0.75069	0.594319
ABCB8	-1.5849	0.333348
ABHD17A	-2.8589	0.137843
ADAM12	0.82388	1.77016
ADAMTS7	-1.5227	0.348034
ADSL	-0.44831	0.732901
AIP	-0.93461	0.523184
ALDH1L2	1.1814	2.26797
ANXA11	-0.6658	0.630339
ANXA4	0.70177	1.6265
AP1M1	-1.0671	0.477277
AP1S1	-1.1539	0.449409
AP2S1	-1.1441	0.452472
APEH	-1.506	0.352086
APP	0.79641	1.73677
ARF3	-1.0308	0.489439
ARF5	-0.99716	0.500985
ARPC1B	-1.201	0.434974
ARSA	-1.5715	0.336458
ASMTL	-1.4196	0.373816
ASS1	-1.2613	0.417168
B3GNT9	-1.1501	0.450594
BCAT2	-1.2299	0.426347
C11orf68	-2.086	0.235533
CAPN1	-1.613	0.326918
CAPS	-1.5749	0.335666
CAVIN1	-1.1058	0.464645
CD248	-1.6671	0.314886
CKB	-1.9802	0.253455
CLIP2	-1.179	0.441658
COL3A1	1.0888	2.12697
CRAT	-1.3011	0.405817
CRLF3	0.77178	1.70738
CRYZ	0.82723	1.77428
CSRP1	-0.65885	0.633383
CTHRC1	1.1086	2.15636
DAGLB	-0.89109	0.539207
DDB1	-0.74821	0.595342
DGKQ	-1.4956	0.354633
DHX16	-0.94218	0.520446
DNAJC3	0.85355	1.80694
DNHD1	1.189	2.27995
ECH1	-0.94404	0.519775
EIF3I	-0.45791	0.72804
FARSA	-1.2709	0.414401
FAS	0.73564	1.66514
FKBP8	-1.7122	0.305194
FLOT2	-1.2422	0.422728
G6PD	-1.8921	0.269415
GANAB	-0.89635	0.537244
GCDH	-0.98997	0.503488
GIPC1	-2.0277	0.245246
GIT1	-1.1731	0.443467
GOPC	0.74666	1.6779
GPS1	-1.2891	0.409206
GPX4	-0.74805	0.595408
GSDMD	-2.3601	0.194778
HECTD3	-0.6389	0.642202
HMGA1	-1.4535	0.365135
HSP90B1	1.4177	2.67159	RRBP1	1.2
HSPA5	1.2697	2.41111
IDH3G	-0.73007	0.602875
IGSF8	-1.2927	0.408186
IMPDH2	-0.38014	0.768363
ISOC2	-2.4268	0.185978
KLC2	-0.98138	0.506495
LDHA	1.207	2.30857
LDHAL6A	2.3038	4.93757	EHHADH	0.7
LETM1	-0.89876	0.536348
LGALS1	-1.0275	0.490559
LOX	1.2683	2.40878
LOXL1	-0.62396	0.648887
LOXL4	1.0647	2.09173
LTBP4	-1.4867	0.356828
LUC7L	0.92728	1.90169
MAD1L1	-0.99995	0.500017
MAGED2	-0.93487	0.52309
MAP2K2	-1.9071	0.266628
MBOAT7	-1.3148	0.401981
MGARP	1.711	3.27388	GRHPR	0.6
MOCS1	-1.0546	0.481431
MPST	-1.7842	0.290337
MSRA	-1.3383	0.395486
MVP	-1.734	0.300617
NAGLU	-2.1949	0.218408
NAXE	-1.2277	0.426998
NCDN	-1.696	0.308641
NCLN	-2.0859	0.235549
NEB	1.4506	2.73322	RPN2	1.5
NIT2	-0.53013	0.692492
NME3	-2.4455	0.183582
NPLOC4	-1.1889	0.438637
NRBP1	-0.6115	0.654516
OGDH	-0.98161	0.506414
ORMDL2	-0.5245	0.6952
P4HA1	2.7142	6.56229	LAP3	0.5
PACSIN3	-1.1547	0.44916
PAFAH1B3	-1.56	0.339151
PANK4	-0.50917	0.702627
PDCD6IP	0.60805	1.5242
PDIA3	1.047	2.06623
PDIA6	0.72522	1.65315
PDXK	-0.6965	0.617067
PFN1	-0.82943	0.562752
PGD	-1.3206	0.400368
PGK1	1.1105	2.1592
PGP	-0.83253	0.561544
PHLDA3	-1.9269	0.262994
PLXDC2	1.7406	3.34174	ABCB8	0.2
PMPCA	-0.70284	0.614362
PMVK	-1.2614	0.417139
PPIF	-1.4888	0.356309
PPP1R12C	-1.3937	0.380587
PRDX2	-0.87795	0.54414
PRKAA2	1.8002	3.48269	PAIP1	0.5
PSAT1	1.8033	3.49018	PPP1R12C	0.4
PSMB6	-1.0558	0.48103
PSMB8	-2.3523	0.195834
PSMC1	-0.4486	0.732754
PSMD2	-1.0965	0.46765
PTPA	-2.0138	0.24762
PTPN23	-1.1063	0.464484
RAB3GAP2	0.63787	1.55603
RANGAP1	-1.4392	0.368772
RBM26	0.71817	1.64509
RLF	1.1821	2.26907
RPL18	-1.1253	0.458407
RPS3	-0.95448	0.516028
RRP12	-1.1657	0.445748
RUVBL2	-1.5085	0.351476
SCAMP4	-1.5978	0.33038
SEC31A	0.63028	1.54787
SH3GL1	-1.5954	0.33093
SLC25A1	-1.4412	0.368261
SLC25A6	-1.0494	0.483169
SLC2A1	1.0625	2.08855
SNX17	-1.5934	0.33139
SORBS3	-2.0675	0.238573
SUPT20H	0.67315	1.59455
TBC1D2	-1.3781	0.384725
TET2	0.68578	1.60857
TK2	-0.59835	0.660509
TMEM214	-0.80611	0.571922
TOM1L2	-0.6518	0.636486
TOR4A	-2.0358	0.243873
TSPYL2	0.62103	1.53797
TUBB6	-0.56206	0.677334
TXNRD1	-1.033	0.488693
UACA	1.1407	2.20488
UBE2Z	-0.87436	0.545496
UBE3A	0.7433	1.674
USP5	-1.6035	0.329078
USPL1	0.71919	1.64626
VAC14	-0.58032	0.668815
VAT1	-1.5526	0.340895
VMP1	1.2799	2.42822
VPS33B	-0.94847	0.518182
YIPF5	0.80726	1.74988
YKT6	-1.0305	0.48954
A1BG	-3.1055	0.116185
A4GALT	-1.8883	0.270125
AAMDC	-1.2272	0.427146
AAMP	-1.7884	0.289493
AAR2	-0.88667	0.540861
AASS	1.0583	2.08248
ABALON	-3.1464	0.112938
ABCA1	1.5022	2.83274	THBS1	1.8
ABCA2	-0.90236	0.535011
ABCA4	1.5842	2.99841	PLCL1	INF
ABCA5	1.1864	2.27584
ABCA7	-1.3218	0.400036
ABCA9	1.5055	2.83923	HSP90B1	1.8
ABCB9	-1.0735	0.475165
ABCC1	-0.70345	0.614102
ABCC10	-1.3119	0.40279
ABCC3	-1.4752	0.359684
ABCC5	1.0812	2.1158
ABCD1	-1.971	0.255076
ABCF3	-0.61572	0.652604
ABHD11	-1.2676	0.41535
ABHD11-AS1	-3.4016	0.0946273
ABHD12	-0.62806	0.647046
ABHD14B	-0.62136	0.650058
ABHD16A	-1.1048	0.464967
ABHD16B	-1.9508	0.258673
ABHD4	-0.97459	0.508884
ABHD6	0.73066	1.6594
ABHD8	-1.8429	0.278761
ABL1	-0.63553	0.643704
ABLIM3	0.9007	1.86697
ABR	-0.58407	0.667079
ABTB1	-1.3291	0.398016
ACAA1	-1.2526	0.419691
ACADS	-3.7828	0.0726547
ACAN	-2.4061	0.188665
ACAP3	-1.5119	0.350649
ACAT2	-0.94144	0.520713
ACBD4	-1.2233	0.428302
ACD	-1.714	0.304814
ACKR4	1.8312	3.55833	SH3GL1	0.6
ACO2	-0.79623	0.575852
ACOT1	-2.7641	0.147205
ACOT13	0.66002	1.5801
ACOT2	-1.6634	0.315694
ACOT8	-0.76364	0.589008
ACSF3	-1.3072	0.404104
ACSL5	-1.5139	0.350163
ACSM5	-3.2224	0.107142
ACSS2	-0.81239	0.569438
ACTA2-AS1	2.0847	4.24187	ALDH1L2	0.6
ACTL10	-2.6482	0.159519
ACTN4	-1.2183	0.429789
ACTR1A	-0.74098	0.598333
ACTR1B	-1.187	0.439215
ACVR2A	1.3036	2.46844
ACY1	-3.3039	0.101257
ACYP2	0.84789	1.79987
ADAM15	-2.4088	0.188312
ADAM17	0.73798	1.66784
ADAM20P1	1.7695	3.40936	PTPN23	0.5
ADAM23	1.2944	2.45275
ADAM33	1.9569	3.88227	DAGLB	0.4
ADAMTS12	1.4892	2.80733	CKAP4	1.7
ADAMTS5	-1.0056	0.498063
ADAMTS9	-1.1756	0.4427
ADAT2	0.90087	1.86719
ADAT3	-2.6525	0.159044
ADCK2	-1.9332	0.261848
ADCK5	-1.589	0.332402
ADCY10P1	2.7558	6.75427	ITGA3	0.7
ADCY3	-1.2178	0.429938
ADCY6	-0.80853	0.570963
ADGRG1	-0.95627	0.515388
ADGRG2	1.8449	3.59228	FCRL3	0
ADGRL1	-1.1957	0.436575
ADHFE1	1.089	2.12727
ADIRF	-1.4075	0.376964
ADORA1	-2.2955	0.203697
ADORA2B	0.72209	1.64957
ADRA2C	-2.5296	0.173187
ADRM1	-1.392	0.381036
AFG3L1P	1.6565	3.15251	DERA	0.3
AGAP11	1.3874	2.61607
AGAP2-AS1	-1.7572	0.295822
AGAP3	-1.0957	0.467909
AGAP5	2.012	4.03341	ZC3H18	0.4
AGBL5	-0.82454	0.564662
AGFG2	-1.7473	0.297859
AGO3	0.68852	1.61163
AGPAT1	-1.1029	0.46558
AGPAT2	-1.5853	0.333255
AGRN	-1.6594	0.316571
AGTRAP	-3.1487	0.112758
AHCY	-1.1871	0.439185
AHRR	-1.0292	0.489982
AHSA2P	1.7603	3.38769	ARMT1	0.06
AIFM2	-1.94	0.260616
AIG1	0.50331	1.41746
AJM1	-2.4174	0.187193
AK4	2.2654	4.80788	CBX3	0.7
AKAP8	-0.37761	0.769712
AKR1B1	-1.0452	0.484578
AKR1C1	-1.9194	0.264364
AKR1C2	-1.3064	0.404329
AKR7A2	-1.1323	0.456188
AKT1	-0.98796	0.50419
AKT1S1	-1.5984	0.330243
AKT2	-1.6114	0.327281
ALDH16A1	-3.4295	0.0928149
ALDH3B1	-2.3017	0.202824
ALDH4A1	-2.0182	0.246866
ALDH6A1	1.039	2.0548
ALDOC	0.96758	1.95556
ALG1	-0.90684	0.533352
ALG13	0.8483	1.80038
ALG3	-1.0984	0.467034
ALG6	0.74451	1.67541
ALKBH2	-0.70343	0.61411
ALKBH4	-1.457	0.36425
ALKBH6	-1.1824	0.440618
ALKBH7	-3.322	0.099995
ALPK3	1.8784	3.67667	EXOC4	0.8
ALS2CL	-0.90992	0.532215
ALX3	-1.8172	0.283771
ALX4	-1.926	0.263158
ALYREF	-0.50212	0.706068
AMACR	-2.1203	0.229999
AMBRA1	-1.3055	0.404581
AMDHD2	-2.6164	0.163074
AMFR	-0.7088	0.611829
AMY2B	2.1302	4.37778	ETFDH	0.3
AMZ2	0.53913	1.4531
AMZ2P1	1.3889	2.61879
ANAPC11	-1.042	0.485654
ANAPC2	-1.9045	0.267109
ANGPTL5	-2.0404	0.243096
ANK1	-1.4744	0.359883
ANKAR	1.3911	2.62279
ANKDD1B	2.9583	7.77208	QDPR	0
ANKHD1	1.0815	2.11624
ANKMY2	0.63547	1.55344
ANKRA2	0.45983	1.37538
ANKRD10	0.76394	1.69812
ANKRD27	0.65482	1.57442
ANKRD35	-1.1702	0.44436
ANKRD36	1.3323	2.51804
ANKRD36B	1.0796	2.11345
ANKRD36C	1.0893	2.12771
ANKRD39	-0.81286	0.569252
ANKRD49	0.81998	1.76538
ANKRD52	-0.78886	0.578801
ANKRD61	2.431	5.39267	SLC12A2	0
ANKRD65	-1.6078	0.328098
ANKRD9	-1.9888	0.251948
ANKS3	-1.1036	0.465354
ANKZF1	0.82131	1.76701
ANO8	-1.6777	0.312581
ANOS1	1.7941	3.46799	XRN2	0.3
ANTXR2	0.90674	1.8748
ANXA6	-0.54695	0.684466
AP1B1	-1.0573	0.480531
AP2A1	-1.6634	0.315694
AP3M2	0.92556	1.89942
AP3S1	0.77229	1.70798
AP3S2	-2.2449	0.210969
AP4B1-AS1	2.0779	4.22192	HERC4	0.2
AP4M1	-1.6404	0.320768
AP5B1	-1.3475	0.392972
AP5S1	-1.398	0.379455
AP5Z1	-1.8075	0.285686
APBA3	-1.3136	0.402316
APBB1	-0.78196	0.581576
APC2	-1.4333	0.370283
APEX2	-0.80281	0.573232
APH1A	-1.6629	0.315804
APOBEC3B	-1.3767	0.385099
APOE	-1.8656	0.274409
APOL4	-1.862	0.275095
APOLD1	-0.81467	0.568539
APRT	-1.8167	0.28387
AQP1	2.0227	4.06344	LDHAL6A	0.7
ARAF	-0.96443	0.512481
ARAP1	-1.1905	0.438151
ARAP3	-0.65543	0.634886
ARFGAP1	-1.2513	0.42007
ARFGAP2	-1.287	0.409802
ARFRP1	-0.99177	0.50286
ARGLU1	0.71281	1.63899
ARHGAP1	-0.86105	0.550552
ARHGAP22	0.85168	1.8046
ARHGAP27P1-BPTFP1-KPNA2P3	2.1932	4.57319	ITIH4	0
ARHGAP33	-1.0948	0.468201
ARHGAP35	-0.74504	0.596651
ARHGAP45	-2.2262	0.213721
ARHGDIA	-1.4581	0.363972
ARHGEF1	-1.1198	0.460158
ARHGEF10L	-1.2366	0.424372
ARHGEF11	-0.61139	0.654566
ARHGEF17	-1.1443	0.452409
ARHGEF18	-0.68162	0.623465
ARHGEF19	-1.1736	0.443314
ARHGEF3	0.63349	1.55131
ARHGEF33	1.6565	3.15251	TMX2	0.5
ARHGEF40	-0.7758	0.584065
ARID3B	0.76998	1.70525
ARID5A	-1.2673	0.415437
ARL15	0.87908	1.8392
ARL16	-0.79396	0.576759
ARL17A	1.1353	2.19664
ARL2	-1.2311	0.425993
ARL4D	-1.2939	0.407847
ARL6IP4	-1.3563	0.390583
ARMC5	-2.1496	0.225375
ARMC6	-1.7573	0.295801
ARMC7	-1.1473	0.451469
ARMCX2	0.61522	1.53179
ARMH1	2.2132	4.63703	FLOT2	0.4
ARNTL	0.66063	1.58077
ARPC4	-0.8615	0.55038
ARRB1	-1.1269	0.457899
ARRB2	-1.1273	0.457772
ARRDC1	-1.9754	0.254299
ARRDC1-AS1	-1.4788	0.358787
ARRDC2	-1.5507	0.341344
ARSD	-0.53134	0.691912
ARSI	-2.4268	0.185978
ARSK	1.2626	2.39928
ARVCF	-1.1436	0.452629
ASAP1-IT2	2.2515	4.76178	EIF3I	0.7
ASB1	-0.6733	0.627071
ASB13	-1.1719	0.443836
ASB2	-3.025	0.122853
ASB3	1.2647	2.40277
ASB6	-0.92268	0.527528
ASF1B	-1.3695	0.387025
ASL	-1.4203	0.373635
ASMTL-AS1	1.3312	2.51612
ASPHD1	-2.6501	0.159309
ASPRV1	-3.2259	0.106883
ASPSCR1	-1.5289	0.346541
ASTE1	0.81685	1.76156
ATAD2B	1.0281	2.03934
ATAD3A	-2.1911	0.218984
ATAD3B	-1.0503	0.482868
ATE1-AS1	2.8232	7.0773	CAST	0.5
ATF3	-1.4236	0.372781
ATF5	-1.0482	0.483571
ATF6B	-1.4341	0.370078
ATF7IP2	1.4062	2.65038	NME1	1.1
ATG101	-1.4271	0.371878
ATG13	-0.68665	0.621295
ATG2A	-1.8549	0.276452
ATG4D	-1.7143	0.30475
ATG9A	-1.2419	0.422815
ATN1	-1.0163	0.494383
ATOH8	-2.2521	0.209918
ATP13A1	-1.1101	0.463262
ATP13A2	-1.0483	0.483538
ATP2C1	0.61192	1.52829
ATP5F1A	-0.48755	0.713235
ATP5F1D	-1.7991	0.287354
ATP5F1E	-1.5526	0.340895
ATP5MC1	-1.2869	0.409831
ATP5MC2	-1.6643	0.315497
ATP6AP1L	1.0174	2.02427
ATP6V0B	-2.1029	0.23279
ATP6V0C	-0.92946	0.525055
ATP6V0D1	-0.78404	0.580738
ATP6V0E2	-1.4599	0.363518
ATP6V1E2	1.1059	2.15233
ATP6V1F	-0.8253	0.564365
ATPAF2	-0.48703	0.713492
ATRNL1	1.6228	3.07972	EML6	INF
ATXN7L2	-1.1717	0.443898
ATXN7L3	-0.98803	0.504166
AURKA	-0.94222	0.520431
AURKAIP1	-1.8834	0.271044
AURKB	-1.0964	0.467682
AVIL	1.5587	2.94588	TARBP1	3.5
AVPI1	-2.0631	0.239301
AXIN1	-1.0917	0.469208
AXIN2	-1.1733	0.443406
AZIN1-AS1	-1.2951	0.407508
AZIN2	-1.1022	0.465806
B3GAT3	-1.4687	0.361308
B3GNT4	2.375	5.18736	YWHAZ	0.7
B3GNT8	-2.6339	0.161108
B4GALNT4	-1.5311	0.346013
B4GALT1	0.38136	1.30257
B4GALT2	-1.1417	0.453225
B4GALT3	-0.71013	0.611265
B4GALT7	-0.94806	0.518329
B9D2	-1.549	0.341747
BABAM1	-0.89665	0.537133
BAD	-2.1576	0.224129
BAG1	-0.94314	0.5201
BAG6	-0.97269	0.509555
BAHD1	-0.88378	0.541946
BAIAP2-DT	-1.1341	0.455619
BAIAP2L1	0.79245	1.73201
BAIAP2L2	-1.7174	0.304096
BAK1	-1.4521	0.365489
BANF1	-0.61605	0.652455
BANP	0.52677	1.4407
BAP1	-1.1315	0.456441
BAX	-1.1182	0.460668
BBS10	0.76616	1.70074
BCAM	-1.2815	0.411368
BCAP31	-0.72279	0.605925
BCAR1	-1.0747	0.47477
BCAS4	-1.2008	0.435034
BCDIN3D-AS1	1.998	3.99446	ERC1	0.6
BCKDHA	-1.2861	0.410058
BCKDK	-1.2117	0.43176
BCL11A	1.4071	2.65204	RPL5	1.2
BCL2L1	-0.99995	0.500017
BCL2L12	-1.8938	0.269097
BCL3	-1.7219	0.303149
BCL7C	-1.8749	0.272646
BCL9L	-0.99261	0.502568
BCR	-0.7655	0.588249
BCS1L	-0.54481	0.685482
BDH1	-1.8803	0.271627
BDNF-AS	1.1471	2.21468
BECN1	-0.78076	0.58206
BEGAIN	-3.0197	0.123305
BET1L	-0.73304	0.601635
BEX1	-1.5557	0.340163
BHLHE40	0.67435	1.59588
BHLHE41	2.4393	5.42379	YARS1	0.5
BICRA	-1.0724	0.475527
BIN1	-1.0917	0.469208
BIRC5	-1.5299	0.346301
BLCAP	-0.49547	0.709331
BLOC1S1	-3.3021	0.101384
BLVRA	-1.0995	0.466678
BLVRB	-1.9611	0.256833
BMI1	-2.7028	0.153595
BMP3	2.3435	5.07532	HMGCS1	0
BMP6	1.4063	2.65057	DNAJC3	1.2
BMP8A	1.5428	2.91359	RBM26	2.4
BMS1P1	2.9747	7.86093	EPRS1	0.7
BMS1P21	3.0382	8.21466	HPRT1	0.1
BMS1P4	1.7258	3.30763	ACTR10	0.4
BNIP3	2.3413	5.06759	DST	0.6
BNIP3L	0.93666	1.91409
BNIPL	1.7573	3.38065	GOPC	0.7
BOC	-1.0587	0.480064
BOK	-1.7622	0.294798
BOP1	-1.4553	0.364679
BORCS6	-1.392	0.381036
BRAT1	-1.8758	0.272476
BRF1	-1.2178	0.429938
BRINP1	-2.1664	0.222766
BRMS1	-1.3015	0.405704
BRWD3	0.84834	1.80043
BSG	-0.91304	0.531065
BTAF1	0.99192	1.98883
BTBD11	1.6205	3.07482	HEPH	INF
BTBD2	-1.5851	0.333302
BTBD6	-0.86025	0.550857
BTN2A2	-0.67996	0.624183
BTN2A3P	1.0542	2.07657
BUD23	-0.885	0.541488
BYSL	-0.96983	0.510566
C11orf1	0.8962	1.86116
C11orf71	-0.70604	0.613
C12orf10	-0.89402	0.538113
C12orf56	2.4538	5.47857	PGD	0.4
C12orf60	1.1218	2.17618
C12orf76	1.0063	2.00875
C15orf39	-1.2422	0.422728
C15orf48	2.0509	4.14364	ZFYVE26	0.4
C15orf62	1.9992	3.99778	STING1	0.7
C16orf46	1.1174	2.16956
C16orf58	-0.97629	0.508285
C16orf74	-1.7205	0.303444
C16orf86	-2.3903	0.190743
C17orf58	0.79343	1.73319
C18orf32	-4.2868	0.0512324
C19orf18	1.4181	2.67233	TUBA1B	1.2
C19orf25	-2.6441	0.159973
C19orf47	-1.4835	0.35762
C19orf48	-2.6171	0.162995
C19orf53	-0.82286	0.56532
C19orf71	-2.2143	0.215491
C1orf122	-2.9405	0.130263
C1orf159	-1.6618	0.316045
C1orf174	0.5578	1.47202
C1orf216	-1.1159	0.461403
C1orf35	-1.3211	0.40023
C1orf52	0.84929	1.80161
C1QBP	-0.49793	0.708122
C1QTNF12	-2.0395	0.243248
C1QTNF2	-1.6305	0.322976
C1QTNF3	2.2576	4.78195	PSMD2	0.6
C1QTNF4	-2.7505	0.148599
C1QTNF6	-1.4586	0.363846
C1RL-AS1	1.7586	3.3837	PPCS	0.3
C20orf27	-2.3201	0.200254
C2orf66	1.9689	3.9147	OXR1	0.1
C2orf81	-1.2626	0.416792
C3	1.0716	2.10176
C3orf18	-1.1182	0.460668
C3orf35	2.4392	5.42341	PRKAG1	0.2
C3orf62	0.70093	1.62555
C4orf47	3.5204	11.4748	YKT6	0.5
C4orf48	-2.5726	0.168101
C5AR1	2.4499	5.46378	CAPZA1	0.6
C5orf38	-1.722	0.303128
C5orf46	4.4589	21.9919	DCDC1	0.2
C5orf66	1.3538	2.55584
C6orf132	-0.93215	0.524077
C6orf163	1.9999	3.99972	SPATA24	0
C6orf226	-2.1457	0.225985
C6orf47	-1.5072	0.351793
C7orf26	-1.4023	0.378326
C7orf50	-2.3277	0.199201
C8orf33	-0.75136	0.594043
C8orf82	-2.237	0.212127
C9orf16	-3.5293	0.0866114
C9orf64	-0.49109	0.711487
CABLES1	-0.79805	0.575126
CACFD1	-1.771	0.293006
CACNA2D2	1.5276	2.88306	CTSB	2
CACNG8	2.2548	4.77268	NME3	0.2
CACTIN	-1.0798	0.473094
CADM1	1.9485	3.85973	RCBTB1	0.1
CALHM2	-1.3157	0.401731
CAMK1	-0.6723	0.627505
CAMKK1	-0.89172	0.538971
CANT1	-0.83182	0.56182
CAPG	-1.5691	0.337019
CAPN10	-1.3566	0.390502
CAPN15	-2.0212	0.246353
CAPN3	1.1806	2.26671
CAPRIN2	1.0621	2.08797
CARD10	-2.4043	0.188901
CARD11	2.4534	5.47705	SMS	0.06
CARD19	-1.2039	0.4341
CARD8	0.90298	1.86992
CARF	0.92707	1.90141
CARHSP1	-0.88789	0.540404
CARM1	-0.95336	0.516428
CARMIL2	-2.2714	0.207129
CASK	0.91342	1.88351
CASKIN2	-1.8846	0.270819
CATSPERE	1.7851	3.44642	VPS33B	0.2
CAVIN3	-2.9414	0.130182
CBARP	-1.2217	0.428777
CBX6	-1.4247	0.372497
CBX8	-1.4295	0.37126
CC2D1A	-1.4186	0.374075
CC2D1B	-0.69863	0.616157
CCAR2	-1.0992	0.466775
CCDC102A	-0.82903	0.562908
CCDC106	-1.6705	0.314144
CCDC107	-3.0207	0.123219
CCDC110	1.2382	2.35904
CCDC12	-0.76293	0.589298
CCDC125	0.85733	1.81168
CCDC134	-1.5518	0.341084
CCDC137	-1.0499	0.483002
CCDC14	1.286	2.43851
CCDC144A	2.7081	6.5346	PML	0.6
CCDC144B	2.6336	6.20573	IRS1	0
CCDC144CP	2.4442	5.44224	METAP1	0.1
CCDC146	1.0299	2.04188
CCDC18-AS1	2.4093	5.31217	GMFB	0.1
CCDC191	0.86543	1.82188
CCDC22	-1.3916	0.381142
CCDC28B	-1.1986	0.435698
CCDC30	1.3491	2.54753
CCDC36	1.4316	2.69746	COL12A1	1.3
CCDC39	2.129	4.37414	CCDC6	0.4
CCDC57	0.88066	1.84122
CCDC61	-1.9275	0.262884
CCDC65	1.6529	3.14465	AFG3L2	0.2
CCDC66	0.91749	1.88883
CCDC7	1.176	2.25949
CCDC71	-1.2775	0.41251
CCDC73	1.6796	3.20339	NWD2	0.5
CCDC80	0.68752	1.61051
CCDC84	1.058	2.08204
CCDC85B	-3.3032	0.101307
CCDC86	-0.87586	0.544929
CCDC88B	-1.746	0.298127
CCDC9	-0.87311	0.545969
CCDC90B	0.7426	1.67319
CCDC97	-1.2147	0.430863
CCHCR1	-0.79424	0.576647
CCL2	1.5349	2.89768	FBLN2	2.2
CCL7	2.7639	6.7923	PSMA1	0.8
CCM2	-0.54617	0.684836
CCND2	3.1652	8.97057	PPM1B	0.1
CCND3	-1.7755	0.292093
CCNG2	0.69602	1.62003
CCNJ	0.90626	1.87418
CCNL2	1.3578	2.56294
CCNO	-1.3598	0.389636
CCNQ	-0.72072	0.606795
CCNT2	0.91905	1.89087
CCPG1	1.0411	2.0578
CCR10	-2.5125	0.175252
CCR7	-1.8871	0.27035
CCS	-1.3343	0.396584
CCT6P1	1.4523	2.73644	RPS3	1.5
CCT6P3	2.9204	7.57056	IMPDH2	0.5
CCT7	-0.81859	0.566996
CD151	-1.0268	0.490798
CD200	1.3162	2.49009
CD274	1.5374	2.90271	TGFBI	2.2
CD27-AS1	1.3517	2.55213
CD2BP2	-1.9982	0.250312
CD320	-1.8461	0.278143
CD46	0.90751	1.87581
CD55	1.0673	2.09551
CD58	1.0882	2.12609
CD74	-2.2963	0.203585
CD81	-1.2404	0.423255
CD82	-1.4978	0.354093
CD99L2	-0.65966	0.633027
CDA	-1.3162	0.401591
CDAN1	-0.75236	0.593632
CDC20	-1.4581	0.363972
CDC25B	-0.98525	0.505138
CDC34	-1.2547	0.419081
CDC42EP1	-2.1486	0.225531
CDC42EP2	-1.7191	0.303738
CDC42EP5	-2.1544	0.224626
CDCA3	-1.5887	0.332471
CDCA5	-1.5752	0.335597
CDCP1	0.97822	1.97003
CDH10	2.5461	5.84053	CAPZB	0.5
CDH13	0.94469	1.92478
CDH2	1.163	2.23923
CDH26	2.4932	5.63025	RANBP2	0.5
CDIP1	-0.95928	0.514314
CDIPT	-0.80829	0.571058
CDK10	-0.77092	0.586044
CDK11B	-0.7401	0.598698
CDK16	-0.91586	0.530028
CDK20	-0.79352	0.576935
CDK2AP1	0.91599	1.88686
CDK4	-1.129	0.457233
CDK5	-0.88607	0.541086
CDK9	-0.50223	0.706015
CDKL4	2.6752	6.38727	NMT1	0.5
CDKN2B	2.1223	4.35388	SYPL1	0.5
CDKN2C	-1.0465	0.484141
CDON	0.72261	1.65016
CDR1	2.3934	5.25394	AP1S1	0.5
CDT1	-2.0073	0.248738
CEBPA	-3.6951	0.0772083
CEBPB	-0.89251	0.538676
CELF6	1.5082	2.84455	IGSF8	1.9
CENPA	-1.0195	0.493287
CENPB	-1.6792	0.312256
CENPH	-0.89071	0.539349
CENPM	-3.5025	0.0882353
CENPX	-1.7967	0.287832
CEP170B	-1.1722	0.443744
CEP19	1.1116	2.16085
CEP295NL	2.2509	4.7598	GOLGA4	0.6
CEP44	0.88251	1.84358
CEP95	1.2378	2.35839
CERCAM	-1.4056	0.377461
CERS2	-0.59999	0.659759
CERS4	-1.3119	0.40279
CFAP36	0.81171	1.75529
CFAP410	-2.0779	0.236859
CFAP44	2.3718	5.17587	SEC11A	0.7
CFAP69	0.86079	1.81603
CFAP70	1.5458	2.91966	HNRNPA2B1	2.4
CFD	-2.1763	0.221242
CFDP1	0.65904	1.57903
CFH	1.3915	2.62351
CFLAR	0.61918	1.536
CHADL	-3.7639	0.0736128
CHAF1A	-1.1395	0.453917
CHAF1B	-0.70766	0.612312
CHCHD1	-0.91946	0.528707
CHCHD10	-1.6913	0.309648
CHCHD5	-1.7244	0.302624
CHCHD6	-1.4802	0.358439
CHD7	1.1494	2.21822
CHERP	-0.72126	0.606567
CHID1	-1.342	0.394473
CHMP1A	-1.8198	0.28326
CHMP3	-2.0811	0.236334
CHMP6	-1.7159	0.304413
CHN2	1.3986	2.63646	DHX15	1.1
CHORDC1	0.95865	1.94349
CHPF	-1.8905	0.269714
CHPF2	-1.2895	0.409093
CHRM3	4.1322	17.5354	PDHX	0.09
CHST10	-0.84681	0.556013
CHST14	-0.94745	0.518548
CHST6	1.9054	3.74613	ATL1	0.5
CHTF18	-1.9373	0.261105
CHTF8	-1.6613	0.316154
CIAO3	-1.8693	0.273706
CIB2	-1.101	0.466193
CIC	-1.555	0.340329
CIITA	-2.7918	0.144406
CISH	-1.6535	0.317868
CITED4	-2.0013	0.249775
CIZ1	-0.7217	0.606382
CLBA1	-0.76823	0.587137
CLCN4	-0.58629	0.666054
CLCN7	-1.5804	0.334389
CLDN14	2.4349	5.40727	NAGLU	0.2
CLDN18	2.2327	4.70013	CUL1	0.3
CLDN23	-1.9748	0.254405
CLDN4	-2.4431	0.183888
CLDND2	-3.0597	0.119933
CLEC11A	-1.8391	0.279496
CLEC2D	1.1067	2.15352
CLGN	1.6557	3.15076	RABGAP1	0.3
CLHC1	1.73	3.31728	BCLAF1	0.3
CLIC3	-1.311	0.403041
CLIC6	-2.7963	0.143956
CLIP3	-1.1176	0.46086
CLK1	1.0745	2.10599
CLK2	1.1956	2.2904
CLK3	0.74297	1.67362
CLK4	1.2816	2.43108
CLN3	-0.88947	0.539812
CLN6	-2.4701	0.180479
CLP1	-0.83689	0.559849
CLPP	-0.73	0.602904
CLPTM1	-0.72314	0.605778
CLTB	-0.99938	0.500215
CLUH	-1.4597	0.363569
CMAHP	1.4404	2.71396	STT3A	1.4
CMIP	0.91804	1.88955
CMTM1	-1.1048	0.464967
CMTR1	-1.0121	0.495824
CMYA5	0.95036	1.93235
CNEP1R1	0.65143	1.57072
CNKSR3	-1.0742	0.474934
CNP	-1.5938	0.331298
CNPPD1	-1.7737	0.292458
CNPY2	0.68436	1.60699
CNTD1	1.6203	3.07439	USPL1	INF
CNTN3	2.9752	7.86365	CAPN1	0.6
CNTNAP3B	-3.9698	0.0638221
CNTROB	-0.69274	0.618678
COASY	-1.0882	0.470348
COG4	-0.57852	0.66965
COG8	-0.83901	0.559027
COL18A1	-1.1591	0.447792
COL27A1	0.99927	1.99899
COL4A2-AS1	3.0463	8.26091	ACTL6A	0.4
COL4A3	2.07	4.19887	NOL9	0.1
COL4A4	1.462	2.7549	ENO1	1.5
COL4A5	1.6271	3.08891	ADAM28	INF
COL5A3	-2.2474	0.210603
COL6A2	-1.0707	0.476088
COL6A6	2.598	6.05447	GARS1	0.6
COL8A2	1.4374	2.70832	NCLN	1.4
COL9A2	-2.0921	0.234539
COLEC11	2.0939	4.26901	HADH	0.3
COLEC12	-1.1407	0.453539
COMMD4	-2.422	0.186597
COMMD5	-0.96095	0.513719
COMMD6	1.2974	2.45786
COMMD7	-0.97412	0.50905
COMTD1	-1.8668	0.274181
COPE	-1.6838	0.311262
COQ4	-1.1885	0.438759
COQ8A	-1.3012	0.405789
COQ8B	-1.8917	0.269489
CORO1A	-1.5297	0.346349
CORO1B	-1.6581	0.316856
CORO7	-2.1383	0.227147
COTL1	-1.1212	0.459711
COX16	-0.98937	0.503698
COX5B	-0.91212	0.531404
COX6A1	-1.1671	0.445316
COX6B1	-1.1645	0.446119
COX7A1	-1.3668	0.38775
COX8A	-2.5664	0.168825
CPE	1.5733	2.97585	LIFR	8.8
CPLANE2	-1.6615	0.31611
CPNE1	-0.97246	0.509636
CPSF1	-0.65323	0.635855
CPSF4	-1.3989	0.379218
CPT1A	-0.64766	0.638315
CPTP	-1.7583	0.295596
CPXM2	3.2177	9.30303	ABCB7	0.5
CRACR2B	-2.1065	0.23221
CREB3L4	-1.1186	0.460541
CRIP2	-1.0952	0.468071
CRLF1	-1.4978	0.354093
CRMP1	0.60408	1.52001
CROCCP2	0.78488	1.72295
CROCCP3	2.0214	4.05978	TOM1L2	0.4
CRTC1	-0.9787	0.507437
CRTC2	-1.0805	0.472865
CRY2	-0.70159	0.614894
CSAD	1.6441	3.12553	COPG1	0.7
CSDC2	-1.4264	0.372058
CSK	-1.4293	0.371311
CSNK1D	-0.52525	0.694839
CSNK1E	-3.0152	0.12369
CSNK1G2	-0.84889	0.555212
CSPG4	-1.1613	0.447109
CSRNP1	-2.0181	0.246883
CSRP2	0.76356	1.69767
CST3	-1.0645	0.478138
CTAGE7P	2.4705	5.54236	ANXA11	0.5
CTBP1-AS	1.3361	2.52468
CTDP1	-0.90038	0.535746
CTDSP1	-1.4847	0.357323
CTF1	-1.4655	0.36211
CTNNB1	-0.35322	0.782835
CTSD	-1.5681	0.337252
CTU1	-2.7883	0.144756
CTU2	-1.7407	0.299224
CTXN1	-2.2833	0.205427
CUBN	1.3365	2.52538
CUEDC1	-0.90569	0.533777
CUEDC2	-1.472	0.360482
CUL7	-1.1728	0.44356
CXCL16	-1.3169	0.401397
CXCL8	1.9319	3.81557	PNPT1	0.3
CXXC1	-0.58054	0.668713
CYB561A3	-1.7777	0.291648
CYB561D1	-0.71262	0.610211
CYB561D2	-1.7387	0.29964
CYB5R3	-1.0643	0.478205
CYBA	-2.8793	0.135908
CYBC1	-1.248	0.421031
CYBRD1	0.79908	1.73999
CYC1	-1.5701	0.336785
CYGB	-1.8295	0.281362
CYP11A1	-1.8664	0.274257
CYP1B1	-0.88769	0.540479
CYP24A1	-3.3855	0.0956892
CYP27A1	-1.1172	0.460988
CYP3A5	1.81	3.50642	TBC1D2	0.07
CYREN	-0.83457	0.56075
CYSRT1	-2.5607	0.169493
CYTIP	-1.407	0.377095
CYTL1	3.9496	15.4507	DNM1L	0.4
D2HGDH	-1.5312	0.345989
DAAM2	-1.3336	0.396777
DAB2IP	-1.2026	0.434492
DACH2	-2.4095	0.188221
DACT3	-1.8875	0.270275
DAGLA	-1.257	0.418413
DALRD3	-1.7365	0.300097
DAPK3	-1.2872	0.409745
DARS-AS1	1.9448	3.84984	LPCAT1	0
DBF4B	-1.1622	0.446831
DBH-AS1	1.9483	3.8592	MCU	0.4
DBN1	-0.67172	0.627758
DBNDD2	-2.9243	0.131734
DBP	-1.7703	0.293148
DCAF11	-0.99577	0.501468
DCAF15	-1.2441	0.422171
DCAF17	0.85723	1.81156
DCAF8	-0.3488	0.785237
DCBLD2	1.0156	2.02174
DCTPP1	-1.3364	0.396008
DCUN1D3	0.44463	1.36097
DCUN1D4	0.67525	1.59687
DCXR	-1.272	0.414085
DDAH2	-1.866	0.274333
DDIT4L	-1.5849	0.333348
DDR1	-0.78499	0.580356
DDX19B	-0.72013	0.607043
DDX28	-0.96057	0.513854
DDX39A	-1.4572	0.364199
DDX3Y	2.4706	5.54274	CCT4	0.8
DDX49	-0.82244	0.565485
DDX51	-0.97204	0.509785
DDX54	-1.2237	0.428183
DDX56	-0.75959	0.590664
DEAF1	-0.89908	0.536229
DECR2	-1.8746	0.272703
DEDD2	-1.0406	0.486125
DEF8	-0.80021	0.574266
DENND2A	1.7457	3.35358	SMC4	0.3
DENND4B	-0.78545	0.580171
DEPDC7	0.76534	1.69977
DES	-1.3231	0.399675
DET1	0.52527	1.4392
DGAT1	-1.819	0.283417
DGAT2	-1.4249	0.372445
DGCR2	-0.93871	0.521699
DGCR6	-2.2244	0.213988
DGCR6L	-1.8796	0.271759
DGKA	0.61322	1.52967
DGKE	1.1256	2.18192
DGKG	-1.7424	0.298872
DGKI	0.92657	1.90075
DGKZ	-1.396	0.379981
DGLUCY	-1.0841	0.471686
DGUOK-AS1	2.8163	7.04354	NF1	0.5
DHCR24	-1.1208	0.459839
DHPS	-0.71693	0.608391
DHRS1	-0.77518	0.584316
DHRS11	-1.118	0.460732
DHRS4L2	-1.219	0.42958
DHX30	-1.3699	0.386918
DHX37	-1.0498	0.483035
DHX38	-0.4977	0.708235
DHX58	-2.0602	0.239783
DIRAS1	-1.8691	0.273744
DIRAS3	1.7496	3.36265	AAAS	0.5
DISP2	-2.0701	0.238143
DKK3	1.5507	2.92959	HNRNPA1	2.8
DLX3	-1.9092	0.26624
DMAC2	-0.73319	0.601572
DMAP1	-0.65696	0.634213
DMPK	-1.5364	0.344745
DMRTA1	2.5578	5.88809	MAP1B	0.9
DMTF1	1.4466	2.72565	CES1	1.5
DMWD	-1.6035	0.329078
DNAAF3	-2.0835	0.235941
DNAH14	0.85669	1.81088
DNAJB2	-1.453	0.365261
DNAJB4	0.87482	1.83378
DNAJB5	-0.91041	0.532034
DNAJB9	1.1809	2.26718
DNAJC1	0.97858	1.97052
DNAJC12	1.6121	3.05696	C10orf88	INF
DNAJC27	1.1898	2.28121
DNAJC30	-1.4843	0.357422
DNAJC5	-0.9952	0.501666
DNAJC9-AS1	1.0081	2.01126
DNALI1	0.93519	1.91214
DNASE1	0.85489	1.80862
DND1	-1.8565	0.276145
DNLZ	-2.2331	0.212701
DNM2	-1.1362	0.454956
DNM3OS	2.3144	4.97398	TJP1	0.6
DNMBP	0.92786	1.90245
DNPEP	-1.1537	0.449471
DNPH1	-2.5703	0.168369
DOCK2	-0.62718	0.647441
DOCK9-DT	-2.6035	0.164539
DOHH	-2.6554	0.158725
DOK1	-2.372	0.193178
DOK6	2.6834	6.42368	PPIF	0.07
DOLK	-0.86639	0.548518
DOT1L	-0.79715	0.575485
DPF1	-1.2568	0.418471
DPH1	-1.4528	0.365312
DPH3	0.65842	1.57835
DPM2	-0.81249	0.569398
DPM3	-1.1448	0.452252
DPP3	-1.0194	0.493321
DPP4	0.74821	1.67971
DPP7	-1.4313	0.370797
DPY19L1	0.60458	1.52054
DPY19L1P1	1.9707	3.91958	SCUBE3	0.9
DPY19L2	1.7407	3.34197	TCP11L1	0.1
DPY19L2P2	1.1677	2.24653
DRAM1	1.0562	2.07945
DRAM2	1.1695	2.24934
DRAP1	-1.2861	0.410058
DRG2	-1.1613	0.447109
DTX2	-0.89369	0.538236
DTYMK	-0.51566	0.699473
DUS1L	-1.119	0.460413
DUS2	-0.69151	0.619205
DUS3L	-1.8141	0.284382
DUSP1	-1.2256	0.42762
DUSP15	-2.4233	0.186429
DUSP16	0.49133	1.40574
DUSP19	1.0704	2.10002
DUSP2	-3.3194	0.100175
DUSP23	-1.2343	0.425049
DUSP3	0.49457	1.4089
DUSP4	-1.1867	0.439307
DUSP5	-1.2457	0.421703
DUT	-0.53139	0.691888
DVL1	-1.4064	0.377252
DVL2	-1.4805	0.358365
DYNLL1	0.75615	1.68898
DYNLT3	0.8294	1.77695
DYRK1B	-1.0468	0.484041
DZANK1	1.2672	2.40694
E2F1	-2.5729	0.168066
E2F2	-1.7617	0.2949
E2F4	-0.49896	0.707617
E4F1	-1.2192	0.429521
EAF2	1.473	2.77599	RAP1B	1.6
EBLN2	1.9095	3.75679	PDCD6IP	0.6
EBP	-0.93547	0.522872
ECHDC3	-1.3405	0.394884
ECI1	-1.7266	0.302163
EDA2R	1.3315	2.51664
EDC3	-0.97613	0.508342
EDC4	-0.82148	0.565861
EDEM2	-2.3983	0.189688
EDEM3	0.84299	1.79376
EDIL3	0.99266	1.98985
EEF1AKMT4	-2.1439	0.226267
EEF1D	-0.86984	0.547208
EEF1G	-0.85727	0.551996
EEF2	-0.9998	0.500069
EEF2KMT	-1.8903	0.269751
EEFSEC	-1.1637	0.446366
EFCAB10	1.638	3.11234	ATAD2	INF
EFCAB13	2.0425	4.11959	GOLM2	0.7
EFEMP2	-0.80969	0.570504
EFHB	2.818	7.05184	CSRP1	0.8
EFHC1	1.164	2.24078
EFHD2	-0.90351	0.534585
EFNB1	-1.1351	0.455303
EFNB3	-1.9285	0.262702
EFTUD2	-0.67695	0.625486
EGFEM1P	2.0545	4.154	OLFML2B	0.5
EGFLAM	-0.67338	0.627036
EGLN1	1.2475	2.3743
EGR1	-1.3953	0.380166
EGR2	1.9338	3.8206	NPLOC4	0.6
EGR3	-1.0592	0.479898
EHBP1L1	-0.95211	0.516876
EHD1	-0.81041	0.57022
EHD2	-0.80224	0.573458
EID2B	-1.3922	0.380983
EIF2B5	-0.76197	0.589691
EIF3K	-0.50285	0.705711
EIF4A2	1.1844	2.27269
EIF4EBP1	-1.1776	0.442086
EIF4H	-0.98386	0.505625
EIF6	-1.3122	0.402706
ELAC2	-0.9719	0.509834
ELFN1	-2.0195	0.246644
ELFN2	-2.5297	0.173175
ELK1	-1.5135	0.35026
ELL	-0.69504	0.617692
ELN	-1.9531	0.258261
ELOB	-1.0296	0.489846
ELOF1	-0.94529	0.519325
ELOVL1	-0.89492	0.537777
ELOVL3	-1.5333	0.345486
ELP5	-0.77207	0.585577
ELP6	-0.95208	0.516887
EMC6	-1.4907	0.35584
EMD	-1.0291	0.490016
EMG1	-0.93507	0.523017
EMILIN1	-2.1219	0.229744
EMILIN2	-2.1372	0.227321
EML3	-2.1386	0.2271
EMP3	-1.6015	0.329534
ENDOG	-3.7321	0.0752534
ENDOV	-0.93586	0.522731
ENKD1	-0.9882	0.504106
ENO2	1.7168	3.28707	ATXN10	0.3
ENOSF1	0.95792	1.94251
ENPP1	1.5555	2.93936	BLM	3.2
ENPP2	-1.1775	0.442117
EOGT	0.83658	1.78581
EPB41L3	4.8843	29.5339	PGP	0.5
EPHX1	-1.1915	0.437847
EPN1	-1.8617	0.275152
EPN2-AS1	3.1511	8.88333	PDE5A	0.3
EPS8L2	-0.96485	0.512332
ERAL1	-0.88243	0.542453
ERAP2	1.0204	2.02848
ERBB2	-1.008	0.497235
ERCC1	-0.96002	0.51405
ERCC2	-1.6037	0.329032
ERCC5	-2.0671	0.238639
ERCC6	0.82736	1.77444
ERF	-1.7074	0.306211
ERI2	0.73487	1.66425
ERI3	-1.4388	0.368874
ERICH2	2.3457	5.08307	AMPD2	0.3
ERN1	0.91305	1.88302
ERO1A	1.3404	2.53222
ERP44	1.0379	2.05324
ERV3-1	1.9191	3.78187	MICAL1	0
ERVK13-1	1.6262	3.08699	KIDINS220	INF
ESM1	1.5255	2.87886	PLOD3	2
ESPL1	-0.92042	0.528355
ESPNL	-2.4147	0.187544
ESRRA	-2.5385	0.172122
ESS2	-1.3994	0.379087
ESYT3	1.7011	3.25149	MSRA	0.1
ETFB	-1.4278	0.371697
ETHE1	-0.82074	0.566151
ETNK2	-1.3645	0.388369
ETV4	-1.4451	0.367267
ETV7	-1.7707	0.293067
EVA1B	-2.6263	0.161959
EVA1C	-0.94028	0.521132
EVI5L	-1.2861	0.410058
EXD3	-1.2824	0.411111
EXOC3-AS1	-2.0297	0.244906
EXOSC4	-1.6149	0.326488
EXOSC5	-2.3724	0.193124
EXOSC6	-1.0115	0.49603
EXTL1	-1.4087	0.376651
EXTL3	-1.2268	0.427264
EYA2	-0.77038	0.586263
EYS	1.6307	3.09663	C2orf16	INF
F2RL1	1.6266	3.08784	DHX8	INF
F3	1.2976	2.4582
F8	0.71245	1.63858
FAAP100	-2.0533	0.240932
FAAP20	-1.1384	0.454263
FAAP24	-1.1356	0.455146
FAH	-1.317	0.401369
FAHD2A	-1.457	0.36425
FAM102A	-0.79265	0.577283
FAM110A	-1.7807	0.291042
FAM111A	0.69921	1.62362
FAM131A	-0.95098	0.517281
FAM131B	-1.3818	0.38374
FAM13A	0.60833	1.52449
FAM13A-AS1	2.0598	4.16929	UBR4	0.6
FAM149B1	0.94216	1.9214
FAM160B2	-1.1991	0.435547
FAM162A	1.3232	2.50221
FAM167B	-1.7481	0.297694
FAM171A2	-1.8384	0.279632
FAM189B	-1.2629	0.416705
FAM200A	0.85241	1.80551
FAM207A	-1.4294	0.371285
FAM214B	-0.91147	0.531643
FAM221A	2.1488	4.43459	PTPA	0.7
FAM227A	2.1619	4.47504	EEA1	0.7
FAM228B	1.0606	2.0858
FAM234A	-0.67526	0.626219
FAM3A	-0.93694	0.52234
FAM43A	-1.4746	0.359833
FAM66B	-1.7566	0.295945
FAM71F2	2.2245	4.67349	DSG2	0.5
FAM83G	-1.7255	0.302394
FAM89B	-1.5395	0.344005
FAM98C	-1.6066	0.328371
FANCE	-1.0393	0.486563
FANCG	-1.3525	0.391613
FAP	1.0037	2.00514
FASN	-1.4166	0.374594
FASTK	-1.6742	0.31334
FASTKD1	0.75156	1.68361
FAT1	0.79278	1.73241
FBL	-0.72536	0.604846
FBN2	1.6293	3.09363	KIF18A	INF
FBRS	-2.0673	0.238606
FBXL15	-2.3083	0.201898
FBXL18	-1.1189	0.460445
FBXL19	-1.8171	0.283791
FBXL6	-1.785	0.290176
FBXL8	-2.2551	0.209482
FBXO22	0.77157	1.70713
FBXO31	-0.97911	0.507293
FBXO41	-1.8386	0.279593
FBXO6	-2.1023	0.232887
FBXW5	-1.4317	0.370694
FBXW9	-2.1186	0.23027
FCGRT	-1.6326	0.322506
FCRLA	-2.7976	0.143826
FCRLB	-0.87574	0.544974
FDPS	-0.8828	0.542314
FDX2	-1.4989	0.353823
FEM1A	-0.91742	0.529455
FEM1B	1.098	2.14058
FEM1C	1.0039	2.00541
FEN1	-0.91814	0.529191
FER1L4	3.2404	9.45056	SNX2	0.7
FES	-1.261	0.417255
FGD1	-0.74112	0.598275
FGF11	2.1981	4.58875	ITPR3	0.7
FGFR1OP	0.9695	1.95816
FGFRL1	-1.3512	0.391966
FHOD1	-0.87957	0.543529
FIBCD1	-2.7089	0.152947
FIBIN	1.1638	2.24047
FIGN	1.1283	2.18601
FILIP1L	1.5553	2.93895	SERPINH1	3
FIS1	-1.6134	0.326827
FITM2	-0.63117	0.645653
FIZ1	-1.1117	0.462748
FKBP1AP1	2.6324	6.20057	NUP214	0.5
FKBP7	1.3375	2.52713
FKBP9P1	1.1675	2.24622
FKRP	-1.1407	0.453539
FLAD1	-1.4863	0.356927
FLG	1.7653	3.39945	RNPEP	0.6
FLG-AS1	1.6208	3.07546	TRERF1	INF
FLII	-0.64833	0.638018
FLJ20021	-1.8572	0.276011
FLJ42351	1.9628	3.89818	PDILT	0
FLJ42393	2.6325	6.201	COPB2	0.7
FLJ44635	1.7115	3.27501	NCDN	0.7
FLJ46875	1.2633	2.40044
FLJ46906	1.1424	2.20748
FLNA	-1.2364	0.42443
FLNC	-1.2451	0.421879
FLOT1	-0.6229	0.649364
FLRT2	1.034	2.04769
FLT1	2.8752	7.33705	DARS1	0.7
FLT3LG	-1.6097	0.327666
FLYWCH1	-2.2134	0.215626
FN1	0.75239	1.68458
FN3KRP	-0.74672	0.595957
FNDC10	-1.7804	0.291103
FNDC5	1.8396	3.57911	MMS19	0.3
FNDC8	-2.0485	0.241735
FOS	-2.3998	0.189491
FOSB	-2.698	0.154107
FOSL1	-0.75147	0.593998
FOSL2	-1.4792	0.358688
FOXC2	-2.4936	0.177563
FOXL1	-0.94889	0.518031
FOXM1	-1.5361	0.344816
FOXQ1	-2.3162	0.200796
FOXRED1	-0.98828	0.504078
FOXRED2	-0.74014	0.598681
FPGS	-2.3593	0.194886
FPGT	0.88793	1.85052
FPR1	-1.6708	0.314079
FRA10AC1	0.78935	1.7283
FRAT1	-1.9838	0.252823
FRAT2	-1.3481	0.392809
FRMD4A	0.84019	1.79029
FRMD5	1.1398	2.2035
FRMD8	-1.0548	0.481364
FRRS1	0.95133	1.93365
FSD1L	0.98157	1.97461
FSD2	3.2147	9.2837	ROCK2	0.5
FSTL3	-2.2824	0.205556
FTL	-1.6604	0.316351
FUOM	-2.319	0.200406
FURIN	-1.0876	0.470543
FUZ	-1.3659	0.387992
FXR2	-0.88013	0.543318
FZD2	-1.1617	0.446986
FZD5	-1.9435	0.259985
FZD9	-1.5234	0.347865
FZR1	-1.4836	0.357595
G6PC3	-2.6107	0.16372
GAA	-1.7823	0.29072
GABARAP	-0.68699	0.621148
GABBR1	1.3564	2.56045
GABPB1	0.76454	1.69883
GABPB2	0.94743	1.92843
GABRA5	4.3555	20.4709	KIF2A	0.2
GABRE	1.0326	2.04571
GABRR2	3.293	9.80148	ACSL4	0.5
GAK	-0.88966	0.539741
GALC	0.6616	1.58184
GALE	-1.3428	0.394255
GALK1	-2.1144	0.230942
GALNT4	-2.8337	0.140272
GAMT	-1.3506	0.392129
GAREM2	-0.97874	0.507423
GARS-DT	1.5493	2.92675	TMEM121B	2.6
GAS1	-1.0062	0.497856
GAS2L1	-1.5515	0.341155
GAS6	-0.86857	0.547689
GATA2	-1.464	0.362487
GATA6	1.1376	2.20015
GATA6-AS1	1.4964	2.82138	DHCR7	1.8
GATD3A	-1.3891	0.381803
GBA2	-0.51674	0.698949
GBAP1	1.1569	2.22978
GCAT	-2.2312	0.212981
GCC1	-0.6295	0.6464
GCHFR	-2.8666	0.137109
GCNA	1.6454	3.12835	PSAT1	0.5
GCSH	-0.75586	0.592193
GDF10	3.0265	8.14831	GOT2	0.6
GDF5	-1.9602	0.256993
GDF7	1.9415	3.84105	NUP37	0.1
GDNF	1.0135	2.0188
GDPD1	1.8666	3.64672	VMP1	0.2
GDPD5	-1.1135	0.462171
GEM	1.2104	2.31402
GEMIN4	-1.2687	0.415034
GFER	-1.7274	0.301996
GFOD2	-0.57067	0.673304
GFPT2	0.68573	1.60852
GGA1	-1.1405	0.453602
GGCX	0.79566	1.73587
GGN	-2.6803	0.156009
GGT5	-2.9473	0.129651
GGT7	-1.028	0.49039
GHDC	-1.9875	0.252175
GHRLOS	2.0859	4.2454	IMMT	0.7
GJC2	-3.6291	0.0808225
GJD3	-2.5983	0.165133
GLB1L	-0.74908	0.594983
GLI4	-1.0656	0.477774
GLIS1	-1.1723	0.443713
GLIS2	-1.0143	0.495068
GLMP	-1.0396	0.486462
GLS	0.91476	1.88526
GLT8D1	0.79456	1.73455
GLT8D2	0.86721	1.82413
GLTPD2	-2.5106	0.175483
GLUL	-0.7357	0.600527
GLYCTK	-2.1705	0.222134
GMEB2	-0.75071	0.594311
GMFG	-1.5655	0.337861
GMPPA	-1.0152	0.49476
GMPPB	-1.5916	0.331803
GMPR	-2.0701	0.238143
GNA11	-1.1374	0.454578
GNA12	-0.53292	0.691154
GNAS	0.66639	1.5871
GNB1L	-2.6993	0.153968
GNB2	-1.6479	0.319104
GNG10	-2.108	0.231968
GNL1	-0.93869	0.521706
GNPTAB	0.801	1.74231
GNRH1	2.3643	5.14903	IGBP1	0.2
GNRHR	2.7705	6.82344	MPST	0.3
GOLGA6L3	1.5033	2.8349	HSPA5	1.8
GOLGA6L5P	1.4952	2.81903	PTGES	1.8
GOLGA6L9	2.3424	5.07146	AKAP12	0.6
GOLGA7	0.62886	1.54634
GOLGA8A	2.8119	7.02209	MMUT	0.3
GOLGA8B	1.3251	2.5055
GOLGA8H	2.3327	5.03747	TNFAIP2	0.05
GOLGA8M	5.9758	62.9354	SH3PXD2B	0.09
GOLGA8N	1.927	3.80264	NEK7	0.4
GOLGA8O	3.045	8.25347	CYB5A	0.7
GP1BA	2.2753	4.84098	ECH1	0.5
GPAA1	-2.0502	0.241451
GPAT2	-1.7458	0.298169
GPAT3	-1.008	0.497235
GPATCH11	1.0246	2.0344
GPATCH2	0.72506	1.65297
GPATCH3	-1.4179	0.374257
GPATCH4	-0.79488	0.576391
GPC1	-1.6798	0.312126
GPC3	2.4264	5.3755	CDH11	0.6
GPC4	1.4434	2.71961	CTHRC1	1.5
GPER1	-1.0408	0.486058
GPN2	-1.0011	0.499619
GPNMB	1.5521	2.93244	SCFD2	2.9
GPR137	-1.6886	0.310228
GPR137B	0.56484	1.47922
GPR153	-0.86694	0.548309
GPR155	1.4114	2.65995	MVP	1.2
GPR157	-2.0678	0.238523
GPR162	-1.4833	0.35767
GPR180	1.0232	2.03242
GPR75	1.8121	3.51153	TUBB6	0.8
GPRIN1	-1.5413	0.343576
GPSM1	-1.3545	0.39107
GPSM3	-2.2463	0.210764
GPX1	-0.94899	0.517995
GPX8	0.97538	1.96616
GRAMD1A	-0.96372	0.512733
GREM1	-1.4024	0.378299
GRIA3	0.92244	1.89532
GRIK2	2.3928	5.25176	PSMC1	0.7
GRINA	-1.6697	0.314319
GRK2	-1.3179	0.401118
GRK6	-1.6694	0.314384
GRM6	2.737	6.66683	GSTM2	0.4
GRN	-1.3259	0.3989
GRP	3.3279	10.0415	OPA1	0.7
GRTP1	1.7871	3.4512	SLC25A18	0.09
GRWD1	-1.622	0.324885
GSDMB	2.7981	6.95524	GART	0.5
GSK3A	-0.81652	0.56781
GSN	-0.73674	0.600094
GSN-AS1	2.556	5.88075	IQGAP1	0.9
GSS	-0.67507	0.626302
GSTM4	-1.5657	0.337814
GSTO2	-1.0874	0.470609
GSTP1	-1.0713	0.47589
GSTZ1	-1.4913	0.355692
GTF2F1	-0.57415	0.671682
GTF2H4	-0.68279	0.622959
GTF2IP20	1.4872	2.80344	nan	1.7
GTF2IP23	2.2104	4.62804	TRIM25	0.6
GTF3C3	0.57529	1.48998
GTF3C5	-1.0968	0.467552
GTPBP1	-1.2014	0.434853
GTPBP6	-1.869	0.273763
GTSE1	-0.99282	0.502495
GUCD1	-0.84987	0.554835
GUK1	-1.3747	0.385633
GUSBP11	1.2811	2.43024
GUSBP4	1.3852	2.61208
GXYLT2	1.2214	2.33173
GYG2	-0.65045	0.637082
H6PD	-0.9796	0.50712
HAPLN1	2.3895	5.23976	UBE2H	0.1
HAPLN3	-1.137	0.454704
HAR1A	-3.5238	0.0869422
HAS1	-2.5437	0.171502
HAS2-AS1	0.91176	1.88134
HASPIN	-1.3952	0.380192
HAUS4	-0.71332	0.609915
HAUS8	-0.98739	0.504389
HCFC1	-0.75195	0.5938
HCG18	0.66143	1.58165
HCLS1	-0.82717	0.563634
HCN2	-1.5726	0.336202
HDAC10	-1.5178	0.349218
HDAC11	-1.304	0.405002
HDAC3	-0.68337	0.622709
HDAC5	-1.5126	0.350479
HDAC7	-1.2284	0.426791
HDGF	-0.68852	0.62049
HDGFL2	-0.87127	0.546665
HDHD3	-1.8581	0.275839
HDHD5	-0.92546	0.526513
HERC2P2	1.0888	2.12697
HERC2P3	0.97205	1.96163
HERC2P7	1.5853	3.0007	CRABP1	INF
HERC2P9	1.1877	2.27789
HES1	-1.0403	0.486226
HES4	-2.2254	0.213839
HES6	-1.5292	0.346469
HEXA	-0.75305	0.593348
HEXB	0.60129	1.51707
HGH1	-1.807	0.285785
HGS	-1.145	0.45219
HHIPL2	-2.0634	0.239252
HHLA3	0.71978	1.64693
HIC1	-2.1949	0.218408
HIGD1C	3.1769	9.04362	TIPRL	0.07
HIP1R	-1.0685	0.476814
HLA-DRA	-1.6529	0.318
HLA-G	2.2504	4.75815	MYO9B	0.2
HLA-H	-1.6722	0.313774
HLA-J	2.0248	4.06935	DSTYK	0
HLA-L	2.7462	6.70948	PSMB8	0.3
HM13-AS1	1.6684	3.17862	DIS3	0.3
HMBOX1	1.2473	2.37397
HMBS	-1.1386	0.4542
HMCES	-0.85837	0.551575
HMG20B	-1.8487	0.277642
HMGA2	1.3531	2.5546
HMGB3	-0.94953	0.517801
HMGN2	-1.203	0.434371
HMGXB3	-0.68209	0.623262
HMOX1	-1.7907	0.289032
HNRNPA0	-0.89985	0.535942
HNRNPM	-0.72449	0.605211
HNRNPUL1	-0.63685	0.643116
HOGA1	-1.9004	0.267869
HOMER3	-1.3527	0.391559
HOTAIR	1.0744	2.10585
HOTAIRM1	1.1166	2.16835
HOXA11-AS	-0.78379	0.580839
HOXA2	1.5503	2.92878	ARF5	2.6
HOXA3	1.1934	2.28691
HOXA7	-1.4262	0.37211
HOXA9	-1.5251	0.347455
HOXB5	1.342	2.53503
HOXB9	2.2952	4.90822	WASHC5	0.4
HOXC10	0.63402	1.55188
HOXC11	-0.84022	0.558558
HOXC6	0.41615	1.33436
HOXD9	-1.1538	0.44944
HPD	-3.3262	0.0997043
HPDL	-2.8059	0.143001
HPS1	-1.3821	0.38366
HPS6	-1.793	0.288571
HR	-1.5481	0.34196
HRAS	-1.1947	0.436877
HRAT92	2.7536	6.74398	MARK3	0.3
HRCT1	-2.2726	0.206957
HRH1	1.066	2.09362
HS3ST5	3.1784	9.05303	CSDE1	0.6
HSD17B1	-2.3823	0.191803
HSD17B7P2	1.6586	3.1571	NOP58	0.6
HSD17B8	-1.5353	0.345008
HSF1	-0.9241	0.527009
HSPA12A	0.84528	1.79661
HSPA1A	0.99913	1.99879
HSPA2	-1.0637	0.478404
HSPA4L	1.4415	2.71603	SLC25A6	1.4
HSPB1	-0.96872	0.510959
HSPB2	-2.2219	0.214359
HSPB6	-1.2884	0.409405
HSPB7	-1.7587	0.295514
HSPBP1	-2.1863	0.219714
HSPE1	0.83775	1.78726
HTR2A	4.0092	16.1024	EML1	0
HTRA2	-1.089	0.470087
HUS1	0.65971	1.57977
HYAL2	-1.7146	0.304687
HYDIN	1.6263	3.0872	PZP	INF
HYMAI	1.6202	3.07418	DACT1	INF
ID3	-1.2641	0.416359
ID4	-1.1947	0.436877
IDH2	-1.0035	0.498788
IDS	0.56664	1.48107
IER2	-2.0725	0.237747
IER5L	-2.3826	0.191763
IFI27L2	-1.7007	0.307637
IFI30	-2.7481	0.148847
IFITM10	-0.8673	0.548172
IFITM2	-1.3374	0.395733
IFNA1	1.9706	3.91931	LTBP4	0
IFNE	1.5776	2.98473	PRR14	13
IFRD2	-1.8229	0.282652
IFT140	-0.93739	0.522177
IFT27	-1.1664	0.445532
IGDCC4	1.7278	3.31222	MRPL39	0.6
IGF2BP2-AS1	3.3346	10.0882	PRPSAP2	0.3
IGFBP4	-2.1106	0.231551
IGFBP6	-1.5759	0.335434
IGFBP7	1.0083	2.01154
IGHMBP2	-1.1759	0.442608
IGIP	1.1635	2.24
IKBIP	1.0224	2.0313
IKBKE	-1.137	0.454704
IKBKG	-1.4559	0.364528
IKZF4	0.55309	1.46722
IL11	1.2059	2.30681
IL11RA	-1.5484	0.341889
IL12A	1.0697	2.099
IL15RA	-0.91923	0.528791
IL17RA	-1.233	0.425432
IL17RB	0.86146	1.81688
IL17RC	-1.9797	0.253543
IL17RE	-2.1959	0.218257
IL1A	3.4477	10.9109	TRAF3IP2	0.5
IL1B	3.1282	8.74343	LTN1	0.2
IL31RA	2.0768	4.2187	MIA3	0.5
IL33	2.6702	6.36517	SERPINB1	0.6
ILF3-DT	-1.0022	0.499238
ILVBL	-2.5516	0.170566
IMPA2	-2.4465	0.183455
IMPDH1	-1.1254	0.458375
IMPG1	2.6727	6.37621	ADSL	0.6
INAFM1	-2.075	0.237336
INCENP	-0.72834	0.603598
INE1	2.2695	4.82156	GPS1	0.6
INF2	-1.6257	0.324053
INHBA	0.72055	1.64781
INHBB	2.044	4.12387	TET2	0
INKA1	-1.39	0.381565
INPP5D	2.7919	6.92541	SCP2	0.8
INPP5F	1.0628	2.08898
INPP5K	-1.1553	0.448973
INTS1	-1.7027	0.307211
INTS11	-0.79778	0.575234
INTS5	-1.4977	0.354117
INTS6L	1.6781	3.20006	MAGED2	0.3
INTU	1.7747	3.42167	DHX36	0.9
INVS	0.66741	1.58822
IP6K1	-1.242	0.422786
IPO13	-0.70042	0.615393
IPO4	-1.0022	0.499238
IPW	1.3636	2.57326
IQCG	0.7843	1.72226
IQGAP2	2.2458	4.743	SNX1	0.5
IQSEC2	-1.2773	0.412567
IRAK1	-1.2886	0.409348
IRF2BP1	-2.53	0.173139
IRF3	-1.0552	0.481231
IRX1	-3.0492	0.120809
IRX3	-1.0749	0.474704
ITGA2	2.2802	4.85745	EFEMP1	0.5
ITGA7	-0.99604	0.501374
ITGB2	-1.3286	0.398154
ITIH2	2.6551	6.2989	GBP1	0.4
ITM2B	1.2551	2.38684
ITM2C	-1.3469	0.393136
ITPA	-1.0837	0.471817
ITPK1	-1.4187	0.374049
ITPKC	-1.1543	0.449284
ITPR2	0.8164	1.76101
ITPRIP	-0.80769	0.571296
ITSN2	0.71158	1.6376
IVD	-0.67955	0.62436
IVNS1ABP	1.0906	2.12963
JADE2	-0.79587	0.575996
JAGN1	-0.60305	0.658361
JAK3	-1.3661	0.387939
JAM2	1.5731	2.97543	C11orf58	6.3
JCAD	0.99802	1.99726
JMJD4	-1.6574	0.31701
JMJD8	-1.3901	0.381538
JOSD2	-2.6674	0.15741
JPH2	-1.1349	0.455366
JUNB	-1.4137	0.375348
JUND	-0.6519	0.636442
KANK2	-0.57941	0.669237
KANK3	-2.3511	0.195997
KANTR	1.3066	2.47358
KATNB1	-1.0584	0.480164
KAZALD1	-1.5206	0.348541
KBTBD4	-0.9101	0.532148
KBTBD7	0.75127	1.68327
KCNAB1	1.2485	2.37594
KCNAB2	-1.5229	0.347986
KCNK6	-0.94724	0.518624
KCNMB3	1.0396	2.05566
KCNMB4	1.4846	2.7984	LGALS1	1.7
KCNN3	2.2259	4.67803	CAPS	0.1
KCNQ1OT1	1.7084	3.26798	TES	0.9
KCNS1	1.41	2.65737	FKBP9	1.2
KCNT2	1.3078	2.47564
KCTD13	-0.97452	0.508909
KCTD16	1.4247	2.68459	MANF	1.3
KCTD17	-1.6999	0.307807
KCTD2	-0.59813	0.66061
KDELR1	-0.79976	0.574445
KDELR3	0.88689	1.84919
KDM3A	1.5169	2.86175	nan	2
KDM7A	1.0156	2.02174
KEAP1	-1.0988	0.466905
KIAA0513	-0.97454	0.508902
KIAA0753	0.92825	1.90297
KIAA1522	-1.455	0.364755
KIAA1614	-1.6434	0.320101
KIF18B	-1.432	0.370617
KIF1C	-0.69146	0.619227
KIF21A	0.94029	1.91891
KIF22	-1.5057	0.352159
KIF27	1.2099	2.31322
KIF2C	-1.1264	0.458057
KIF7	-0.98487	0.505271
KIFC1	-1.4118	0.375842
KIFC3	-1.4846	0.357348
KIN	0.67504	1.59664
KIRREL1-IT1	2.1424	4.41496	PPP1R7	0.5
KIRREL3	-1.0975	0.467326
KISS1	-5.5627	0.0211573
KIT	-1.0365	0.487509
KLC3	-2.274	0.206756
KLF16	-2.6098	0.163822
KLF2	-0.98029	0.506878
KLF3-AS1	1.4054	2.64891	HNRNPH1	1.1
KLF4	-1.4999	0.353578
KLF7	0.69432	1.61812
KLHDC1	1.3568	2.56116
KLHDC3	-1.0477	0.483739
KLHDC8B	-1.6997	0.30785
KLHL21	-0.81502	0.568401
KLHL22	-1.2362	0.424489
KLHL25	-1.0976	0.467293
KLHL26	-1.1628	0.446645
KLHL29	0.83355	1.78207
KLKB1	1.5887	3.00778	SERPIND1	INF
KLRD1	3.2615	9.5898	TPST2	0.6
KMT2A	0.66544	1.58605
KMT2B	-0.86933	0.547401
KMT2C	0.85753	1.81193
KMT5C	-1.3345	0.396529
KPTN	-1.1579	0.448164
KRBA1	-1.4445	0.367419
KRBOX4	0.83464	1.78341
KREMEN1	-1.263	0.416677
KRIT1	0.87244	1.83076
KRT19	-1.0579	0.480331
KRT23	-1.9541	0.258082
KRT8	-0.77056	0.58619
KRT81	-3.2239	0.107031
KRT86	-3.1671	0.111329
KSR1	0.97012	1.959
KXD1	-0.59431	0.662361
KYAT1	-0.69383	0.61821
KYNU	-2.3696	0.193499
L3MBTL2	-0.84037	0.5585
LAGE3	-1.3548	0.390989
LAMA2	1.2662	2.40527
LAMC1-AS1	1.8838	3.69046	USP9X	0.5
LAMC2	-0.85481	0.552938
LAMTOR1	-1.1512	0.450251
LAMTOR4	-1.6738	0.313427
LBH	-2.1253	0.229203
LBP	-4.0355	0.0609808
LCA5L	1.8916	3.71047	UPF1	0.5
LCOR	0.88441	1.84601
LDAH	0.71534	1.64187
LDB1	-0.81014	0.570327
LDHB	-0.56248	0.677137
LDLRAD4	1.3727	2.58955
LEMD2	-0.7115	0.610685
LENG8	1.1602	2.23488
LENG8-AS1	1.9022	3.73783	GATAD2B	0.8
LENG9	-1.9963	0.250642
LGALS9	-2.538	0.172181
LHB	-2.7235	0.151407
LHPP	-1.3049	0.404749
LHX4	3.1844	9.09075	VPS26A	0.7
LHX4-AS1	1.6499	3.13812	HSPB11	0
LIG1	-1.0934	0.468656
LIMD2	-1.0648	0.478039
LIME1	-1.0334	0.488557
LIMK1	-0.7543	0.592834
LIMK2	-0.76535	0.588311
LIMS1-AS1	4.2785	19.4069	AIP	0.7
LINC00174	1.2396	2.36133
LINC00342	1.6906	3.22791	SLC25A13	0.5
LINC00622	2.7871	6.90241	WARS1	0.4
LINC00641	1.5742	2.9777	RIPOR3	11
LINC00672	1.3163	2.49027
LINC00856	-1.2694	0.414832
LINC00857	-0.8147	0.568527
LINC00888	0.86819	1.82537
LINC00893	2.1779	4.52494	ABRAXAS2	0.4
LINC00894	2.546	5.84013	ALDH1A3	0.5
LINC00899	0.97335	1.96339
LINC00960	1.3668	2.57898
LINC00963	-0.73924	0.599055
LINC00968	-1.2088	0.432628
LINC01000	1.1372	2.19954
LINC01003	-1.1197	0.46019
LINC01004	2.857	7.24507	DSP	0.8
LINC01006	-0.96518	0.512215
LINC01011	1.1644	2.2414
LINC01023	-2.2223	0.214299
LINC01085	-1.301	0.405845
LINC01114	1.542	2.91198	ARF4	2.3
LINC01128	0.64467	1.56338
LINC01239	3.8196	14.1193	TOR1A	0.5
LINC01252	1.087	2.12432
LINC01301	2.1249	4.36173	UAP1	0.5
LINC01355	3.1638	8.96187	EIF3J	0.4
LINC01372	2.0788	4.22456	CCDC93	0.3
LINC01410	1.2345	2.353
LINC01444	-1.6749	0.313188
LINC01547	-1.8131	0.284579
LINC01583	2.0395	4.11103	FAHD1	0.07
LINC01615	1.49	2.80889	EEF1A1	1.7
LINC01629	2.9736	7.85494	YES1	0.5
LINC01816	-2.8415	0.139516
LINC01929	3.0888	8.50788	ZFPL1	0.2
LINC01930	1.4756	2.78099	TMEM214	1.7
LINC02043	3.3145	9.94864	KDM1A	0.4
LINC02102	2.5618	5.90444	RANGAP1	0.4
LINC02202	-1.9492	0.25896
LINC02204	3.0032	8.01776	GBA	0.5
LINC02223	3.0828	8.47257	PAPSS2	0.8
LINC02246	1.3157	2.48923
LINC02384	-2.4997	0.176813
LINC02516	3.7925	13.8566	MGST3	0.8
LINC02542	2.0754	4.21461	PITRM1	0.4
LINC02550	3.1534	8.8975	GLRX3	0.6
LINC02603	2.0578	4.16351	ECPAS	0.4
LINC-PINT	1.1853	2.27411
LINGO2	2.7776	6.85711	IGFBP5	0.7
LINS1	1.0889	2.12712
LIPE	-1.6621	0.315979
LIPT1	0.94624	1.92684
LLGL1	-1.4585	0.363871
LMAN1	0.65557	1.57524
LMAN2	-0.91896	0.52889
LMF1	-1.1238	0.458884
LMF2	-2.0885	0.235125
LMLN	0.68162	1.60394
LMNA	-1.5424	0.343314
LMNB2	-0.92675	0.526042
LMO2	-1.8196	0.2833
LNCSRLR	2.1443	4.42078	PCBP1	0.8
LNPK	0.76448	1.69876
LOC100128398	1.7502	3.36405	GPHN	0
LOC100129917	1.5101	2.8483	ERH	1.9
LOC100130357	2.1673	4.49182	ACOX1	0.7
LOC100130872	1.7535	3.37176	NIT2	0.4
LOC100131315	-2.8711	0.136682
LOC100132215	1.7637	3.39568	UBE2Z	0.3
LOC100287497	1.8154	3.51957	TCHP	0
LOC100287837	-3.3709	0.0966625
LOC100288203	1.8769	3.67285	ISOC2	0.3
LOC100289230	3.6863	12.8732	IKBKB	0.09
LOC100289561	2.9884	7.93593	NEFL	0.3
LOC100379224	1.7965	3.47376	KLC2	0.3
LOC100422556	3.5499	11.7119	BCAT2	0.1
LOC100505549	0.93284	1.90903
LOC100505622	3.198	9.17686	PHACTR2	0
LOC100505915	3.7101	13.0873	GIPC1	0.6
LOC100506124	1.918	3.77899	GIPC3	0.1
LOC100506142	3.2695	9.64312	NEMF	0.2
LOC100506282	2.2229	4.66831	DCTN1	0.5
LOC100506551	2.2244	4.67317	DOC2B	0
LOC100506691	1.5489	2.92594	CHGB	2.5
LOC100507156	2.1413	4.41159	SKIV2L	0.4
LOC100652758	-1.2363	0.42446
LOC100996724	1.36	2.56685
LOC100996842	-1.501	0.353308
LOC101448202	2.8466	7.19303	ANXA7	0.5
LOC101927237	2.1318	4.38264	ITSN1	0.7
LOC101927402	2.018	4.05022	VPS13C	0.6
LOC101927420	1.9702	3.91822	CHCHD4	0.3
LOC101927759	1.6255	3.08549	RNF223	INF
LOC101927770	2.0429	4.12073	TAF2	0
LOC101928120	-3.102	0.116468
LOC101928796	-1.9969	0.250538
LOC101929130	1.6437	3.12466	ARFGEF1	0
LOC101929140	2.0914	4.26161	UGP2	0.6
LOC101929162	2.7824	6.87996	CPT2	0.2
LOC101929243	1.4689	2.76811	MBOAT7	1.6
LOC101929532	1.7721	3.41551	C11orf68	0.4
LOC101929555	2.833	7.12554	PSMB1	0.4
LOC101930370	1.6203	3.07439	RSBN1L	INF
LOC102723566	1.1737	2.2559
LOC102723809	2.1326	4.38507	NCOA2	0.2
LOC102724814	2.1915	4.5678	USP10	0.5
LOC104968399	2.5752	5.95954	ACAA2	0.7
LOC105370941	2.0089	4.02475	VPS36	0
LOC105371267	1.4014	2.64158	CD248	1.1
LOC105371414	3.0564	8.31894	NDUFB10	0.3
LOC105371998	3.1043	8.59978	PLPBP	0.2
LOC105373021	2.704	6.51606	ECHS1	0.7
LOC105374454	2.9335	7.63962	G6PD	0.6
LOC105377621	1.5714	2.97193	PHRF1	6.1
LOC108783654	-1.9086	0.266351
LOC112543491	3.6079	12.1923	ARPC1B	0.7
LOC155060	1.1889	2.27979
LOC202181	0.9808	1.97356
LOC220729	1.3345	2.52188
LOC284412	3.3888	10.4744	IDH3B	0.5
LOC285638	1.6543	3.1477	TMED3	0.8
LOC285847	2.6519	6.28494	ACSL1	0.4
LOC286437	1.0835	2.11917
LOC374443	0.90386	1.87107
LOC389765	1.6161	3.06545	TTC12	INF
LOC440300	2.2632	4.80055	STK3	0
LOC644285	2.6476	6.26624	KIF5B	0.6
LOC646214	2.5928	6.03268	LRPPRC	0.7
LOC646471	1.8318	3.55981	MPHOSPH9	0.4
LOC647070	1.7191	3.29231	CTTNBP2NL	0.8
LOC653160	0.90829	1.87682
LOC729603	1.1452	2.21177
LOC730098	-1.2722	0.414028
LONRF2	2.0153	4.04265	SLC26A9	0
LOXL1-AS1	1.0365	2.05125
LPCAT3	-0.78269	0.581282
LRCH2	2.8157	7.04061	RYR1	0.6
LRCH4	-1.4674	0.361633
LRFN3	-1.9425	0.260165
LRFN4	-3.0132	0.123862
LRIG1	1.241	2.36362
LRIG2	0.67087	1.59203
LRP10	-1.1251	0.45847
LRP11	0.73352	1.66269
LRP2	3.4944	11.2699	ADAM12	0.5
LRP2BP	2.527	5.76372	CCT5	0.6
LRP3	-2.6219	0.162454
LRP5	-1.1843	0.440038
LRP8	-0.60432	0.657781
LRRC14	-1.1673	0.445254
LRRC17	2.0579	4.1638	BROX	0
LRRC20	-1.5922	0.331665
LRRC29	-1.6805	0.311974
LRRC3	-1.1909	0.43803
LRRC37A3	1.4333	2.70064	ORMDL2	1.4
LRRC37A4P	1.2835	2.43429
LRRC39	1.5424	2.91279	VAC14	2.4
LRRC41	-1.2284	0.426791
LRRC45	-1.4257	0.372239
LRRC47	-0.59693	0.661159
LRRC6	1.6199	3.07354	GRIA2	INF
LRRC61	-3.2078	0.108232
LRRC66	1.7811	3.43688	TSPYL2	0
LRRC69	2.894	7.43329	CKB	0.4
LRRC73	-1.8767	0.272306
LRRC75B	-1.1549	0.449097
LRRC8E	-0.8165	0.567818
LRRIQ3	2.599	6.05867	GPX4	0.4
LRWD1	-1.3467	0.39319
LSM4	-1.4772	0.359185
LSMEM1	2.5706	5.94056	PAFAH1B1	0.7
LSP1P5	0.95109	1.93333
LTB4R	0.91057	1.87979
LTBP1	0.59701	1.51258
LTBP2	0.51751	1.43148
LTBR	-1.1035	0.465386
LTC4S	-1.6098	0.327644
LUC7L2	-1.1252	0.458438
LUZP2	2.2347	4.70665	MTMR1	0.1
LY6E	-3.2085	0.10818
LY6G5B	1.3058	2.47221
LY6K	-2.5044	0.176238
LY96	1.0682	2.09682
LYG1	1.6728	3.18833	VDAC3	0.7
LYL1	-2.1014	0.233032
LYN	0.70673	1.6321
LYNX1	-1.2783	0.412281
LYPD6	0.7192	1.64627
LYPLA2	-1.7502	0.297261
LYPLAL1-DT	1.5286	2.88506	LOXL2	2.1
LYRM1	0.66601	1.58668
LYRM4-AS1	1.1844	2.27269
LYRM7	0.83734	1.78675
LZIC	0.72783	1.65615
LZTR1	-0.7843	0.580634
LZTS2	-1.4306	0.370977
MAATS1	1.6499	3.13812	PPME1	0.5
MACROD1	-1.95	0.258816
MAD2L1	-1.2244	0.427975
MAD2L1BP	-0.78523	0.580259
MAD2L2	-1.7056	0.306594
MADD	-0.49735	0.708407
MAF1	-0.93733	0.522198
MAFB	-1.2547	0.419081
MAFG	-0.67509	0.626293
MAFG-DT	-1.6596	0.316527
MAFK	-1.9762	0.254158
MAGEL2	1.8947	3.71845	ATOH1	0.6
MAK	2.3219	4.9999	RNASEL	0.1
MALAT1	1.0135	2.0188
MAMDC2	1.6477	3.13334	CERT1	0.2
MAMSTR	-1.7642	0.29439
MAN1B1	-1.087	0.470739
MAN1B1-DT	-2.3059	0.202234
MAN2B1	-1.1085	0.463776
MANBA	1.2699	2.41145
MANBAL	-0.83785	0.559477
MANCR	1.3791	2.60106
MANEA-DT	2.5408	5.81912	PREP	0.3
MAP1LC3A	-1.1537	0.449471
MAP1LC3B2	1.2958	2.45513
MAP1S	-1.7025	0.307253
MAP2K3	-1.8056	0.286062
MAP2K7	-1.3593	0.389771
MAP3K10	-1.3281	0.398292
MAP3K11	-1.9003	0.267888
MAP3K14-AS1	2.4173	5.3417	NUP107	0.1
MAP3K3	-0.73036	0.602753
MAP3K5	0.91188	1.8815
MAP3K6	-1.3639	0.388531
MAP3K7CL	1.642	3.12098	DPYS	INF
MAP4K2	-1.0921	0.469078
MAP7D1	-0.82482	0.564553
MAPK11	-1.0237	0.491853
MAPK12	-1.044	0.484981
MAPK3	-1.5217	0.348275
MAPK7	-1.0912	0.469371
MAPK8IP1	-1.8871	0.27035
MAPKAPK2	-0.96898	0.510867
MAPKAPK3	-1.4285	0.371517
MARK2	-0.77235	0.585463
MARK4	-1.0122	0.49579
MARVELD1	-1.0775	0.473849
MASP1	1.1348	2.19588
[truncated: 1,998 more rows]

## Sheet: Sheet2
	RNA fold change	Protein fold change
AAAS	0.594319	0.5
ABCB8	0.333348	0.2
ABHD17A	0.137843	0
ADAM12	1.77016	0.5
ADAMTS7	0.348034	INF
ADSL	0.732901	0.6
AIP	0.523184	0.7
ALDH1L2	2.26797	0.6
ANXA11	0.630339	0.5
ANXA4	1.6265	0.6
AP1M1	0.477277	0.6
AP1S1	0.449409	0.5
AP2S1	0.452472	0.6
APEH	0.352086	0.5
APP	1.73677	0.3
ARF3	0.489439	2.2
ARF5	0.500985	2.6
ARPC1B	0.434974	0.7
ARSA	0.336458	0.5
ASMTL	0.373816	0.2
ASS1	0.417168	0.5
B3GNT9	0.450594	0.3
BCAT2	0.426347	0.1
C11orf68	0.235533	0.4
CAPN1	0.326918	0.6
CAPS	0.335666	0.1
CAVIN1	0.464645	1.5
CD248	0.314886	1.1
CKB	0.253455	0.4
CLIP2	0.441658	0.3
COL3A1	2.12697	1.7
CRAT	0.405817	0.3
CRLF3	1.70738	0
CRYZ	1.77428	0.4
CSRP1	0.633383	0.8
CTHRC1	2.15636	1.5
DAGLB	0.539207	0.4
DDB1	0.595342	0.7
DGKQ	0.354633	0
DHX16	0.520446	0.3
DNAJC3	1.80694	1.2
DNHD1	2.27995	5.7
ECH1	0.519775	0.5
EIF3I	0.72804	0.7
FARSA	0.414401	0.6
FAS	1.66514	0.8
FKBP8	0.305194	0.5
FLOT2	0.422728	0.4
G6PD	0.269415	0.6
GANAB	0.537244	1.4
GCDH	0.503488	0
GIPC1	0.245246	0.6
GIT1	0.443467	0
GOPC	1.6779	0.7
GPS1	0.409206	0.6
GPX4	0.595408	0.4
GSDMD	0.194778	0.3
HECTD3	0.642202	0
HMGA1	0.365135	0.7
HSP90B1	2.67159	1.8
HSPA5	2.41111	1.8
IDH3G	0.602875	0.2
IGSF8	0.408186	1.9
IMPDH2	0.768363	0.5
ISOC2	0.185978	0.3
KLC2	0.506495	0.3
LDHA	2.30857	2.1
LDHAL6A	4.93757	0.7
LETM1	0.536348	0.5
LGALS1	0.490559	1.7
LOX	2.40878	2
LOXL1	0.648887	1.8
LOXL4	2.09173	INF
LTBP4	0.356828	0
LUC7L	1.90169	1.7
MAD1L1	0.500017	0
MAGED2	0.52309	0.3
MAP2K2	0.266628	0.4
MBOAT7	0.401981	1.6
MGARP	3.27388	0.5
MOCS1	0.481431	INF
MPST	0.290337	0.3
MSRA	0.395486	0.1
MVP	0.300617	1.2
NAGLU	0.218408	0.2
NAXE	0.426998	0
NCDN	0.308641	0.7
NCLN	0.235549	1.4
NEB	2.73322	0.7
NIT2	0.692492	0.4
NME3	0.183582	0.2
NPLOC4	0.438637	0.6
NRBP1	0.654516	0.5
OGDH	0.506414	0.6
ORMDL2	0.6952	1.4
P4HA1	6.56229	2.7
PACSIN3	0.44916	0.5
PAFAH1B3	0.339151	0
PANK4	0.702627	0.5
PDCD6IP	1.5242	0.6
PDIA3	2.06623	1.5
PDIA6	1.65315	1.6
PDXK	0.617067	0.3
PFN1	0.562752	1.3
PGD	0.400368	0.4
PGK1	2.1592	1.9
PGP	0.561544	0.5
PHLDA3	0.262994	0.5
PLXDC2	3.34174	1.4
PMPCA	0.614362	0.4
PMVK	0.417139	0.4
PPIF	0.356309	0.07
PPP1R12C	0.380587	0.4
PRDX2	0.54414	0.6
PRKAA2	3.48269	0.4
PSAT1	3.49018	0.5
PSMB6	0.48103	1.4
PSMB8	0.195834	0.3
PSMC1	0.732754	0.7
PSMD2	0.46765	0.6
PTPA	0.24762	0.7
PTPN23	0.464484	0.5
RAB3GAP2	1.55603	0.4
RANGAP1	0.368772	0.4
RBM26	1.64509	2.4
RLF	2.26907	7.8
RPL18	0.458407	1.3
RPS3	0.516028	1.5
RRP12	0.445748	0.3
RUVBL2	0.351476	0.6
SCAMP4	0.33038	1.9
SEC31A	1.54787	0.7
SH3GL1	0.33093	0.6
SLC25A1	0.368261	0.7
SLC25A6	0.483169	1.4
SLC2A1	2.08855	2.3
SNX17	0.33139	0.4
SORBS3	0.238573	0.4
SUPT20H	1.59455	INF
TBC1D2	0.384725	0.07
TET2	1.60857	0
TK2	0.660509	0.4
TMEM214	0.571922	1.7
TOM1L2	0.636486	0.4
TOR4A	0.243873	0.2
TSPYL2	1.53797	0
TUBB6	0.677334	0.8
TXNRD1	0.488693	0.4
UACA	2.20488	0.8
UBE2Z	0.545496	0.3
UBE3A	1.674	0.3
USP5	0.329078	0.6
USPL1	1.64626	INF
VAC14	0.668815	2.4
VAT1	0.340895	0.7
VMP1	2.42822	0.2
VPS33B	0.518182	0.2
YIPF5	1.74988	1.3
YKT6	0.48954	0.5
